# Supplementary material for: Cell Wall Enzymes in Zygnema circumcarinatum UTEX 1559 Respond to Osmotic Stress in a Plant-Like Fashion
Source: Front Plant Sci. 2019 Jun 7;10:732. doi: 10.3389/fpls.2019.00732 (PMC6566377; doi:10.3389/fpls.2019.00732)
Supplement: DATA SHEET S1 — Significantly enriched GO terms in the eight OGC groups vs. the control (Chl+Cha+Emb). There are 10 sheets, including eight sheets for the eight OGC group, and two additional sheets with selected GO terms from the Cha+Emb group and the Emb group. The selected GO functions are highlighted with different colors and discussed in the paper. [file Data_Sheet_1.xlsx]

## Sheet: cha
Cell wall-relatd
plant hormone-related
desiccation-related
biotic stress
GO term description	OGC count in test group	OGC% in test group	OGC% in control group	Fold change	pval	adj_pval	GO term ID	Ontology	IDs
fucose metabolic process	33	0.00149477	8.63588e-06	173.088	1.65508e-61	6.37205e-59	GO:0006004	BP	spr|GFWN01002813.1.p1,spr|GFWN01022698.1.p1,spr|GFWN01030715.1.p1,spr|GFWN01022695.1.p1,spr|GFWN01011049.1.p1,zygy|TRINITY_DN39097_c0_g1::TRINITY_DN39097_c0_g1_i1::g.24460::m.24460,zygy|TRINITY_DN8273_c0_g2::TRINITY_DN8273_c0_g2_i1::g.66316::m.66316,spr|GFWN01001437.1.p1,zygy|TRINITY_DN8048_c0_g2::TRINITY_DN8048_c0_g2_i2::g.10392::m.10392,spr|GFWN01022042.1.p1,kfl|kfl00285_0050_v1.1,zygy|TRINITY_…
RNA-directed DNA polymerase activity	57	0.00258187	0.000112266	22.9977	5.95494e-56	1.14632e-53	GO:0003964	MF	spr|GFWN01026737.1.p1,kfl|kfl00793_0060_v1.1,kfl|kfl00850_0020_v1.1,zygy|TRINITY_DN28897_c0_g1::TRINITY_DN28897_c0_g1_i1::g.64034::m.64034,kfl|kfl00140_0250_v1.1,kfl|kfl01688_0010_v1.1,spr|GFWN01026738.1.p1,kfl|kfl00118_0160_v1.1,kfl|kfl00304_0010_v1.1,spr|GFWN01026740.1.p1,kfl|kfl01559_0020_v1.1,kfl|kfl01615_0010_v1.1,kfl|kfl00617_0020_v1.1,kfl|kfl00351_0140_v1.1,kfl|kfl00197_0150_v1.1,kfl|kfl00…
deoxyribonuclease II activity	24	0.0010871	8.63588e-06	125.882	7.05324e-42	9.05166e-40	GO:0004531	MF	kfl|kfl00063_0350_v1.1,kfl|kfl00269_g10_v1.1,zygy|TRINITY_DN8665_c0_g3::TRINITY_DN8665_c0_g3_i3::g.54940::m.54940,zygy|TRINITY_DN8665_c0_g3::TRINITY_DN8665_c0_g3_i1::g.54932::m.54932,zygy|TRINITY_DN8665_c0_g3::TRINITY_DN8665_c0_g3_i4::g.54943::m.54943,zygy|TRINITY_DN8665_c0_g3::TRINITY_DN8665_c0_g3_i5::g.54946::m.54946,zygy|TRINITY_DN8665_c0_g3::TRINITY_DN8665_c0_g3_i2::g.54935::m.54935,kfl|kfl00…
sphingomyelin phosphodiesterase activity	17	0.000770032	8.63588e-06	89.1666	1.35621e-27	1.04428e-25	GO:0004767	MF	zygy|TRINITY_DN8945_c0_g2::TRINITY_DN8945_c0_g2_i4::g.29251::m.29251,zygy|TRINITY_DN8945_c0_g2::TRINITY_DN8945_c0_g2_i1::g.29240::m.29240,zygy|TRINITY_DN8945_c0_g2::TRINITY_DN8945_c0_g2_i6::g.29258::m.29258,zygy|TRINITY_DN8945_c0_g2::TRINITY_DN8945_c0_g2_i3::g.29246::m.29246,kfl|kfl00383_0150_v1.1,zygy|TRINITY_DN8945_c0_g2::TRINITY_DN8945_c0_g2_i3::g.29245::m.29245,zygy|TRINITY_DN183_c0_g1::TRINI…
sphingomyelin catabolic process	17	0.000770032	8.63588e-06	89.1666	1.35621e-27	1.04428e-25	GO:0006685	BP	zygy|TRINITY_DN8945_c0_g2::TRINITY_DN8945_c0_g2_i4::g.29251::m.29251,zygy|TRINITY_DN8945_c0_g2::TRINITY_DN8945_c0_g2_i1::g.29240::m.29240,zygy|TRINITY_DN8945_c0_g2::TRINITY_DN8945_c0_g2_i6::g.29258::m.29258,zygy|TRINITY_DN8945_c0_g2::TRINITY_DN8945_c0_g2_i3::g.29246::m.29246,kfl|kfl00383_0150_v1.1,zygy|TRINITY_DN8945_c0_g2::TRINITY_DN8945_c0_g2_i3::g.29245::m.29245,zygy|TRINITY_DN183_c0_g1::TRINI…
phosphorelay sensor kinase activity	56	0.00253658	0.000829044	3.05964	1.13008e-12	7.25133e-11	GO:0000155	MF	kfl|kfl00003_0010_v1.1,kfl|kfl00271_0210_v1.1,spr|GFWN01019360.1.p1,zygy|TRINITY_DN1445_c0_g2::TRINITY_DN1445_c0_g2_i1::g.8511::m.8511,kfl|kfl00880_0020_v1.1,spr|GFWN01021371.1.p1,kfl|kfl00585_0020_v1.1,spr|GFWN01019361.1.p1,zygy|TRINITY_DN922_c0_g2::TRINITY_DN922_c0_g2_i1::g.79803::m.79803,zygy|TRINITY_DN922_c0_g1::TRINITY_DN922_c0_g1_i1::g.79801::m.79801,zygy|TRINITY_DN19832_c0_g1::TRINITY_DN19…
10-formyltetrahydrofolate catabolic process	8	0.000362368	8.63588e-06	41.9608	3.65095e-11	2.00802e-09	GO:0009258	BP	zygy|TRINITY_DN7639_c0_g2::TRINITY_DN7639_c0_g2_i1::g.45202::m.45202,zygy|TRINITY_DN7639_c0_g2::TRINITY_DN7639_c0_g2_i3::g.45214::m.45214,spr|GFWN01029139.1.p1,zygy|TRINITY_DN7639_c0_g3::TRINITY_DN7639_c0_g3_i1::g.45222::m.45222,zygy|TRINITY_DN7639_c0_g2::TRINITY_DN7639_c0_g2_i4::g.45219::m.45219,zygy|TRINITY_DN7639_c0_g2::TRINITY_DN7639_c0_g2_i2::g.45208::m.45208,kfl|kfl00168_0120_v1.1,zcir|TR44…
beta-lactam antibiotic catabolic process	7	0.000317072	8.63588e-06	36.7157	1.53657e-09	7.39472e-08	GO:0030655	BP	zygy|TRINITY_DN4866_c0_g1::TRINITY_DN4866_c0_g1_i1::g.994::m.994,kfl|kfl00085_0290_v1.1,zygy|TRINITY_DN4866_c0_g2::TRINITY_DN4866_c0_g2_i1::g.998::m.998,zcir|TR72532|c1_g1_i4|m.101135,zcir|TR72532|c1_g1_i3|m.101133,zcir|TR72532|c1_g1_i2|m.101131,zcir|TR72532|c1_g1_i1|m.101129
peptidyl-lysine dimethylation	6	0.000271776	8.63588e-06	31.4706	5.66267e-08	2.42236e-06	GO:0018027	BP	spr|GFWN01021348.1.p1,spr|GFWN01021347.1.p1,kfl|kfl00328_0090_v1.1,spr|GFWN01021346.1.p1,zygy|TRINITY_DN2550_c0_g2::TRINITY_DN2550_c0_g2_i1::g.22690::m.22690,zcir|TR60569|c0_g2_i1|m.83852
cellulose microfibril organization	10	0.00045296	5.18153e-05	8.74183	3.74921e-07	1.44344e-05	GO:0010215	BP	spr|GFWN01013693.1.p1,spr|GFWN01013697.1.p1,spr|GFWN01013695.1.p1,spr|GFWN01013692.1.p1,zygy|TRINITY_DN16406_c0_g1::TRINITY_DN16406_c0_g1_i1::g.37118::m.37118,kfl|kfl00100_0240_v1.1,spr|GFWN01013696.1.p1,kfl|kfl00529_0010_v1.1,spr|GFWN01013694.1.p1,zcir|TR5554|c0_g1_i1|m.7062
cation channel activity	15	0.00067944	0.000172718	3.93382	1.15187e-05	0.000403155	GO:0005261	MF	zygy|TRINITY_DN8212_c1_g1::TRINITY_DN8212_c1_g1_i8::g.65544::m.65544,zygy|TRINITY_DN8212_c1_g1::TRINITY_DN8212_c1_g1_i3::g.65519::m.65519,zygy|TRINITY_DN13610_c0_g1::TRINITY_DN13610_c0_g1_i1::g.3351::m.3351,zygy|TRINITY_DN8212_c1_g1::TRINITY_DN8212_c1_g1_i6::g.65532::m.65532,zygy|TRINITY_DN8212_c1_g1::TRINITY_DN8212_c1_g1_i12::g.65573::m.65573,kfl|kfl00056_0160_v1.1,zygy|TRINITY_DN8212_c1_g1::TRI…
Golgi cisterna membrane	23	0.00104181	0.000371343	2.80552	1.65089e-05	0.00052966	GO:0032580	CC	kfl|kfl00006_0110_v1.1,zygy|TRINITY_DN8886_c0_g1::TRINITY_DN8886_c0_g1_i1::g.67555::m.67555,zygy|TRINITY_DN8886_c0_g1::TRINITY_DN8886_c0_g1_i1::g.67557::m.67557,zcir|TR12345|c0_g2_i2|m.16813,zcir|TR12345|c0_g2_i7|m.16822,zcir|TR12345|c0_g2_i5|m.16819,zcir|TR12345|c0_g2_i10|m.16827,zcir|TR12345|c0_g2_i8|m.16825,zcir|TR12345|c0_g2_i13|m.16833,zcir|TR12345|c0_g2_i4|m.16817,zcir|TR12345|c0_g2_i20|m.1…
ELL-EAF complex	4	0.000181184	8.63588e-06	20.9804	4.7276e-05	0.00107066	GO:0032783	CC	kfl|kfl00059_0090_v1.1,zygy|TRINITY_DN6152_c0_g1::TRINITY_DN6152_c0_g1_i1::g.79001::m.79001,zygy|TRINITY_DN6152_c0_g2::TRINITY_DN6152_c0_g2_i1::g.79006::m.79006,zcir|TR8321|c0_g1_i1|m.11117
mitotic G1 DNA damage checkpoint	4	0.000181184	8.63588e-06	20.9804	4.7276e-05	0.00107066	GO:0031571	BP	spr|GFWN01015653.1.p1,kfl|kfl00253_0060_v1.1,zygy|TRINITY_DN32860_c1_g1::TRINITY_DN32860_c1_g1_i1::g.18100::m.18100,zcir|TR35209|c0_g1_i1|m.46848
phosphatidylserine biosynthetic process	4	0.000181184	8.63588e-06	20.9804	4.7276e-05	0.00107066	GO:0006659	BP	spr|GFWN01004933.1.p1,zcir|TR41908|c1_g1_i9|m.57388,zcir|TR41908|c1_g1_i2|m.57381,zcir|TR41908|c1_g1_i1|m.57380
tumor necrosis factor receptor binding	4	0.000181184	8.63588e-06	20.9804	4.7276e-05	0.00107066	GO:0005164	MF	zygy|TRINITY_DN2076_c0_g2::TRINITY_DN2076_c0_g2_i1::g.51128::m.51128,zygy|TRINITY_DN2076_c0_g1::TRINITY_DN2076_c0_g1_i1::g.51126::m.51126,kfl|kfl00007_0270_v1.1,kfl|kfl00062_0250_v1.1
DNA polymerase III complex	4	0.000181184	8.63588e-06	20.9804	4.7276e-05	0.00107066	GO:0009360	CC	spr|GFWN01030077.1.p1,zygy|TRINITY_DN6777_c0_g1::TRINITY_DN6777_c0_g1_i1::g.32394::m.32394,zcir|TR25907|c0_g1_i1|m.35647,zcir|TR25907|c0_g1_i3|m.35649
carboxypeptidase activity	9	0.000407664	7.77229e-05	5.2451	7.67631e-05	0.00164188	GO:0004180	MF	zygy|TRINITY_DN8000_c0_g1::TRINITY_DN8000_c0_g1_i3::g.19891::m.19891,zygy|TRINITY_DN8000_c0_g1::TRINITY_DN8000_c0_g1_i6::g.19902::m.19902,zygy|TRINITY_DN8000_c0_g1::TRINITY_DN8000_c0_g1_i4::g.19894::m.19894,zygy|TRINITY_DN8000_c0_g1::TRINITY_DN8000_c0_g1_i2::g.19886::m.19886,zcir|TR6643|c0_g1_i7|m.9021,zcir|TR6643|c0_g1_i2|m.9010,zcir|TR6643|c0_g1_i4|m.9014,zcir|TR6643|c0_g1_i8|m.9023,zcir|TR6643…
AP-type membrane coat adaptor complex	3	0.000135888	8.63588e-06	15.7353	0.0010017	0.0202975	GO:0030119	CC	zcir|TR11291|c1_g3_i4|m.15150,zcir|TR11291|c1_g3_i1|m.15140,zcir|TR11291|c1_g3_i2|m.15144
histone methyltransferase activity (H3-K36 specific)	6	0.000271776	5.18153e-05	5.2451	0.00117939	0.0227033	GO:0046975	MF	spr|GFWN01021348.1.p1,spr|GFWN01021347.1.p1,kfl|kfl00328_0090_v1.1,spr|GFWN01021346.1.p1,zygy|TRINITY_DN2550_c0_g2::TRINITY_DN2550_c0_g2_i1::g.22690::m.22690,zcir|TR60569|c0_g2_i1|m.83852

## Sheet: cha_chl
Cell wall-relatd
plant hormone-related
desiccation-related
biotic stress
GO term description	OGC count in test group	OGC% in test group	OGC% in control group	Fold change	pval	adj_pval	GO term ID	Ontology	IDs
motile cilium	186	0.018018	0.00366161	4.92079	5.55642e-67	2.09477e-64	GO:0031514	CC	cre|locus=Cre04.g216203,vca|Vocar.0047s0016.1.p,cre|locus=Cre03.g158400,cre|locus=Cre06.g307900,cre|locus=Cre03.g201900,vca|Vocar.0030s0047.1.p,vca|Vocar.0009s0152.1.p,cre|locus=Cre04.g216902,vca|Vocar.0043s0052.1.p,kfl|kfl00893_0030_v1.1,kfl|kfl00185_0200_v1.1,cre|locus=Cre08.g374700,cre|locus=Cre11.g477100,vca|Vocar.0008s0412.1.p,kfl|kfl00168_0130_v1.1,vca|Vocar.0033s0115.1.p,cre|locus=Cre01.g0…
acetyl-CoA transmembrane transporter activity	17	0.00164681	8.63588e-06	190.694	3.61923e-33	6.82225e-31	GO:0008521	MF	zygy|TRINITY_DN9106_c0_g5::TRINITY_DN9106_c0_g5_i1::g.63584::m.63584,zygy|TRINITY_DN9106_c0_g5::TRINITY_DN9106_c0_g5_i2::g.63598::m.63598,kfl|kfl00275_0160_v1.1,zygy|TRINITY_DN9106_c0_g5::TRINITY_DN9106_c0_g5_i1::g.63582::m.63582,spr|GFWN01037251.1.p1,zygy|TRINITY_DN9106_c0_g5::TRINITY_DN9106_c0_g5_i5::g.63615::m.63615,zygy|TRINITY_DN9106_c0_g5::TRINITY_DN9106_c0_g5_i3::g.63603::m.63603,cre|locus…
nucleotide catabolic process	12	0.00116245	8.63588e-06	134.607	4.81444e-22	4.53761e-20	GO:0009166	BP	vca|Vocar.0015s0307.1.p,kfl|kfl00099_0160_v1.1,cre|locus=Cre03.g180600,zygy|TRINITY_DN8765_c0_g2::TRINITY_DN8765_c0_g2_i1::g.8027::m.8027,cre|locus=Cre03.g180550,spr|GFWN01025306.1.p1,cre|locus=Cre03.g180450,kfl|kfl00547_0010_v1.1,vca|Vocar.0015s0361.1.p,zygy|TRINITY_DN8765_c0_g2::TRINITY_DN8765_c0_g2_i2::g.8031::m.8031,zcir|TR58037|c0_g1_i1|m.76349,zcir|TR26940|c0_g1_i1|m.37184
BBSome	12	0.00116245	8.63588e-06	134.607	4.81444e-22	4.53761e-20	GO:0034464	CC	vca|Vocar.0001s0649.1.p,cre|locus=Cre06.g267550,cre|locus=Cre16.g666500,cre|locus=Cre17.g741950,cre|locus=Cre04.g219700,cre|locus=Cre06.g257250,vca|Vocar.0002s0661.1.p,vca|Vocar.0025s0100.1.p,vca|Vocar.0066s0006.1.p,vca|Vocar.0003s0317.1.p,cre|locus=Cre01.g043750,vca|Vocar.0002s0180.1.p
selenocysteinyl-tRNA(Sec) biosynthetic process	13	0.00125932	1.72718e-05	72.9123	2.48603e-20	1.87447e-18	GO:0097056	BP	spr|GFWN01016164.1.p1,spr|GFWN01016160.1.p1,spr|GFWN01016165.1.p1,spr|GFWN01016163.1.p1,cre|locus=Cre12.g547750,kfl|kfl00100_0300_v1.1,zygy|TRINITY_DN8468_c0_g1::TRINITY_DN8468_c0_g1_i2::g.25833::m.25833,vca|Vocar.0007s0198.1.p,spr|GFWN01016161.1.p1,zygy|TRINITY_DN8468_c0_g1::TRINITY_DN8468_c0_g1_i1::g.25826::m.25826,spr|GFWN01016159.1.p1,spr|GFWN01016162.1.p1,zcir|TR58068|c0_g1_i1|m.76452
extracellular ligand-gated ion channel activity	12	0.00116245	1.72718e-05	67.3037	1.8165e-18	1.14137e-16	GO:0005230	MF	zygy|TRINITY_DN8748_c0_g2::TRINITY_DN8748_c0_g2_i1::g.6512::m.6512,vca|Vocar.0021s0140.1.p,vca|Vocar.0338s0001.1.p,zygy|TRINITY_DN6935_c0_g1::TRINITY_DN6935_c0_g1_i1::g.4842::m.4842,cre|locus=Cre17.g706450,zygy|TRINITY_DN8748_c0_g2::TRINITY_DN8748_c0_g2_i2::g.6516::m.6516,cre|locus=Cre17.g705050,cre|locus=Cre17.g707200,cre|locus=Cre17.g708000,vca|Vocar.0021s0101.1.p,vca|Vocar.0021s0103.1.p,zygy|T…
eye photoreceptor cell development	10	0.000968711	8.63588e-06	112.173	8.02261e-18	4.32075e-16	GO:0042462	BP	zygy|TRINITY_DN9048_c0_g2::TRINITY_DN9048_c0_g2_i1::g.39985::m.39985,zygy|TRINITY_DN9048_c0_g2::TRINITY_DN9048_c0_g2_i7::g.40015::m.40015,zygy|TRINITY_DN9048_c0_g2::TRINITY_DN9048_c0_g2_i6::g.40012::m.40012,zygy|TRINITY_DN9048_c0_g2::TRINITY_DN9048_c0_g2_i4::g.39997::m.39997,zygy|TRINITY_DN9048_c0_g2::TRINITY_DN9048_c0_g2_i8::g.40020::m.40020,zygy|TRINITY_DN9048_c0_g2::TRINITY_DN9048_c0_g2_i2::g.…
cation channel activity	21	0.00203429	0.000172718	11.7781	6.61412e-16	3.1169e-14	GO:0005261	MF	zygy|TRINITY_DN32509_c0_g1::TRINITY_DN32509_c0_g1_i1::g.44028::m.44028,cre|locus=Cre10.g444850,vca|Vocar.0017s0009.1.p,kfl|kfl00471_0060_v1.1,cre|locus=Cre16.g665050,spr|GFWN01028949.1.p1,kfl|kfl00177_0300_v1.1,cre|locus=Cre16.g665100,vca|Vocar.0066s0019.1.p,vca|Vocar.0090s0001.1.p,vca|Vocar.0004s0321.1.p,cre|locus=Cre12.g532350,cre|locus=Cre17.g720600,vca|Vocar.0005s0500.1.p,cre|locus=Cre17.g702…
thymidylate synthase (FAD) activity	9	0.00087184	8.63588e-06	100.956	9.01432e-16	3.3984e-14	GO:0050797	MF	kfl|kfl00794_0060_v1.1,kfl|kfl00838_0050_v1.1,kfl|kfl01013_0010_v1.1,kfl|kfl00702_0080_v1.1,kfl|kfl00982_0010_v1.1,kfl|kfl01306_0010_v1.1,kfl|kfl01691_0010_v1.1,kfl|kfl00670_0060_v1.1,kfl|kfl01621_0020_v1.1
monovalent inorganic cation transport	9	0.00087184	8.63588e-06	100.956	9.01432e-16	3.3984e-14	GO:0015672	BP	zygy|TRINITY_DN32509_c0_g1::TRINITY_DN32509_c0_g1_i1::g.44028::m.44028,kfl|kfl00471_0060_v1.1,spr|GFWN01028949.1.p1,kfl|kfl00177_0300_v1.1,vca|Vocar.0005s0500.1.p,zcir|TR4170|c0_g1_i3|m.5431,zcir|TR4170|c0_g1_i2|m.5429,zcir|TR4170|c0_g1_i5|m.5433,zcir|TR4170|c0_g1_i1|m.5427
protein glycosylation	74	0.00716846	0.00254758	2.81383	1.87306e-14	6.41949e-13	GO:0006486	BP	kfl|kfl01075_0010_v1.1,cre|locus=Cre06.g278220,kfl|kfl00731_0050_v1.1,kfl|kfl00171_0080_v1.1,kfl|kfl00503_0050_v1.1,kfl|kfl00327_0110_v1.1,kfl|kfl01280_0010_v1.1,zygy|TRINITY_DN8603_c0_g2::TRINITY_DN8603_c0_g2_i1::g.55286::m.55286,vca|Vocar.0002s0279.1.p,zygy|TRINITY_DN5957_c0_g1::TRINITY_DN5957_c0_g1_i1::g.74262::m.74262,kfl|kfl00327_0100_v1.1,vca|Vocar.0005s0263.1.p,kfl|kfl00732_0050_v1.1,vca|V…
glucan 1,4-alpha-glucosidase activity	8	0.000774969	8.63588e-06	89.7383	9.11652e-14	2.45495e-12	GO:0004339	MF	cre|locus=Cre11.g467663,kfl|kfl00559_0010_v1.1,vca|Vocar.0005s0010.1.p,vca|Vocar.0005s0009.1.p,vca|Vocar.0005s0011.1.p,cre|locus=Cre07.g340450,cre|locus=Cre10.g436800,cre|locus=Cre11.g467665
site-specific DNA-methyltransferase (adenine-specific) activity	8	0.000774969	8.63588e-06	89.7383	9.11652e-14	2.45495e-12	GO:0009007	MF	cre|locus=Cre17.g742998,cre|locus=Cre13.g567050,cre|locus=Cre21.g752997,vca|Vocar.0022s0048.1.p,cre|locus=Cre17.g743064,cre|locus=Cre06.g253975,cre|locus=Cre06.g253850,cre|locus=Cre02.g141566
regulation of double-strand break repair	8	0.000774969	8.63588e-06	89.7383	9.11652e-14	2.45495e-12	GO:2000779	BP	zygy|TRINITY_DN8625_c0_g1::TRINITY_DN8625_c0_g1_i3::g.54925::m.54925,vca|Vocar.0006s0399.1.p,zygy|TRINITY_DN8625_c0_g1::TRINITY_DN8625_c0_g1_i1::g.54921::m.54921,zygy|TRINITY_DN8625_c0_g1::TRINITY_DN8625_c0_g1_i2::g.54923::m.54923,zcir|TR33984|c0_g1_i1|m.45118,zcir|TR33984|c0_g1_i4|m.45124,zcir|TR33984|c0_g1_i3|m.45122,zcir|TR33984|c0_g1_i2|m.45120
ion channel activity	22	0.00213116	0.000276348	7.71188	5.96849e-13	1.50008e-11	GO:0005216	MF	cre|locus=Cre10.g450100,vca|Vocar.0028s0176.1.p,cre|locus=Cre10.g444850,cre|locus=Cre17.g702250,cre|locus=Cre16.g665050,cre|locus=Cre01.g012650,cre|locus=Cre06.g278111,vca|Vocar.0002s0615.1.p,vca|Vocar.0001s1670.1.p,kfl|kfl00290_0110_v1.1,cre|locus=Cre16.g665100,cre|locus=Cre02.g085257,vca|Vocar.0066s0019.1.p,vca|Vocar.0090s0001.1.p,vca|Vocar.0004s0321.1.p,cre|locus=Cre12.g532350,cre|locus=Cre14.…
DNA recombination	75	0.00726533	0.0028412	2.55713	1.20705e-12	2.84411e-11	GO:0006310	BP	cre|locus=Cre13.g561950,kfl|kfl00355_0020_v1.1,cre|locus=Cre17.g742998,kfl|kfl00430_0020_v1.1,cre|locus=Cre05.g241645,kfl|kfl01575_0020_v1.1,kfl|kfl01249_0010_v1.1,cre|locus=Cre03.g208550,kfl|kfl00776_0010_v1.1,kfl|kfl01347_0020_v1.1,kfl|kfl00241_0100_v1.1,cre|locus=Cre06.g253550,kfl|kfl01433_0030_v1.1,kfl|kfl00076_0130_v1.1,kfl|kfl00355_0010_v1.1,kfl|kfl00237_0020_v1.1,kfl|kfl01425_0010_v1.1,kfl…
tryptophan catabolic process to kynurenine	7	0.000678097	8.63588e-06	78.521	8.1967e-12	1.71675e-10	GO:0019441	BP	spr|GFWN01033598.1.p1,cre|locus=Cre17.g710200,kfl|kfl00482_0070_v1.1,kfl|kfl00116_0080_v1.1,zygy|TRINITY_DN26981_c0_g1::TRINITY_DN26981_c0_g1_i1::g.3098::m.3098,vca|Vocar.0021s0046.1.p,zcir|TR41887|c0_g1_i1|m.57230
voltage-gated calcium channel complex	7	0.000678097	8.63588e-06	78.521	8.1967e-12	1.71675e-10	GO:0005891	CC	cre|locus=Cre16.g665050,cre|locus=Cre16.g665100,vca|Vocar.0066s0019.1.p,vca|Vocar.0090s0001.1.p,cre|locus=Cre17.g720600,cre|locus=Cre17.g702850,vca|Vocar.0039s0004.1.p
chlorophyll catabolic process	20	0.00193742	0.000319527	6.0634	4.12677e-10	8.18838e-09	GO:0015996	BP	zygy|TRINITY_DN8269_c0_g1::TRINITY_DN8269_c0_g1_i13::g.66312::m.66312,zygy|TRINITY_DN8269_c0_g1::TRINITY_DN8269_c0_g1_i1::g.66298::m.66298,vca|Vocar.0001s0335.1.p,zygy|TRINITY_DN8269_c0_g1::TRINITY_DN8269_c0_g1_i7::g.66305::m.66305,zygy|TRINITY_DN8269_c0_g1::TRINITY_DN8269_c0_g1_i5::g.66303::m.66303,zygy|TRINITY_DN8269_c0_g1::TRINITY_DN8269_c0_g1_i6::g.66304::m.66304,zygy|TRINITY_DN8269_c0_g1::TR…
phosphorelay sensor kinase activity	32	0.00309987	0.000829044	3.73909	6.56078e-10	1.12428e-08	GO:0000155	MF	spr|GFWN01021196.1.p1,cre|locus=Cre02.g079750,spr|GFWN01008979.1.p1,zygy|TRINITY_DN15796_c0_g1::TRINITY_DN15796_c0_g1_i1::g.64997::m.64997,spr|GFWN01016574.1.p1,spr|GFWN01008980.1.p1,kfl|kfl00203_0210_v1.1,cre|locus=Cre06.g251050,spr|GFWN01022774.1.p1,kfl|kfl00095_0250_v1.1,cre|locus=Cre11.g477400,kfl|kfl00040_0110_v1.1,vca|Vocar.0038s0050.1.p,spr|GFWN01016576.1.p1,spr|GFWN01016575.1.p1,vca|Vocar…
mitochondrial respiratory chain complex IV	6	0.000581226	8.63588e-06	67.3037	6.45016e-10	1.12428e-08	GO:0005751	CC	zcir|TR34018|c6_g19_i2|m.45378,zcir|TR34018|c6_g20_i1|m.45387,zcir|TR34018|c6_g19_i7|m.45383,zcir|TR34018|c6_g19_i9|m.45386,zcir|TR34018|c6_g19_i4|m.45380,zcir|TR34018|c6_g19_i5|m.45381
fucose metabolic process	6	0.000581226	8.63588e-06	67.3037	6.45016e-10	1.12428e-08	GO:0006004	BP	vca|Vocar.0033s0036.1.p,kfl|kfl00218_0050_v1.1,cre|locus=Cre02.g110650,cre|locus=Cre05.g246100,cre|locus=Cre02.g119450,zcir|TR39593|c0_g2_i1|m.53879
glycolipid metabolic process	14	0.00135619	0.00014681	9.23776	9.3788e-10	1.53731e-08	GO:0006664	BP	cre|locus=Cre10.g437800,spr|GFWN01012400.1.p1,cre|locus=Cre16.g676800,cre|locus=Cre17.g744097,vca|Vocar.0018s0061.1.p,vca|Vocar.0033s0114.1.p,cre|locus=Cre01.g025700,spr|GFWN01014213.1.p1,cre|locus=Cre16.g677050,cre|locus=Cre03.g162900,cre|locus=Cre16.g694750,spr|GFWN01014214.1.p1,zcir|TR22367|c0_g1_i3|m.29526,zcir|TR22367|c0_g1_i5|m.29528
alkaline phosphatase activity	5	0.000484355	8.63588e-06	56.0864	4.35257e-08	6.56368e-07	GO:0004035	MF	spr|GFWN01025305.1.p1,vca|Vocar.0064s0032.1.p,cre|locus=Cre04.g216700,cre|locus=Cre05.g239850,vca|Vocar.0013s0281.1.p
hypoxanthine salvage	5	0.000484355	8.63588e-06	56.0864	4.35257e-08	6.56368e-07	GO:0043103	BP	zygy|TRINITY_DN8450_c0_g1::TRINITY_DN8450_c0_g1_i1::g.25968::m.25968,zygy|TRINITY_DN8450_c0_g1::TRINITY_DN8450_c0_g1_i5::g.25978::m.25978,zygy|TRINITY_DN8450_c0_g1::TRINITY_DN8450_c0_g1_i4::g.25976::m.25976,zygy|TRINITY_DN8450_c0_g1::TRINITY_DN8450_c0_g1_i3::g.25974::m.25974,zygy|TRINITY_DN8450_c0_g1::TRINITY_DN8450_c0_g1_i2::g.25971::m.25971
ATPase-coupled sulfate transmembrane transporter activity	13	0.00125932	0.000172718	7.29123	5.65412e-08	8.19848e-07	GO:0015419	MF	vca|Vocar.0005s0077.1.p,cre|locus=Cre07.g348600,spr|GFWN01028829.1.p1,vca|Vocar.0051s0005.1.p,cre|locus=Cre14.g616900,zygy|TRINITY_DN4906_c0_g1::TRINITY_DN4906_c0_g1_i1::g.57937::m.57937,zygy|TRINITY_DN4651_c0_g1::TRINITY_DN4651_c0_g1_i1::g.43338::m.43338,cre|locus=Cre06.g257000,spr|GFWN01013717.1.p1,zygy|TRINITY_DN39195_c0_g1::TRINITY_DN39195_c0_g1_i1::g.76382::m.76382,vca|Vocar.0057s0028.1.p,zc…
DNA integration	68	0.00658723	0.00334208	1.971	2.92342e-07	4.08196e-06	GO:0015074	BP	cre|locus=Cre13.g561950,kfl|kfl00355_0020_v1.1,cre|locus=Cre17.g742998,kfl|kfl00430_0020_v1.1,cre|locus=Cre05.g241645,kfl|kfl01575_0020_v1.1,cre|locus=Cre11.g467733,kfl|kfl01249_0010_v1.1,cre|locus=Cre03.g208550,kfl|kfl00776_0010_v1.1,kfl|kfl01347_0020_v1.1,kfl|kfl00241_0100_v1.1,cre|locus=Cre06.g253550,kfl|kfl01433_0030_v1.1,kfl|kfl00355_0010_v1.1,cre|locus=Cre07.g336100,kfl|kfl00237_0020_v1.1,k…
oxidative phosphorylation	4	0.000387484	8.63588e-06	44.8691	2.44946e-06	3.1843e-05	GO:0006119	BP	vca|Vocar.0055s0053.1.p,zcir|TR34018|c6_g19_i2|m.45378,zcir|TR34018|c6_g20_i1|m.45387,zcir|TR34018|c6_g19_i9|m.45386
nucleoside-triphosphatase activity	4	0.000387484	8.63588e-06	44.8691	2.44946e-06	3.1843e-05	GO:0017111	MF	cre|locus=Cre16.g650950,spr|GFWN01003108.1.p1,zygy|TRINITY_DN39386_c0_g1::TRINITY_DN39386_c0_g1_i1::g.9713::m.9713,vca|Vocar.0032s0080.1.p
RNA-directed DNA polymerase activity	9	0.00087184	0.000112266	7.76581	3.67386e-06	4.61682e-05	GO:0003964	MF	kfl|kfl00355_0020_v1.1,kfl|kfl00430_0020_v1.1,cre|locus=Cre11.g467733,kfl|kfl01249_0010_v1.1,kfl|kfl00007_0580_v1.1,cre|locus=Cre17.g747997,kfl|kfl01428_0010_v1.1,kfl|kfl00074_0260_v1.1,kfl|kfl00094_0010_v1.1
axoneme	20	0.00193742	0.000569968	3.39918	3.87003e-06	4.70646e-05	GO:0005930	CC	vca|Vocar.0001s0649.1.p,kfl|kfl00185_0200_v1.1,cre|locus=Cre17.g741950,cre|locus=Cre03.g167600,cre|locus=Cre09.g398882,kfl|kfl00261_0160_v1.1,cre|locus=Cre07.g330700,cre|locus=Cre12.g527750,vca|Vocar.0016s0043.1.p,vca|Vocar.0040s0103.1.p,vca|Vocar.0034s0060.1.p,vca|Vocar.0032s0018.1.p,vca|Vocar.0015s0213.1.p,cre|locus=Cre03.g185650,cre|locus=Cre10.g420800,cre|locus=Cre01.g043750,cre|locus=Cre02.g…
chitin metabolic process	6	0.000581226	4.31794e-05	13.4607	7.43655e-06	8.76118e-05	GO:0006030	BP	kfl|kfl00015_0420_v1.1,cre|locus=Cre13.g590251,cre|locus=Cre08.g363100,cre|locus=Cre17.g733750,cre|locus=Cre13.g590225,cre|locus=Cre08.g363150
regulation of ion transmembrane transport	19	0.00184055	0.000552696	3.33013	8.8285e-06	0.000100859	GO:0034765	BP	zygy|TRINITY_DN6563_c0_g1::TRINITY_DN6563_c0_g1_i1::g.48561::m.48561,cre|locus=Cre16.g665050,zygy|TRINITY_DN6563_c0_g3::TRINITY_DN6563_c0_g3_i1::g.48563::m.48563,cre|locus=Cre07.g329882,vca|Vocar.0034s0052.1.p,kfl|kfl00175_0250_v1.1,zygy|TRINITY_DN6563_c0_g2::TRINITY_DN6563_c0_g2_i1::g.48562::m.48562,cre|locus=Cre16.g665100,spr|GFWN01006714.1.p1,vca|Vocar.0066s0019.1.p,vca|Vocar.0090s0001.1.p,cre…
tRNA (guanine-N7)-methylation	4	0.000387484	1.72718e-05	22.4346	3.65064e-05	0.000404791	GO:0106004	BP	spr|GFWN01006186.1.p1,spr|GFWN01006185.1.p1,spr|GFWN01006187.1.p1,spr|GFWN01006188.1.p1
malate dehydrogenase (decarboxylating) (NAD+) activity	16	0.00154994	0.000466337	3.32364	4.44082e-05	0.00047834	GO:0004471	MF	spr|GFWN01013938.1.p1,spr|GFWN01013942.1.p1,spr|GFWN01013940.1.p1,vca|Vocar.0023s0031.1.p,spr|GFWN01013939.1.p1,cre|locus=Cre14.g629750,spr|GFWN01013932.1.p1,cre|locus=Cre14.g628650,spr|GFWN01013934.1.p1,spr|GFWN01013937.1.p1,spr|GFWN01013933.1.p1,cre|locus=Cre14.g629700,spr|GFWN01013931.1.p1,spr|GFWN01013935.1.p1,spr|GFWN01013941.1.p1,spr|GFWN01013936.1.p1
mitochondrial electron transport, cytochrome c to oxygen	6	0.000581226	6.04511e-05	9.61481	4.81354e-05	0.000490461	GO:0006123	BP	zcir|TR34018|c6_g19_i2|m.45378,zcir|TR34018|c6_g20_i1|m.45387,zcir|TR34018|c6_g19_i7|m.45383,zcir|TR34018|c6_g19_i9|m.45386,zcir|TR34018|c6_g19_i4|m.45380,zcir|TR34018|c6_g19_i5|m.45381
non-motile cilium assembly	6	0.000581226	6.04511e-05	9.61481	4.81354e-05	0.000490461	GO:1905515	BP	cre|locus=Cre16.g666500,cre|locus=Cre17.g741950,cre|locus=Cre06.g257250,vca|Vocar.0002s0661.1.p,vca|Vocar.0066s0006.1.p,vca|Vocar.0003s0317.1.p
positive regulation of cell cycle G2/M phase transition	3	0.000290613	8.63588e-06	33.6518	0.000110432	0.000800633	GO:1902751	BP	kfl|kfl00164_0030_v1.1,vca|Vocar.0007s0372.1.p,cre|locus=Cre01.g024850
negative regulation of canonical Wnt signaling pathway	3	0.000290613	8.63588e-06	33.6518	0.000110432	0.000800633	GO:0090090	BP	kfl|kfl00128_0210_v1.1,vca|Vocar.0028s0072.1.p,cre|locus=Cre12.g531400
D-amino acid metabolic process	3	0.000290613	8.63588e-06	33.6518	0.000110432	0.000800633	GO:0046416	BP	kfl|kfl00019_0030_v1.1,vca|Vocar.0130s0003.1.p,cre|locus=Cre02.g096350
clustering of voltage-gated sodium channels	3	0.000290613	8.63588e-06	33.6518	0.000110432	0.000800633	GO:0045162	BP	kfl|kfl00185_0130_v1.1,cre|locus=Cre06.g307250,vca|Vocar.0015s0107.1.p
dolichyl monophosphate biosynthetic process	3	0.000290613	8.63588e-06	33.6518	0.000110432	0.000800633	GO:0043048	BP	vca|Vocar.0002s0650.1.p,cre|locus=Cre06.g277700,zcir|TR50462|c0_g1_i2|m.67757
MKS complex	3	0.000290613	8.63588e-06	33.6518	0.000110432	0.000800633	GO:0036038	CC	cre|locus=Cre13.g584901,vca|Vocar.0001s0050.1.p,kfl|kfl00897_0030_v1.1
mitochondrial respiratory chain complex III assembly	9	0.00087184	0.000172718	5.04778	0.000102042	0.000800633	GO:0034551	BP	zygy|TRINITY_DN6222_c0_g3::TRINITY_DN6222_c0_g3_i1::g.53194::m.53194,zygy|TRINITY_DN6222_c0_g2::TRINITY_DN6222_c0_g2_i1::g.53191::m.53191,zcir|TR69927|c1_g24_i1|m.96682,zcir|TR69927|c1_g2_i1|m.96665,zcir|TR69927|c1_g13_i3|m.96676,zcir|TR69927|c1_g4_i1|m.96667,zcir|TR69927|c1_g20_i1|m.96680,zcir|TR69927|c1_g19_i1|m.96679,zcir|TR69927|c1_g7_i1|m.96670
non-motile cilium	3	0.000290613	8.63588e-06	33.6518	0.000110432	0.000800633	GO:0097730	CC	kfl|kfl00128_0210_v1.1,vca|Vocar.0028s0072.1.p,cre|locus=Cre12.g531400
formate transmembrane transporter activity	3	0.000290613	8.63588e-06	33.6518	0.000110432	0.000800633	GO:0015499	MF	cre|locus=Cre07.g335600,cre|locus=Cre12.g541250,cre|locus=Cre06.g309000
negative regulation of centrosome duplication	3	0.000290613	8.63588e-06	33.6518	0.000110432	0.000800633	GO:0010826	BP	cre|locus=Cre13.g584901,vca|Vocar.0001s0050.1.p,kfl|kfl00897_0030_v1.1
NAD(P)+ transhydrogenase (AB-specific) activity	3	0.000290613	8.63588e-06	33.6518	0.000110432	0.000800633	GO:0008750	MF	cre|locus=Cre01.g054500,vca|Vocar.0001s0445.1.p,vca|Vocar.0001s0444.1.p
intron homing	3	0.000290613	8.63588e-06	33.6518	0.000110432	0.000800633	GO:0006314	BP	zcir|TR34018|c6_g19_i7|m.45383,zcir|TR34018|c6_g19_i4|m.45380,zcir|TR34018|c6_g19_i5|m.45381
methylated-DNA-[protein]-cysteine S-methyltransferase activity	3	0.000290613	8.63588e-06	33.6518	0.000110432	0.000800633	GO:0003908	MF	cre|locus=Cre08.g368050,vca|Vocar.0020s0087.1.p,zcir|TR61823|c0_g1_i1|m.85626
formate transport	3	0.000290613	8.63588e-06	33.6518	0.000110432	0.000800633	GO:0015724	BP	cre|locus=Cre07.g335600,cre|locus=Cre12.g541250,cre|locus=Cre06.g309000
RNA 7-methylguanosine cap binding	3	0.000290613	8.63588e-06	33.6518	0.000110432	0.000800633	GO:0000340	MF	vca|Vocar.0042s0113.1.p,cre|locus=Cre16.g684700,kfl|kfl00550_0050_v1.1
mitotic DNA replication termination	7	0.000678097	0.000103631	6.54341	0.000125504	0.000892739	GO:1902979	BP	cre|locus=Cre17.g715950,kfl|kfl00032_0310_v1.1,zygy|TRINITY_DN8483_c0_g2::TRINITY_DN8483_c0_g2_i4::g.25732::m.25732,vca|Vocar.0005s0405.1.p,zcir|TR40726|c0_g2_i6|m.55575,zcir|TR40726|c0_g2_i1|m.55563,zcir|TR40726|c0_g2_i7|m.55577
cilium assembly	19	0.00184055	0.000699506	2.63121	0.000189716	0.0013245	GO:0060271	BP	cre|locus=Cre13.g584901,vca|Vocar.0001s0649.1.p,cre|locus=Cre03.g178200,cre|locus=Cre17.g741950,kfl|kfl00047_0270_v1.1,vca|Vocar.0013s0057.1.p,kfl|kfl00080_0340_v1.1,vca|Vocar.0001s0050.1.p,cre|locus=Cre06.g284300,vca|Vocar.0015s0352.1.p,vca|Vocar.0016s0103.1.p,cre|locus=Cre10.g441250,cre|locus=Cre01.g043750,cre|locus=Cre49.g761347,kfl|kfl00370_0080_v1.1,kfl|kfl00203_0100_v1.1,vca|Vocar.0027s0073…
cGMP-dependent protein kinase activity	4	0.000387484	3.45435e-05	11.2173	0.000507142	0.00347623	GO:0004692	MF	cre|locus=Cre12.g493250,vca|Vocar.0041s0043.1.p,cre|locus=Cre16.g663200,vca|Vocar.0031s0030.1.p
centrosome	6	0.000581226	9.49946e-05	6.11852	0.000536521	0.00361194	GO:0005813	CC	vca|Vocar.0023s0017.1.p,kfl|kfl00047_0270_v1.1,cre|locus=Cre13.g588250,vca|Vocar.0016s0103.1.p,vca|Vocar.0020s0014.1.p,zcir|TR16792|c0_g1_i1|m.24219
negative regulation of phosphatase activity	3	0.000290613	1.72718e-05	16.8259	0.000826709	0.00537361	GO:0010923	BP	cre|locus=Cre17.g700200,vca|Vocar.0021s0019.1.p,kfl|kfl00010_0230_v1.1
peptidyl-amino acid modification	3	0.000290613	1.72718e-05	16.8259	0.000826709	0.00537361	GO:0018193	BP	kfl|kfl00187_0070_v1.1,vca|Vocar.0006s0134.1.p,cre|locus=Cre19.g751247
nucleotide metabolic process	9	0.00087184	0.000259076	3.36518	0.00179322	0.0114584	GO:0009117	BP	zygy|TRINITY_DN8450_c0_g1::TRINITY_DN8450_c0_g1_i1::g.25968::m.25968,zygy|TRINITY_DN8450_c0_g1::TRINITY_DN8450_c0_g1_i5::g.25978::m.25978,zygy|TRINITY_DN8450_c0_g1::TRINITY_DN8450_c0_g1_i4::g.25976::m.25976,zygy|TRINITY_DN8450_c0_g1::TRINITY_DN8450_c0_g1_i3::g.25974::m.25974,cre|locus=Cre16.g650950,spr|GFWN01003108.1.p1,zygy|TRINITY_DN39386_c0_g1::TRINITY_DN39386_c0_g1_i1::g.9713::m.9713,zygy|TRI…
nickel cation binding	5	0.000484355	8.63588e-05	5.60864	0.00224938	0.0141336	GO:0016151	MF	zygy|TRINITY_DN8970_c0_g2::TRINITY_DN8970_c0_g2_i17::g.28321::m.28321,zygy|TRINITY_DN8970_c0_g2::TRINITY_DN8970_c0_g2_i16::g.28316::m.28316,zygy|TRINITY_DN8970_c0_g2::TRINITY_DN8970_c0_g2_i12::g.28300::m.28300,zygy|TRINITY_DN8970_c0_g2::TRINITY_DN8970_c0_g2_i4::g.28265::m.28265,zygy|TRINITY_DN8970_c0_g2::TRINITY_DN8970_c0_g2_i11::g.28295::m.28295
N-acetylglucosamine metabolic process	3	0.000290613	2.59076e-05	11.2173	0.00261172	0.0158809	GO:0006044	BP	cre|locus=Cre10.g447900,vca|Vocar.0005s0201.1.p,spr|GFWN01003622.1.p1
positive regulation of Notch signaling pathway	3	0.000290613	2.59076e-05	11.2173	0.00261172	0.0158809	GO:0045747	BP	kfl|kfl00757_0020_v1.1,cre|locus=Cre13.g573250,vca|Vocar.0007s0112.1.p
cytoskeleton	17	0.00164681	0.000751321	2.19188	0.00273197	0.0163484	GO:0005856	CC	vca|Vocar.0047s0016.1.p,cre|locus=Cre03.g201900,cre|locus=Cre04.g216902,vca|Vocar.0060s0010.1.p,cre|locus=Cre12.g556300,kfl|kfl00128_0210_v1.1,vca|Vocar.0028s0072.1.p,cre|locus=Cre10.g450350,vca|Vocar.0001s1119.1.p,cre|locus=Cre01.g047950,cre|locus=Cre12.g544000,vca|Vocar.0007s0124.1.p,vca|Vocar.0013s0276.1.p,cre|locus=Cre10.g427300,cre|locus=Cre12.g531400,kfl|kfl00250_0180_v1.1,kfl|kfl00347_0100…
cytoplasmic dynein complex	7	0.000678097	0.000181353	3.73909	0.00317824	0.0187218	GO:0005868	CC	kfl|kfl00185_0200_v1.1,vca|Vocar.0005s0230.1.p,cre|locus=Cre09.g398882,kfl|kfl00014_0440_v1.1,cre|locus=Cre10.g428664,vca|Vocar.0032s0018.1.p,kfl|kfl00203_0100_v1.1
regulation of cell septum assembly	2	0.000193742	8.63588e-06	22.4346	0.00374492	0.019885	GO:1901891	BP	zygy|TRINITY_DN7697_c0_g3::TRINITY_DN7697_c0_g3_i1::g.45728::m.45728,zygy|TRINITY_DN7697_c0_g3::TRINITY_DN7697_c0_g3_i4::g.45734::m.45734
regulation of centriole replication	2	0.000193742	8.63588e-06	22.4346	0.00374492	0.019885	GO:0046599	BP	cre|locus=Cre13.g588250,vca|Vocar.0020s0014.1.p
microtubule anchoring	2	0.000193742	8.63588e-06	22.4346	0.00374492	0.019885	GO:0034453	BP	cre|locus=Cre05.g237100,vca|Vocar.0022s0052.1.p
negative regulation of ATPase activity	2	0.000193742	8.63588e-06	22.4346	0.00374492	0.019885	GO:0032780	BP	cre|locus=Cre02.g085257,cre|locus=Cre14.g611300
exomer complex	2	0.000193742	8.63588e-06	22.4346	0.00374492	0.019885	GO:0034044	CC	cre|locus=Cre02.g095081,vca|Vocar.0027s0188.1.p
biotin binding	2	0.000193742	8.63588e-06	22.4346	0.00374492	0.019885	GO:0009374	MF	cre|locus=Cre06.g258700,vca|Vocar.0002s0643.1.p
galactosylceramide sulfotransferase activity	2	0.000193742	8.63588e-06	22.4346	0.00374492	0.019885	GO:0001733	MF	vca|Vocar.0009s0350.1.p,cre|locus=Cre11.g467691
tRNA methyltransferase complex	4	0.000387484	6.04511e-05	6.40988	0.0038546	0.0201831	GO:0043527	CC	spr|GFWN01006186.1.p1,spr|GFWN01006185.1.p1,spr|GFWN01006187.1.p1,spr|GFWN01006188.1.p1
ciliary basal body	8	0.000774969	0.000241805	3.20494	0.00420317	0.0217068	GO:0036064	CC	vca|Vocar.0001s0649.1.p,cre|locus=Cre06.g267550,cre|locus=Cre17.g741950,kfl|kfl00047_0270_v1.1,cre|locus=Cre12.g536100,vca|Vocar.0043s0073.1.p,vca|Vocar.0016s0103.1.p,cre|locus=Cre01.g043750
nucleolar ribonuclease P complex	3	0.000290613	3.45435e-05	8.41296	0.00579666	0.0295316	GO:0005655	CC	zygy|TRINITY_DN39225_c0_g1::TRINITY_DN39225_c0_g1_i1::g.57301::m.57301,vca|Vocar.0003s0475.1.p,zcir|TR46650|c1_g1_i1|m.63134
outer dynein arm	5	0.000484355	0.000112266	4.31434	0.00672356	0.0337971	GO:0036157	CC	vca|Vocar.0043s0052.1.p,cre|locus=Cre12.g506000,cre|locus=Cre12.g536550,cre|locus=Cre02.g092850,vca|Vocar.0001s1196.1.p
tRNA-intron endonuclease activity	5	0.000484355	0.000120902	4.00617	0.00906344	0.0449594	GO:0000213	MF	vca|Vocar.0022s0022.1.p,cre|locus=Cre14.g630500,zygy|TRINITY_DN9456_c0_g1::TRINITY_DN9456_c0_g1_i1::g.2602::m.2602,zcir|TR70215|c0_g1_i4|m.97904,zcir|TR70215|c0_g1_i1|m.97901

## Sheet: cha_emb
Cell wall-relatd
plant hormone-related
desiccation-related
biotic stress
filamentous actin-related
abiotic stress
GO term description	OGC count in test group	OGC% in test group	OGC% in control group	Fold change	pval	adj_pval	GO term ID	Ontology	IDs
fucose metabolic process	277	0.00416598	8.63588e-06	482.404	0	0	GO:0006004	BP	spr|GFWN01015452.1.p1,spr|GFWN01010469.1.p1,zygy|TRINITY_DN9024_c2_g3::TRINITY_DN9024_c2_g3_i1::g.39957::m.39957,ath|pacid=19645999,smo|148957,zygy|TRINITY_DN9122_c2_g2::TRINITY_DN9122_c2_g2_i1::g.62628::m.62628,ppa|Pp3c8_17070V3.1.p,zygy|TRINITY_DN8362_c0_g1::TRINITY_DN8362_c0_g1_i1::g.33040::m.33040,ath|pacid=19638243,spr|GFWN01017222.1.p1,ptr|Potri.009G143100.1,ppa|Pp3c4_12430V3.1.p,kfl|kfl007…
RNA modification	299	0.00449685	0.000302256	14.8776	4.76137e-232	4.72804e-229	GO:0009451	BP	osa|ID=LOC_Os04g28300.1.MSUv7.0,ptr|Potri.007G123600.1,ath|pacid=19663624,ppa|Pp3c14_19310V3.1.p,ptr|Potri.001G341400.1,ptr|Potri.006G166200.1,spr|GFWN01017055.1.p1,ath|pacid=19668345,ptr|Potri.005G050400.1,ppa|Pp3c12_4690V3.1.p,ptr|Potri.009G058400.1,ptr|Potri.016G006800.1,ath|pacid=19652458,ptr|Potri.005G050300.1,osa|ID=LOC_Os01g61630.1.MSUv7.0,ptr|Potri.005G049300.1,ptr|Potri.006G039600.1,ath|…
protein phosphorylation	610	0.00917417	0.00171854	5.33836	1.17149e-231	7.75527e-229	GO:0006468	BP	ptr|Potri.010G017900.1,osa|ID=LOC_Os01g65010.1.MSUv7.0,ptr|Potri.011G034900.1,osa|ID=LOC_Os10g20160.1.MSUv7.0,ptr|Potri.T118700.1,ppa|Pp3c9_18620V3.1.p,ath|pacid=19661263,smo|96647,ptr|Potri.011G039200.1,ptr|Potri.018G101300.1,osa|ID=LOC_Os04g43020.1.MSUv7.0,ath|pacid=19657558,ptr|Potri.005G018100.1,ptr|Potri.008G046500.1,ath|pacid=19670557,osa|ID=LOC_Os04g34300.1.MSUv7.0,osa|ID=LOC_Os03g61010.1.…
ADP binding	310	0.00466229	0.000362707	12.8541	3.00459e-222	1.49178e-219	GO:0043531	MF	ppa|Pp3c3_1260V3.1.p,ptr|Potri.T077200.1,ptr|Potri.005G031900.1,ath|pacid=19665901,ath|pacid=19665900,ptr|Potri.014G064100.1,osa|ID=LOC_Os02g25900.1.MSUv7.0,ppa|Pp3c6_11870V3.1.p,osa|ID=LOC_Os05g12770.1.MSUv7.0,ptr|Potri.T005500.1,ptr|Potri.T002200.1,ath|pacid=19648282,osa|ID=LOC_Os12g39620.2.MSUv7.0,ptr|Potri.019G112600.1,smo|105865,ath|pacid=19651276,ptr|Potri.T049400.1,ath|pacid=19671409,ath|p…
pectin catabolic process	152	0.00228602	4.31794e-05	52.9425	1.56099e-199	6.20027e-197	GO:0045490	BP	ptr|Potri.018G051200.1,ppa|Pp3c12_24000V3.1.p,ptr|Potri.008G182200.1,osa|ID=LOC_Os09g39760.1.MSUv7.0,ptr|Potri.012G091500.1,smo|76951,ppa|Pp3c1_10180V3.1.p,osa|ID=LOC_Os01g53990.1.MSUv7.0,osa|ID=LOC_Os07g49100.1.MSUv7.0,ppa|Pp3c10_20140V3.1.p,smo|114014,ppa|Pp3c14_6710V3.1.p,ptr|Potri.013G013400.1,ath|pacid=19654568,ptr|Potri.004G128900.1,ptr|Potri.008G048600.1,ppa|Pp3c1_4040V3.1.p,ppa|Pp3c2_2140…
phospholipase D activity	80	0.00120317	8.63588e-06	139.322	4.01955e-139	1.33047e-136	GO:0004630	MF	ppa|Pp3c10_8450V3.1.p,ppa|Pp3c7_20610V3.1.p,osa|ID=LOC_Os06g40180.1.MSUv7.0,ptr|Potri.006G253900.1,ppa|Pp3c14_11070V3.1.p,spr|GFWN01016203.1.p1,osa|ID=LOC_Os09g37100.1.MSUv7.0,spr|GFWN01016202.1.p1,ath|pacid=19658032,ath|pacid=19638154,ath|pacid=19646631,smo|441825,ppa|Pp3c12_3620V3.1.p,ppa|Pp3c13_3440V3.1.p,ppa|Pp3c2_21270V3.1.p,zygy|TRINITY_DN4648_c1_g1::TRINITY_DN4648_c1_g1_i1::g.43450::m.4345…
xyloglucan:xyloglucosyl transferase activity	77	0.00115805	8.63588e-06	134.098	1.05056e-132	2.98058e-130	GO:0016762	MF	ath|pacid=19647596,ptr|Potri.018G094900.1,ppa|Pp3c23_15150V3.1.p,ptr|Potri.011G025800.1,ptr|Potri.006G170000.1,ppa|Pp3c6_520V3.1.p,ppa|Pp3c18_8300V3.1.p,spr|GFWN01003271.1.p1,ptr|Potri.005G201200.1,zygy|TRINITY_DN33267_c0_g1::TRINITY_DN33267_c0_g1_i1::g.4595::m.4595,ppa|Pp3c25_4050V3.1.p,spr|GFWN01027807.1.p1,ppa|Pp3c11_15280V3.1.p,ptr|Potri.T180200.1,smo|422922,spr|GFWN01000964.1.p1,ptr|Potri.00…
pectin biosynthetic process	75	0.00112797	8.63588e-06	130.615	1.86917e-128	4.64021e-126	GO:0045489	BP	osa|ID=LOC_Os10g21890.2.MSUv7.0,smo|141437,smo|111745,osa|ID=LOC_Os03g30000.1.MSUv7.0,kfl|kfl00059_0160_v1.1,kfl|kfl00014_0130_v1.1,ath|pacid=19667869,smo|230273,osa|ID=LOC_Os06g51160.1.MSUv7.0,ath|pacid=19665669,kfl|kfl00095_0020_v1.1,ptr|Potri.004G111000.1,osa|ID=LOC_Os04g54360.1.MSUv7.0,ath|pacid=19653264,osa|ID=LOC_Os02g29530.1.MSUv7.0,ptr|Potri.015G060800.1,zygy|TRINITY_DN4215_c0_g1::TRINITY…
anchored component of plasma membrane	114	0.00171452	6.04511e-05	28.362	5.01503e-120	1.10665e-117	GO:0046658	CC	ath|pacid=19641284,ath|pacid=19667136,ath|pacid=19645912,ptr|Potri.016G002800.1,ptr|Potri.016G050700.1,osa|ID=LOC_Os03g50160.1.MSUv7.0,ptr|Potri.013G059700.1,ptr|Potri.002G073800.1,ath|pacid=19667865,osa|ID=LOC_Os09g09980.1.MSUv7.0,osa|ID=LOC_Os08g04350.1.MSUv7.0,osa|ID=LOC_Os02g29980.1.MSUv7.0,ptr|Potri.001G073900.1,ptr|Potri.006G259000.1,ath|pacid=19671679,osa|ID=LOC_Os08g04340.1.MSUv7.0,ptr|Po…
lignin catabolic process	108	0.00162428	5.18153e-05	31.3475	2.39896e-118	4.76434e-116	GO:0046274	BP	ptr|Potri.005G200700.1,osa|ID=LOC_Os12g15530.1.MSUv7.0,ptr|Potri.019G121700.1,ptr|Potri.008G073800.1,ptr|Potri.016G106100.1,smo|438115,ptr|Potri.009G034500.1,ptr|Potri.019G088500.1,ptr|Potri.009G042500.1,ptr|Potri.006G096900.1,ptr|Potri.014G100600.1,ptr|Potri.015G040700.1,osa|ID=LOC_Os11g47390.1.MSUv7.0,ath|pacid=19672655,ptr|Potri.009G156800.1,ptr|Potri.016G106300.1,ptr|Potri.005G200500.1,smo|10…
plant-type primary cell wall biogenesis	68	0.00102269	8.63588e-06	118.424	9.15956e-114	1.65372e-111	GO:0009833	BP	ptr|Potri.001G266400.1,ptr|Potri.005G087500.1,smo|73698,smo|90812,osa|ID=LOC_Os09g25490.1.MSUv7.0,ppa|Pp3c9_2670V3.1.p,ptr|Potri.006G052600.1,smo|163575,smo|75715,osa|ID=LOC_Os07g14850.1.MSUv7.0,ppa|Pp3c8_7420V3.1.p,osa|ID=LOC_Os03g62090.1.MSUv7.0,zygy|TRINITY_DN38842_c1_g1::TRINITY_DN38842_c1_g1_i1::g.81356::m.81356,ppa|Pp3c3_34520V3.1.p,smo|78846,ppa|Pp3c15_7120V3.1.p,ptr|Potri.006G251900.1,ptr…
phosphatidylcholine metabolic process	67	0.00100766	8.63588e-06	116.682	1.08593e-111	1.79721e-109	GO:0046470	BP	ppa|Pp3c10_8450V3.1.p,ppa|Pp3c7_20610V3.1.p,osa|ID=LOC_Os06g40180.1.MSUv7.0,ptr|Potri.006G253900.1,ppa|Pp3c14_11070V3.1.p,spr|GFWN01016203.1.p1,osa|ID=LOC_Os09g37100.1.MSUv7.0,spr|GFWN01016202.1.p1,ath|pacid=19658032,ath|pacid=19638154,ath|pacid=19646631,smo|441825,ppa|Pp3c2_21270V3.1.p,zygy|TRINITY_DN4648_c1_g1::TRINITY_DN4648_c1_g1_i1::g.43450::m.43450,osa|ID=LOC_Os08g31060.1.MSUv7.0,osa|ID=LOC…
cellulose microfibril organization	102	0.00153404	5.18153e-05	29.606	1.99831e-109	3.0528e-107	GO:0010215	BP	spr|GFWN01020456.1.p1,spr|GFWN01020459.1.p1,osa|ID=LOC_Os03g18910.1.MSUv7.0,spr|GFWN01020477.1.p1,kfl|kfl00855_0020_v1.1,kfl|kfl00447_0040_v1.1,spr|GFWN01020475.1.p1,spr|GFWN01020460.1.p1,spr|GFWN01020478.1.p1,ppa|Pp3c12_4550V3.1.p,ppa|Pp3c20_16270V3.1.p,spr|GFWN01020458.1.p3,smo|90812,spr|GFWN01020468.1.p1,spr|GFWN01020469.1.p1,spr|GFWN01020451.1.p1,ptr|Potri.004G117200.1,ptr|Potri.015G060000.1,…
xyloglucan metabolic process	77	0.00115805	2.59076e-05	44.6992	1.85376e-96	2.62969e-94	GO:0010411	BP	ath|pacid=19647596,ptr|Potri.018G094900.1,ppa|Pp3c23_15150V3.1.p,ptr|Potri.011G025800.1,ptr|Potri.006G170000.1,ppa|Pp3c6_520V3.1.p,ppa|Pp3c18_8300V3.1.p,ptr|Potri.005G201200.1,zygy|TRINITY_DN33267_c0_g1::TRINITY_DN33267_c0_g1_i1::g.4595::m.4595,ppa|Pp3c25_4050V3.1.p,spr|GFWN01027807.1.p1,ppa|Pp3c11_15280V3.1.p,ptr|Potri.T180200.1,smo|422922,spr|GFWN01000964.1.p1,ptr|Potri.002G060400.1,spr|GFWN010…
cellulose synthase (UDP-forming) activity	114	0.00171452	0.000103631	16.5445	1.41995e-94	1.88001e-92	GO:0016760	MF	osa|ID=LOC_Os10g42750.1.MSUv7.0,kfl|kfl00234_0060_v1.1,ptr|Potri.001G266400.1,ppa|Pp3c25_12650V3.1.p,ptr|Potri.005G087500.1,ppa|Pp3c6_4064V3.1.p,ppa|Pp3c17_22380V3.1.p,smo|73698,ath|pacid=19659927,osa|ID=LOC_Os09g25490.1.MSUv7.0,osa|ID=LOC_Os07g36700.1.MSUv7.0,ppa|Pp3c9_2670V3.1.p,ptr|Potri.009G170000.1,kfl|kfl00889_0040_v1.1,ptr|Potri.006G052600.1,osa|ID=LOC_Os12g36890.1.MSUv7.0,smo|163575,smo|7…
N-acylphosphatidylethanolamine-specific phospholipase D activity	80	0.00120317	3.45435e-05	34.8306	1.07429e-91	1.33347e-89	GO:0070290	MF	ppa|Pp3c10_8450V3.1.p,ppa|Pp3c7_20610V3.1.p,osa|ID=LOC_Os06g40180.1.MSUv7.0,ptr|Potri.006G253900.1,ppa|Pp3c14_11070V3.1.p,spr|GFWN01016203.1.p1,osa|ID=LOC_Os09g37100.1.MSUv7.0,spr|GFWN01016202.1.p1,ath|pacid=19658032,ath|pacid=19638154,ath|pacid=19646631,smo|441825,ppa|Pp3c12_3620V3.1.p,ppa|Pp3c13_3440V3.1.p,ppa|Pp3c2_21270V3.1.p,zygy|TRINITY_DN4648_c1_g1::TRINITY_DN4648_c1_g1_i1::g.43450::m.4345…
cellulose synthase activity	54	0.00081214	8.63588e-06	94.0426	2.35752e-85	2.75413e-83	GO:0016759	MF	ptr|Potri.001G266400.1,ptr|Potri.005G087500.1,smo|73698,osa|ID=LOC_Os09g25490.1.MSUv7.0,ppa|Pp3c9_2670V3.1.p,ptr|Potri.006G052600.1,smo|163575,smo|75715,osa|ID=LOC_Os07g14850.1.MSUv7.0,ppa|Pp3c8_7420V3.1.p,osa|ID=LOC_Os03g62090.1.MSUv7.0,zygy|TRINITY_DN38842_c1_g1::TRINITY_DN38842_c1_g1_i1::g.81356::m.81356,ppa|Pp3c3_34520V3.1.p,ppa|Pp3c15_7120V3.1.p,ptr|Potri.006G251900.1,ptr|Potri.013G019800.1,…
auxin-activated signaling pathway	198	0.00297785	0.000492245	6.04952	2.73281e-85	3.0152e-83	GO:0009734	BP	ath|pacid=19658923,osa|ID=LOC_Os01g53880.1.MSUv7.0,ptr|Potri.005G207700.1,osa|ID=LOC_Os04g32460.1.MSUv7.0,osa|ID=LOC_Os11g31620.1.MSUv7.0,osa|ID=LOC_Os01g58860.1.MSUv7.0,ppa|Pp3c1_14480V3.1.p,zygy|TRINITY_DN6357_c0_g1::TRINITY_DN6357_c0_g1_i1::g.9209::m.9209,zygy|TRINITY_DN8084_c0_g1::TRINITY_DN8084_c0_g1_i1::g.11213::m.11213,osa|ID=LOC_Os04g36058.1.MSUv7.0,ptr|Potri.018G139400.1,ptr|Potri.008G17…
WASH complex	53	0.0007971	8.63588e-06	92.301	2.21925e-83	2.3197e-81	GO:0071203	CC	kfl|kfl00449_0020_v1.1,zygy|TRINITY_DN6422_c0_g1::TRINITY_DN6422_c0_g1_i1::g.12157::m.12157,kfl|kfl00174_0090_v1.1,zygy|TRINITY_DN9004_c0_g2::TRINITY_DN9004_c0_g2_i19::g.38409::m.38409,osa|ID=LOC_Os04g32690.1.MSUv7.0,kfl|kfl00237_0170_v1.1,kfl|kfl00018_0630_v1.1,zygy|TRINITY_DN7007_c0_g1::TRINITY_DN7007_c0_g1_i2::g.2346::m.2346,zygy|TRINITY_DN9004_c0_g2::TRINITY_DN9004_c0_g2_i20::g.38413::m.38413…
phosphorelay sensor kinase activity	246	0.00369975	0.000829044	4.46267	3.10611e-79	3.08437e-77	GO:0000155	MF	ppa|Pp3c2_5400V3.1.p,ppa|Pp3s30_340V3.1.p,ath|pacid=19642678,spr|GFWN01014322.1.p1,smo|109384,ppa|Pp3c6_20120V3.1.p,spr|GFWN01026112.1.p1,ptr|Potri.003G032300.1,kfl|kfl00385_0110_v1.1,kfl|kfl00096_0260_v1.1,ppa|Pp3c24_10780V3.1.p,ath|pacid=19671807,ppa|Pp3c1_29330V3.1.p,spr|GFWN01031408.1.p1,kfl|kfl00542_0050_v1.1,osa|ID=LOC_Os04g08740.1.MSUv7.0,zygy|TRINITY_DN32776_c0_g1::TRINITY_DN32776_c0_g1_i…
integrator complex	50	0.000751981	8.63588e-06	87.0764	1.65238e-77	1.56268e-75	GO:0032039	CC	spr|GFWN01021559.1.p1,ath|pacid=19643928,ppa|Pp3c21_2460V3.1.p,ppa|Pp3c21_2450V3.1.p,zygy|TRINITY_DN8283_c0_g1::TRINITY_DN8283_c0_g1_i1::g.66854::m.66854,spr|GFWN01010339.1.p1,zygy|TRINITY_DN8790_c0_g1::TRINITY_DN8790_c0_g1_i3::g.7174::m.7174,smo|445533,zygy|TRINITY_DN8283_c0_g1::TRINITY_DN8283_c0_g1_i1::g.66855::m.66855,ath|pacid=19661989,osa|ID=LOC_Os01g09305.1.MSUv7.0,smo|92379,spr|GFWN0101033…
DNA integration	550	0.0082718	0.00334208	2.47504	9.67434e-77	8.73329e-75	GO:0015074	BP	zygy|TRINITY_DN9118_c2_g76::TRINITY_DN9118_c2_g76_i2::g.63150::m.63150,zygy|TRINITY_DN9141_c1_g28::TRINITY_DN9141_c1_g28_i1::g.63736::m.63736,kfl|kfl01382_0020_v1.1,spr|GFWN01037902.1.p1,kfl|kfl00754_0035_v1.1,zygy|TRINITY_DN9078_c0_g16::TRINITY_DN9078_c0_g16_i6::g.37666::m.37666,kfl|kfl01505_0010_v1.1,osa|ID=ChrSy.fgenesh.mRNA.60.MSUv7.0,kfl|kfl00335_g1_v1.1,kfl|kfl00747_0020_v1.1,ppa|Pp3c15_840…
COPII vesicle coating	46	0.000691823	8.63588e-06	80.1103	8.43308e-70	7.28178e-68	GO:0048208	BP	smo|442780,osa|ID=LOC_Os06g01650.1.MSUv7.0,zygy|TRINITY_DN3883_c0_g2::TRINITY_DN3883_c0_g2_i1::g.17374::m.17374,smo|441538,smo|415417,ath|pacid=19668810,smo|415418,spr|GFWN01016771.1.p1,smo|415415,smo|431527,ptr|Potri.001G157800.1,smo|431832,ath|pacid=19666157,ppa|Pp3c4_2860V3.1.p,smo|415403,smo|415406,smo|415434,ppa|Pp3c12_25260V3.1.p,smo|415484,smo|446951,smo|412240,smo|412241,smo|412247,smo|43…
cell wall macromolecule catabolic process	45	0.000676783	8.63588e-06	78.3688	6.7621e-68	5.59564e-66	GO:0016998	BP	ath|pacid=19640053,ath|pacid=19639713,smo|92147,smo|138217,smo|4332,smo|443112,smo|92664,ppa|Pp3c16_13440V3.1.p,osa|ID=LOC_Os06g51060.1.MSUv7.0,ppa|Pp3c24_15000V3.1.p,spr|GFWN01022218.1.p1,smo|4298,kfl|kfl00092_0160_v1.1,smo|4313,smo|127021,osa|ID=LOC_Os05g33130.1.MSUv7.0,smo|446851,ath|pacid=19663758,zygy|TRINITY_DN7922_c0_g1::TRINITY_DN7922_c0_g1_i2::g.19874::m.19874,osa|ID=LOC_Os06g51050.1.MSU…
alpha-L-fucosidase activity	42	0.000631664	8.63588e-06	73.1442	3.04945e-62	2.42248e-60	GO:0004560	MF	smo|442783,osa|ID=LOC_Os04g47280.1.MSUv7.0,kfl|kfl00007_0530_v1.1,ptr|Potri.001G298900.1,ptr|Potri.009G006900.1,smo|412226,smo|431528,smo|431526,smo|112167,ptr|Potri.009G093500.1,smo|431234,smo|415483,smo|441539,zygy|TRINITY_DN6645_c0_g2::TRINITY_DN6645_c0_g2_i1::g.70876::m.70876,smo|412246,smo|431829,smo|431833,ath|pacid=19642363,ppa|Pp3c3_30260V3.1.p,ptr|Potri.009G093900.1,smo|415429,ptr|Potri.…
carboxypeptidase activity	74	0.00111293	7.77229e-05	14.3192	1.08855e-57	8.31486e-56	GO:0004180	MF	osa|ID=LOC_Os10g36780.3.MSUv7.0,zygy|TRINITY_DN8825_c1_g4::TRINITY_DN8825_c1_g4_i31::g.69299::m.69299,zygy|TRINITY_DN8825_c1_g4::TRINITY_DN8825_c1_g4_i7::g.69197::m.69197,zygy|TRINITY_DN8825_c1_g4::TRINITY_DN8825_c1_g4_i29::g.69290::m.69290,zygy|TRINITY_DN8825_c1_g4::TRINITY_DN8825_c1_g4_i39::g.69333::m.69333,zygy|TRINITY_DN8825_c1_g4::TRINITY_DN8825_c1_g4_i32::g.69304::m.69304,osa|ID=LOC_Os01g54…
plant-type cell wall	185	0.00278233	0.000656327	4.23925	7.26984e-57	5.34737e-55	GO:0009505	CC	osa|ID=LOC_Os07g48750.1.MSUv7.0,osa|ID=LOC_Os11g03730.3.MSUv7.0,ppa|Pp3c12_23710V3.1.p,ath|pacid=19662747,ath|pacid=19650735,ath|pacid=19657559,ptr|Potri.006G027700.1,osa|ID=LOC_Os01g65460.1.MSUv7.0,osa|ID=LOC_Os11g32260.1.MSUv7.0,ath|pacid=19653726,ath|pacid=19640053,ptr|Potri.006G162300.1,ath|pacid=19643841,osa|ID=LOC_Os12g03470.1.MSUv7.0,ptr|Potri.004G023100.1,zygy|TRINITY_DN7893_c1_g4::TRINIT…
isopentenyl diphosphate biosynthetic process, mevalonate pathway	38	0.000571506	8.63588e-06	66.1781	7.56349e-55	5.17969e-53	GO:0019287	BP	ptr|Potri.005G035300.1,smo|268244,ptr|Potri.013G024000.1,osa|ID=LOC_Os02g01920.1.MSUv7.0,spr|GFWN01006367.1.p1,zygy|TRINITY_DN39536_c0_g1::TRINITY_DN39536_c0_g1_i1::g.47746::m.47746,ptr|Potri.008G021100.1,spr|GFWN01010488.1.p1,ath|pacid=19664579,ppa|Pp3c6_12700V3.1.p,zygy|TRINITY_DN6280_c0_g1::TRINITY_DN6280_c0_g1_i2::g.52996::m.52996,ath|pacid=19640560,ptr|Potri.005G034600.1,smo|418055,ath|pacid…
AP-3 adaptor complex	38	0.000571506	8.63588e-06	66.1781	7.56349e-55	5.17969e-53	GO:0030123	CC	spr|GFWN01012509.1.p1,ath|pacid=19660870,smo|118138,ppa|Pp3c8_13033V3.1.p,ppa|Pp3c5_28670V3.1.p,ptr|Potri.012G055000.1,ptr|Potri.015G045600.1,osa|ID=LOC_Os03g12710.1.MSUv7.0,zygy|TRINITY_DN851_c0_g1::TRINITY_DN851_c0_g1_i1::g.18304::m.18304,zygy|TRINITY_DN8335_c0_g1::TRINITY_DN8335_c0_g1_i3::g.33543::m.33543,spr|GFWN01012510.1.p1,zygy|TRINITY_DN8335_c0_g1::TRINITY_DN8335_c0_g1_i2::g.33538::m.3353…
transcription, DNA-templated	1222	0.0183784	0.0116325	1.57992	7.79307e-51	5.15901e-49	GO:0006351	BP	ptr|Potri.008G117100.1,osa|ID=LOC_Os07g36170.2.MSUv7.0,ptr|Potri.006G152700.1,kfl|kfl00133_0040_v1.1,ath|pacid=19663628,osa|ID=LOC_Os03g61760.1.MSUv7.0,zygy|TRINITY_DN1355_c0_g1::TRINITY_DN1355_c0_g1_i1::g.12678::m.12678,zygy|TRINITY_DN8445_c0_g1::TRINITY_DN8445_c0_g1_i4::g.26757::m.26757,kfl|kfl00971_0010_v1.1,ppa|Pp3c3_34050V3.1.p,zygy|TRINITY_DN3783_c0_g1::TRINITY_DN3783_c0_g1_i1::g.80675::m.8…
regulation of transcription, DNA-templated	1250	0.0187995	0.0120039	1.56612	3.30405e-50	2.11672e-48	GO:0006355	BP	ptr|Potri.002G154700.1,osa|ID=LOC_Os07g36170.2.MSUv7.0,ptr|Potri.006G152700.1,kfl|kfl00133_0040_v1.1,ath|pacid=19668635,kfl|kfl00881_0020_v1.1,smo|441144,zygy|TRINITY_DN6542_c0_g1::TRINITY_DN6542_c0_g1_i3::g.48627::m.48627,osa|ID=LOC_Os03g61760.1.MSUv7.0,ath|pacid=19652312,ppa|Pp3c12_3630V3.1.p,ptr|Potri.002G251400.1,kfl|kfl00971_0010_v1.1,zygy|TRINITY_DN3783_c0_g1::TRINITY_DN3783_c0_g1_i1::g.806…
RNA-directed DNA polymerase activity	77	0.00115805	0.000112266	10.3152	7.01796e-50	4.35552e-48	GO:0003964	MF	ppa|Pp3c20_5460V3.1.p,ppa|Pp3c11_10220V3.1.p,kfl|kfl00994_0030_v1.1,kfl|kfl01214_0010_v1.1,spr|GFWN01003758.1.p1,ppa|Pp3c16_2180V3.1.p,osa|ID=LOC_Os11g08225.1.MSUv7.0,zygy|TRINITY_DN9147_c4_g8::TRINITY_DN9147_c4_g8_i1::g.63033::m.63033,zygy|TRINITY_DN9147_c4_g5::TRINITY_DN9147_c4_g5_i1::g.63028::m.63028,zygy|TRINITY_DN9146_c2_g25::TRINITY_DN9146_c2_g25_i1::g.63565::m.63565,osa|ID=LOC_Os05g35850.1…
alpha-mannosidase activity	47	0.000706863	2.59076e-05	27.284	8.90161e-50	5.35715e-48	GO:0004559	MF	ath|pacid=19672577,osa|ID=LOC_Os11g32260.1.MSUv7.0,zygy|TRINITY_DN7370_c0_g2::TRINITY_DN7370_c0_g2_i1::g.22301::m.22301,ptr|Potri.007G056300.1,ptr|Potri.012G106500.1,smo|154366,smo|410022,smo|104910,ptr|Potri.017G073900.1,smo|178241,ath|pacid=19662141,ath|pacid=19670397,zygy|TRINITY_DN7370_c0_g2::TRINITY_DN7370_c0_g2_i2::g.22304::m.22304,ppa|Pp3c6_2440V3.1.p,kfl|kfl00002_0350_v1.1,ppa|Pp3c25_1503…
protein glycosylation	394	0.00592561	0.00254758	2.32597	3.05125e-49	1.78229e-47	GO:0006486	BP	ptr|Potri.012G130700.1,osa|ID=LOC_Os02g06840.1.MSUv7.0,smo|79836,ath|pacid=19657418,ath|pacid=19645999,smo|76075,zygy|TRINITY_DN8262_c0_g2::TRINITY_DN8262_c0_g2_i1::g.66464::m.66464,ath|pacid=19659485,ppa|Pp3c5_12240V3.1.p,ath|pacid=19638243,ath|pacid=19638933,ath|pacid=19643377,ath|pacid=19663159,ath|pacid=19664312,kfl|kfl00046_0170_v1.1,osa|ID=LOC_Os11g03410.1.MSUv7.0,ptr|Potri.014G153700.1,ppa…
mannose metabolic process	45	0.000676783	2.59076e-05	26.1229	6.50455e-47	3.69087e-45	GO:0006013	BP	ath|pacid=19672577,osa|ID=LOC_Os11g32260.1.MSUv7.0,zygy|TRINITY_DN7370_c0_g2::TRINITY_DN7370_c0_g2_i1::g.22301::m.22301,ptr|Potri.007G056300.1,ptr|Potri.012G106500.1,smo|154366,smo|410022,smo|104910,ptr|Potri.017G073900.1,smo|178241,ath|pacid=19662141,ath|pacid=19670397,zygy|TRINITY_DN7370_c0_g2::TRINITY_DN7370_c0_g2_i2::g.22304::m.22304,ppa|Pp3c6_2440V3.1.p,kfl|kfl00002_0350_v1.1,ppa|Pp3c25_1503…
cinnamic acid biosynthetic process	33	0.000496308	8.63588e-06	57.4705	7.33313e-46	4.04544e-44	GO:0009800	BP	ppa|Pp3c2_32410V3.1.p,ppa|Pp3c1_18830V3.1.p,ppa|Pp3c13_9000V3.1.p,ptr|Potri.016G091100.1,osa|ID=LOC_Os05g35290.1.MSUv7.0,ath|pacid=19673081,osa|ID=LOC_Os11g48110.1.MSUv7.0,ath|pacid=19660032,osa|ID=LOC_Os04g43760.1.MSUv7.0,ppa|Pp3c24_13110V3.1.p,osa|ID=LOC_Os02g41650.3.MSUv7.0,ptr|Potri.010G224200.1,ath|pacid=19641262,ppa|Pp3c21_7670V3.1.p,ppa|Pp3c19_13690V3.1.p,osa|ID=LOC_Os12g33610.1.MSUv7.0,os…
phosphatidylcholine biosynthetic process	32	0.000481268	8.63588e-06	55.7289	4.21857e-44	2.26435e-42	GO:0006656	BP	spr|GFWN01010837.1.p1,smo|146547,zygy|TRINITY_DN2616_c0_g2::TRINITY_DN2616_c0_g2_i1::g.4300::m.4300,ath|pacid=19652799,ath|pacid=19645151,kfl|kfl00100_g13_v1.1,ppa|Pp3c6_3720V3.1.p,osa|ID=LOC_Os02g39880.1.MSUv7.0,ath|pacid=19662939,spr|GFWN01010835.1.p1,spr|GFWN01010836.1.p1,osa|ID=LOC_Os01g50030.1.MSUv7.0,ptr|Potri.015G039000.1,ath|pacid=19651234,ppa|Pp3c4_24470V3.1.p,spr|GFWN01010838.1.p1,ptr|P…
negative regulation of ethylene-activated signaling pathway	43	0.000646704	2.59076e-05	24.9619	4.35325e-44	2.27515e-42	GO:0010105	BP	ath|pacid=19642678,ath|pacid=19672571,spr|GFWN01014322.1.p1,ptr|Potri.003G032300.1,kfl|kfl00385_0110_v1.1,ppa|Pp3c1_29330V3.1.p,osa|ID=LOC_Os04g08740.1.MSUv7.0,ppa|Pp3c3_1510V3.1.p,spr|GFWN01014323.1.p1,ath|pacid=19655638,ath|pacid=19670709,zygy|TRINITY_DN6932_c0_g1::TRINITY_DN6932_c0_g1_i1::g.4754::m.4754,ath|pacid=19649210,ppa|Pp3c4_27580V3.1.p,zygy|TRINITY_DN15620_c0_g2::TRINITY_DN15620_c0_g2_…
ion channel activity	105	0.00157916	0.000276348	5.71439	6.12671e-44	3.11991e-42	GO:0005216	MF	ath|pacid=19665711,ptr|Potri.015G033900.1,osa|ID=LOC_Os06g10580.1.MSUv7.0,osa|ID=LOC_Os03g44440.1.MSUv7.0,ath|pacid=19669149,zygy|TRINITY_DN9073_c0_g1::TRINITY_DN9073_c0_g1_i1::g.40982::m.40982,kfl|kfl00007_0150_v1.1,ptr|Potri.018G097600.1,ptr|Potri.017G089900.1,smo|145368,ath|pacid=19640866,ppa|Pp3c15_11518V3.1.p,ptr|Potri.001G043900.1,ath|pacid=19670464,zygy|TRINITY_DN5005_c0_g2::TRINITY_DN5005…
nickel cation binding	63	0.000947497	8.63588e-05	10.9716	1.14973e-42	5.70839e-41	GO:0016151	MF	zygy|TRINITY_DN6504_c0_g2::TRINITY_DN6504_c0_g2_i1::g.48422::m.48422,ptr|Potri.001G224400.1,ath|pacid=19640487,spr|GFWN01002592.1.p1,ptr|Potri.001G347900.1,spr|GFWN01002730.1.p1,smo|91337,smo|230609,zygy|TRINITY_DN8970_c0_g2::TRINITY_DN8970_c0_g2_i15::g.28309::m.28309,zygy|TRINITY_DN8970_c0_g2::TRINITY_DN8970_c0_g2_i8::g.28281::m.28281,zygy|TRINITY_DN8970_c0_g2::TRINITY_DN8970_c0_g2_i3::g.28259::…
mitochondrial proton-transporting ATP synthase complex, coupling factor F(o)	31	0.000466229	8.63588e-06	53.9874	2.35334e-42	1.13993e-40	GO:0000276	CC	ptr|Potri.008G043800.1,ppa|Pp3c7_10V3.1.p,smo|233415,kfl|kfl01814_0120_v1.1,zygy|TRINITY_DN7745_c0_g6::TRINITY_DN7745_c0_g6_i1::g.15698::m.15698,spr|GFWN01028657.1.p1,ptr|Potri.006G232000.1,osa|ID=LOC_Os08g37320.1.MSUv7.0,ptr|Potri.006G231900.1,smo|181796,ath|pacid=19643687,zygy|TRINITY_DN26339_c0_g1::TRINITY_DN26339_c0_g1_i1::g.2952::m.2952,zygy|TRINITY_DN13478_c0_g1::TRINITY_DN13478_c0_g1_i1::g…
peroxisomal matrix	30	0.000451189	8.63588e-06	52.2459	1.27182e-40	5.74052e-39	GO:0005782	CC	ath|pacid=19666738,spr|GFWN01007834.1.p1,smo|141788,kfl|kfl00064_0310_v1.1,ath|pacid=19648825,ptr|Potri.014G083300.1,spr|GFWN01007836.1.p1,ppa|Pp3c14_7840V3.1.p,zygy|TRINITY_DN26273_c0_g1::TRINITY_DN26273_c0_g1_i1::g.61031::m.61031,ppa|Pp3c9_13420V3.1.p,osa|ID=LOC_Os04g44550.1.MSUv7.0,ptr|Potri.003G086000.1,ppa|Pp3c10_9020V3.1.p,ath|pacid=19659680,spr|GFWN01007833.1.p1,ath|pacid=19650125,ptr|Potr…
galactosylgalactosylxylosylprotein 3-beta-glucuronosyltransferase activity	30	0.000451189	8.63588e-06	52.2459	1.27182e-40	5.74052e-39	GO:0015018	MF	zygy|TRINITY_DN19852_c0_g1::TRINITY_DN19852_c0_g1_i1::g.67457::m.67457,ptr|Potri.006G240200.1,spr|GFWN01014841.1.p1,ppa|Pp3c13_8430V3.1.p,ppa|Pp3c15_16210V3.1.p,smo|12082,osa|ID=LOC_Os05g48600.1.MSUv7.0,ath|pacid=19669476,spr|GFWN01029390.1.p1,ptr|Potri.005G141500.1,ppa|Pp3c3_3400V3.1.p,ppa|Pp3c18_10000V3.1.p,osa|ID=LOC_Os01g48440.1.MSUv7.0,ptr|Potri.002G107300.1,ppa|Pp3c9_16190V3.1.p,ptr|Potri.0…
regulation of production of siRNA involved in RNA interference	30	0.000451189	8.63588e-06	52.2459	1.27182e-40	5.74052e-39	GO:0090065	BP	spr|GFWN01027053.1.p1,spr|GFWN01027054.1.p1,ptr|Potri.010G028200.1,smo|81057,ptr|Potri.011G141300.1,zygy|TRINITY_DN8208_c0_g1::TRINITY_DN8208_c0_g1_i2::g.65481::m.65481,kfl|kfl00306_0110_v1.1,spr|GFWN01006145.1.p1,zygy|TRINITY_DN642_c0_g1::TRINITY_DN642_c0_g1_i1::g.16519::m.16519,ppa|Pp3c27_5050V3.1.p,zygy|TRINITY_DN7643_c0_g1::TRINITY_DN7643_c0_g1_i2::g.45914::m.45914,ath|pacid=19659278,spr|GFWN…
water channel activity	56	0.000842219	6.9087e-05	12.1907	1.82811e-40	8.06807e-39	GO:0015250	MF	osa|ID=LOC_Os01g02190.1.MSUv7.0,ath|pacid=19651756,osa|ID=LOC_Os04g46530.1.MSUv7.0,ppa|Pp3c12_22530V3.1.p,ppa|Pp3c3_31900V3.1.p,osa|ID=LOC_Os02g41860.1.MSUv7.0,ptr|Potri.009G013900.1,ath|pacid=19656125,ppa|Pp3c8_7570V3.1.p,ppa|Pp3c4_510V3.1.p,ppa|Pp3c12_22590V3.1.p,ath|pacid=19639374,ptr|Potri.011G072100.1,osa|ID=LOC_Os04g10880.1.MSUv7.0,ath|pacid=19639231,osa|ID=LOC_Os07g26690.1.MSUv7.0,ptr|Potr…
O-acetyltransferase activity	28	0.00042111	8.63588e-06	48.7628	3.36306e-37	1.45197e-35	GO:0016413	MF	osa|ID=LOC_Os07g31550.1.MSUv7.0,smo|54250,ptr|Potri.012G129700.1,ath|pacid=19664009,ath|pacid=19639958,ath|pacid=19668750,osa|ID=LOC_Os06g44900.1.MSUv7.0,ath|pacid=19666152,ath|pacid=19672306,osa|ID=LOC_Os06g10560.1.MSUv7.0,ptr|Potri.009G082500.1,ath|pacid=19667557,ath|pacid=19673300,ath|pacid=19659767,ath|pacid=19648160,ptr|Potri.002G054400.1,ptr|Potri.006G071500.1,osa|ID=LOC_Os11g05080.1.MSUv7.…
glutathione metabolic process	152	0.00228602	0.000664963	3.43782	8.22977e-37	3.47752e-35	GO:0006749	BP	ptr|Potri.010G061700.1,ath|pacid=19653048,ptr|Potri.001G437500.1,osa|ID=LOC_Os10g38740.1.MSUv7.0,spr|GFWN01003041.1.p1,ath|pacid=19651651,ptr|Potri.011G114000.1,ptr|Potri.011G140600.1,osa|ID=LOC_Os10g38630.1.MSUv7.0,osa|ID=LOC_Os09g29200.1.MSUv7.0,ath|pacid=19654482,ath|pacid=19641217,osa|ID=LOC_Os11g31510.1.MSUv7.0,smo|271267,smo|271266,ptr|Potri.010G035500.1,ptr|Potri.001G436800.1,osa|ID=LOC_Os…
heterotrimeric G-protein complex	27	0.00040607	8.63588e-06	47.0213	1.64176e-35	6.3932e-34	GO:0005834	CC	ptr|Potri.006G219500.1,ath|pacid=19640861,ptr|Potri.018G048600.1,ptr|Potri.005G131200.1,osa|ID=LOC_Os06g02130.1.MSUv7.0,spr|GFWN01011300.1.p1,ptr|Potri.003G098200.1,ptr|Potri.015G031100.1,ath|pacid=19646818,ptr|Potri.015G142500.1,ath|pacid=19640229,ptr|Potri.012G042500.1,spr|GFWN01011299.1.p1,osa|ID=LOC_Os11g10050.1.MSUv7.0,ptr|Potri.001G135300.1,ptr|Potri.009G109400.1,ptr|Potri.004G148300.1,ath|…
sucrose transmembrane transporter activity	27	0.00040607	8.63588e-06	47.0213	1.64176e-35	6.3932e-34	GO:0008515	MF	zygy|TRINITY_DN13567_c0_g1::TRINITY_DN13567_c0_g1_i1::g.24146::m.24146,ath|pacid=19649215,smo|177267,ath|pacid=19642550,spr|GFWN01009069.1.p1,ppa|Pp3c9_18850V3.1.p,spr|GFWN01009067.1.p1,ptr|Potri.019G085800.1,ath|pacid=19654626,ptr|Potri.002G106900.1,spr|GFWN01009066.1.p1,osa|ID=LOC_Os12g44380.1.MSUv7.0,osa|ID=LOC_Os03g07480.1.MSUv7.0,ath|pacid=19672615,spr|GFWN01009068.1.p1,smo|232150,ath|pacid=…
phospholipid catabolic process	27	0.00040607	8.63588e-06	47.0213	1.64176e-35	6.3932e-34	GO:0009395	BP	ppa|Pp3c7_20610V3.1.p,osa|ID=LOC_Os01g01190.1.MSUv7.0,ath|pacid=19658032,ppa|Pp3c1_6200V3.1.p,osa|ID=LOC_Os01g72520.1.MSUv7.0,ppa|Pp3c5_19880V3.1.p,ptr|Potri.015G097900.1,osa|ID=LOC_Os04g52500.1.MSUv7.0,ptr|Potri.001G250500.1,ptr|Potri.013G073600.1,ath|pacid=19660950,ppa|Pp3c13_20340V3.1.p,ptr|Potri.009G069900.1,ptr|Potri.001G275500.1,ath|pacid=19664368,ath|pacid=19661272,ptr|Potri.013G012300.1,o…
diphosphate-fructose-6-phosphate 1-phosphotransferase activity	27	0.00040607	8.63588e-06	47.0213	1.64176e-35	6.3932e-34	GO:0047334	MF	kfl|kfl00479_0080_v1.1,ptr|Potri.004G003800.1,zygy|TRINITY_DN8246_c0_g1::TRINITY_DN8246_c0_g1_i2::g.65846::m.65846,zygy|TRINITY_DN14759_c0_g1::TRINITY_DN14759_c0_g1_i1::g.51427::m.51427,ptr|Potri.011G015900.1,spr|GFWN01003998.1.p1,ath|pacid=19656461,osa|ID=LOC_Os06g22060.1.MSUv7.0,ppa|Pp3c21_16140V3.1.p,osa|ID=LOC_Os08g25720.1.MSUv7.0,smo|234662,osa|ID=LOC_Os09g12650.1.MSUv7.0,ppa|Pp3c15_2400V3.1…
zinc ion binding	1794	0.0269811	0.0199748	1.35076	7.80203e-35	2.97977e-33	GO:0008270	MF	ptr|Potri.003G139500.1,osa|ID=LOC_Os07g23110.1.MSUv7.0,osa|ID=LOC_Os07g06970.1.MSUv7.0,kfl|kfl01549_0020_v1.1,zygy|TRINITY_DN26356_c0_g1::TRINITY_DN26356_c0_g1_i1::g.2885::m.2885,ptr|Potri.010G142400.1,smo|30433,spr|GFWN01008384.1.p1,zygy|TRINITY_DN9118_c2_g76::TRINITY_DN9118_c2_g76_i2::g.63150::m.63150,zygy|TRINITY_DN7418_c0_g1::TRINITY_DN7418_c0_g1_i1::g.41703::m.41703,ppa|Pp3c15_7960V3.1.p,spr…
Cul3-RING ubiquitin ligase complex	73	0.00109789	0.000172718	6.35658	6.46057e-34	2.42089e-32	GO:0031463	CC	ptr|Potri.002G166700.1,ppa|Pp3c11_24880V3.1.p,ppa|Pp3c13_12640V3.1.p,ptr|Potri.013G104300.1,ppa|Pp3c1_20910V3.1.p,spr|GFWN01006579.1.p1,ppa|Pp3c3_15470V3.1.p,zygy|TRINITY_DN1701_c0_g1::TRINITY_DN1701_c0_g1_i1::g.25558::m.25558,osa|ID=LOC_Os06g31100.1.MSUv7.0,ppa|Pp3c14_1310V3.1.p,ppa|Pp3c26_7990V3.1.p,ptr|Potri.T156800.1,ptr|Potri.001G271900.1,zygy|TRINITY_DN19843_c0_g1::TRINITY_DN19843_c0_g1_i1:…
mediator complex	207	0.0031132	0.00119175	2.61229	5.73627e-33	2.10967e-31	GO:0016592	CC	kfl|kfl00971_0010_v1.1,ppa|Pp3c3_34050V3.1.p,zygy|TRINITY_DN202_c0_g2::TRINITY_DN202_c0_g2_i1::g.17834::m.17834,smo|18297,zygy|TRINITY_DN7013_c1_g1::TRINITY_DN7013_c1_g1_i1::g.2446::m.2446,ath|pacid=19666884,spr|GFWN01023174.1.p1,ptr|Potri.008G133300.1,zygy|TRINITY_DN7621_c0_g2::TRINITY_DN7621_c0_g2_i1::g.45794::m.45794,ath|pacid=19664703,spr|GFWN01001683.1.p1,osa|ID=LOC_Os03g44010.2.MSUv7.0,zygy…
phosphoethanolamine N-methyltransferase activity	25	0.000375991	8.63588e-06	43.5382	3.50374e-32	1.22078e-30	GO:0000234	MF	spr|GFWN01010837.1.p1,smo|146547,zygy|TRINITY_DN2616_c0_g2::TRINITY_DN2616_c0_g2_i1::g.4300::m.4300,ath|pacid=19652799,ath|pacid=19662939,spr|GFWN01010835.1.p1,spr|GFWN01010836.1.p1,osa|ID=LOC_Os01g50030.1.MSUv7.0,ptr|Potri.015G039000.1,ptr|Potri.002G036800.1,ppa|Pp3c4_24470V3.1.p,spr|GFWN01010838.1.p1,ptr|Potri.012G047400.1,ath|pacid=19656091,osa|ID=LOC_Os01g50032.1.MSUv7.0,kfl|kfl00342_0160_v1.…
exocyst assembly	25	0.000375991	8.63588e-06	43.5382	3.50374e-32	1.22078e-30	GO:0001927	BP	ptr|Potri.008G009100.1,zygy|TRINITY_DN8862_c0_g2::TRINITY_DN8862_c0_g2_i2::g.69541::m.69541,ppa|Pp3c11_13110V3.1.p,ath|pacid=19652073,ath|pacid=19668898,ath|pacid=19657568,ppa|Pp3c15_1370V3.1.p,ppa|Pp3c1_7430V3.1.p,ptr|Potri.T173800.1,ath|pacid=19649872,osa|ID=LOC_Os04g34450.1.MSUv7.0,ptr|Potri.016G063700.1,osa|ID=LOC_Os03g58970.1.MSUv7.0,ppa|Pp3c2_19180V3.1.p,ppa|Pp3c1_20900V3.1.p,ppa|Pp3c24_110…
monovalent inorganic cation transport	25	0.000375991	8.63588e-06	43.5382	3.50374e-32	1.22078e-30	GO:0015672	BP	ptr|Potri.010G008400.1,ath|pacid=19638932,ath|pacid=19647705,osa|ID=LOC_Os12g42200.1.MSUv7.0,ptr|Potri.010G004800.1,ath|pacid=19669137,ath|pacid=19642269,osa|ID=LOC_Os05g02240.1.MSUv7.0,ptr|Potri.007G102700.1,ath|pacid=19650315,ptr|Potri.019G123700.1,ptr|Potri.001G096400.1,osa|ID=LOC_Os12g02840.1.MSUv7.0,osa|ID=LOC_Os05g39600.1.MSUv7.0,osa|ID=LOC_Os05g19500.1.MSUv7.0,ptr|Potri.010G005200.1,osa|ID…
amino acid transmembrane transport	70	0.00105277	0.000172718	6.09535	1.60846e-31	5.50758e-30	GO:0003333	BP	osa|ID=LOC_Os10g27980.1.MSUv7.0,osa|ID=LOC_Os05g14820.1.MSUv7.0,ath|pacid=19652185,ath|pacid=19663539,osa|ID=LOC_Os08g03350.1.MSUv7.0,ath|pacid=19672359,osa|ID=LOC_Os12g14100.1.MSUv7.0,ptr|Potri.010G169000.1,ptr|Potri.008G179000.1,ptr|Potri.010G226000.1,ath|pacid=19646944,osa|ID=LOC_Os07g01090.1.MSUv7.0,ptr|Potri.008G062900.1,osa|ID=LOC_Os03g44230.1.MSUv7.0,ptr|Potri.015G091600.1,osa|ID=LOC_Os04g…
glycerolipid biosynthetic process	37	0.000556466	3.45435e-05	16.1091	1.77316e-31	5.96865e-30	GO:0045017	BP	smo|80096,spr|GFWN01025163.1.p1,ptr|Potri.017G011700.1,spr|GFWN01025167.1.p1,osa|ID=LOC_Os05g48260.1.MSUv7.0,ptr|Potri.013G085100.1,ptr|Potri.017G010700.1,spr|GFWN01025168.1.p1,spr|GFWN01025160.1.p1,spr|GFWN01025166.1.p1,spr|GFWN01025162.1.p1,ppa|Pp3c6_27110V3.1.p,spr|GFWN01025164.1.p1,spr|GFWN01025161.1.p1,ath|pacid=19669370,zygy|TRINITY_DN27624_c0_g1::TRINITY_DN27624_c0_g1_i1::g.47466::m.47466,…
glutamate metabolic process	33	0.000496308	2.59076e-05	19.1568	1.33944e-30	4.43355e-29	GO:0006536	BP	ath|pacid=19670081,spr|GFWN01018494.1.p1,ath|pacid=19656722,ath|pacid=19660205,osa|ID=LOC_Os04g37500.1.MSUv7.0,smo|164618,osa|ID=LOC_Os03g13300.1.MSUv7.0,osa|ID=LOC_Os03g51080.1.MSUv7.0,ptr|Potri.008G141100.1,kfl|kfl00526_0020_v1.1,ptr|Potri.010G100500.1,ppa|Pp3c23_8800V3.1.p,ptr|Potri.012G039000.1,spr|GFWN01018493.1.p1,ptr|Potri.004G075300.1,osa|ID=LOC_Os04g37460.1.MSUv7.0,ath|pacid=19639294,osa…
potassium channel activity	24	0.000360951	8.63588e-06	41.7967	1.52738e-30	4.97275e-29	GO:0005267	MF	ppa|Pp3c20_740V3.1.p,kfl|kfl00106_0180_v1.1,ptr|Potri.016G007200.1,ath|pacid=19670781,ptr|Potri.001G366800.1,zygy|TRINITY_DN7452_c0_g1::TRINITY_DN7452_c0_g1_i3::g.41923::m.41923,ptr|Potri.014G113700.1,zygy|TRINITY_DN7452_c0_g1::TRINITY_DN7452_c0_g1_i4::g.41924::m.41924,ath|pacid=19654213,ath|pacid=19656739,ath|pacid=19672696,ppa|Pp3c20_6440V3.1.p,smo|56048,smo|99265,spr|GFWN01006565.1.p2,zygy|TRI…
beta-galactosidase activity	67	0.00100766	0.000164082	6.14118	1.99363e-30	6.38605e-29	GO:0004565	MF	osa|ID=LOC_Os05g35360.1.MSUv7.0,ath|pacid=19657559,ptr|Potri.001G025700.1,ppa|Pp3c26_2000V3.1.p,osa|ID=LOC_Os01g65460.1.MSUv7.0,ptr|Potri.005G180600.1,osa|ID=LOC_Os03g15020.1.MSUv7.0,kfl|kfl00808_0030_v1.1,smo|61485,ath|pacid=19651530,ptr|Potri.005G069200.1,ath|pacid=19665544,ptr|Potri.007G018100.1,osa|ID=LOC_Os06g42310.1.MSUv7.0,ppa|Pp3c15_7520V3.1.p,ptr|Potri.004G159800.1,kfl|kfl00377_0060_v1.1…
nucleolar ribonuclease P complex	36	0.000541427	3.45435e-05	15.6738	2.86282e-30	8.88368e-29	GO:0005655	CC	ath|pacid=19655682,ptr|Potri.018G137400.1,osa|ID=LOC_Os12g09590.1.MSUv7.0,ath|pacid=19665396,ath|pacid=19648890,ath|pacid=19658595,osa|ID=LOC_Os12g09580.1.MSUv7.0,ath|pacid=19660156,ath|pacid=19672894,ppa|Pp3c20_22530V3.1.p,kfl|kfl00018_0340_v1.1,zygy|TRINITY_DN3045_c0_g1::TRINITY_DN3045_c0_g1_i3::g.64522::m.64522,zygy|TRINITY_DN3045_c0_g1::TRINITY_DN3045_c0_g1_i2::g.64518::m.64518,ptr|Potri.014G…
response to desiccation	36	0.000541427	3.45435e-05	15.6738	2.86282e-30	8.88368e-29	GO:0009269	BP	ath|pacid=19653525,osa|ID=LOC_Os07g17120.1.MSUv7.0,ppa|Pp3c24_14840V3.1.p,ptr|Potri.001G218400.1,ath|pacid=19650084,ath|pacid=19656713,ptr|Potri.014G090800.1,osa|ID=LOC_Os08g44410.1.MSUv7.0,kfl|kfl00062_0210_v1.1,ath|pacid=19649829,ppa|Pp3c23_18440V3.1.p,spr|GFWN01006559.1.p1,zygy|TRINITY_DN44076_c0_g1::TRINITY_DN44076_c0_g1_i1::g.27844::m.27844,osa|ID=LOC_Os01g12580.1.MSUv7.0,ppa|Pp3c2_16750V3.1…
phosphorelay signal transduction system	110	0.00165436	0.000449066	3.684	1.60064e-29	4.89056e-28	GO:0000160	BP	kfl|kfl00133_0040_v1.1,osa|ID=LOC_Os02g58350.1.MSUv7.0,ath|pacid=19661105,smo|100467,osa|ID=LOC_Os03g12350.1.MSUv7.0,ath|pacid=19660587,ptr|Potri.019G058900.1,zygy|TRINITY_DN7471_c0_g2::TRINITY_DN7471_c0_g2_i1::g.42393::m.42393,kfl|kfl00524_0010_v1.1,ppa|Pp3c23_6230V3.1.p,ath|pacid=19673218,ptr|Potri.008G046200.1,ptr|Potri.008G213500.1,ppa|Pp3c25_5040V3.1.p,ptr|Potri.008G135500.1,smo|55595,ath|pa…
Ino80 complex	88	0.00132349	0.000302256	4.3787	5.96327e-29	1.7944e-27	GO:0031011	CC	kfl|kfl00132_0060_v1.1,smo|410245,kfl|kfl00364_0050_v1.1,ath|pacid=19662431,kfl|kfl00110_0140_v1.1,ptr|Potri.009G026100.1,kfl|kfl00130_0050_v1.1,ptr|Potri.001G233800.1,ath|pacid=19641935,ppa|Pp3c14_10611V3.1.p,ptr|Potri.002G028300.1,ptr|Potri.016G127200.1,osa|ID=LOC_Os03g22900.1.MSUv7.0,osa|ID=LOC_Os07g27760.1.MSUv7.0,zygy|TRINITY_DN2814_c0_g1::TRINITY_DN2814_c0_g1_i1::g.36737::m.36737,zygy|TRINI…
telomeric loop formation	23	0.000345911	8.63588e-06	40.0552	6.39234e-29	1.86694e-27	GO:0031627	BP	ppa|Pp3c2_20860V3.1.p,osa|ID=LOC_Os06g08290.1.MSUv7.0,ptr|Potri.001G241600.1,ptr|Potri.002G106500.1,osa|ID=LOC_Os02g53670.1.MSUv7.0,osa|ID=LOC_Os02g34630.1.MSUv7.0,ath|pacid=19657914,osa|ID=LOC_Os01g40670.1.MSUv7.0,ath|pacid=19650779,ptr|Potri.009G032000.1,ptr|Potri.008G057300.1,ppa|Pp3c13_1310V3.1.p,osa|ID=LOC_Os07g49530.1.MSUv7.0,ath|pacid=19651724,ath|pacid=19664592,ppa|Pp3c1_19660V3.1.p,ptr|P…
inositol 3-alpha-galactosyltransferase activity	23	0.000345911	8.63588e-06	40.0552	6.39234e-29	1.86694e-27	GO:0047216	MF	ptr|Potri.013G005900.1,smo|112084,ath|pacid=19654456,ptr|Potri.005G006800.1,ptr|Potri.010G150400.1,osa|ID=LOC_Os07g48830.1.MSUv7.0,ptr|Potri.010G042000.1,kfl|kfl00457_0090_v1.1,ath|pacid=19656101,ptr|Potri.014G116800.1,kfl|kfl00007_0520_v1.1,ptr|Potri.008G101000.1,ath|pacid=19649430,zygy|TRINITY_DN26957_c0_g1::TRINITY_DN26957_c0_g1_i1::g.3033::m.3033,smo|83323,ath|pacid=19641398,kfl|kfl00619_0050…
mechanosensitive ion channel activity	31	0.000466229	2.59076e-05	17.9958	4.78674e-28	1.37775e-26	GO:0008381	MF	ath|pacid=19657354,ath|pacid=19641212,ath|pacid=19653850,zygy|TRINITY_DN7087_c0_g1::TRINITY_DN7087_c0_g1_i1::g.2386::m.2386,zygy|TRINITY_DN7087_c0_g1::TRINITY_DN7087_c0_g1_i2::g.2389::m.2389,ppa|Pp3c11_3390V3.1.p,ath|pacid=19660713,ath|pacid=19640226,ath|pacid=19672995,zygy|TRINITY_DN7087_c0_g1::TRINITY_DN7087_c0_g1_i2::g.2391::m.2391,ath|pacid=19648458,smo|271089,ppa|Pp3c3_17170V3.1.p,zygy|TRINI…
protein serine/threonine kinase activity	920	0.0138365	0.00948219	1.4592	1.22996e-27	3.48958e-26	GO:0004674	MF	ptr|Potri.010G017900.1,osa|ID=LOC_Os01g65010.1.MSUv7.0,smo|33809,ptr|Potri.011G034900.1,ath|pacid=19652312,osa|ID=LOC_Os10g20160.1.MSUv7.0,smo|72390,ptr|Potri.T118700.1,ptr|Potri.005G205300.1,ptr|Potri.018G108500.1,osa|ID=LOC_Os03g12390.1.MSUv7.0,zygy|TRINITY_DN27279_c0_g1::TRINITY_DN27279_c0_g1_i1::g.76146::m.76146,zygy|TRINITY_DN5948_c0_g2::TRINITY_DN5948_c0_g2_i1::g.74755::m.74755,ath|pacid=19…
glucan catabolic process	22	0.000330872	8.63588e-06	38.3136	2.56401e-27	6.97551e-26	GO:0009251	BP	ath|pacid=19660071,ptr|Potri.009G042800.1,ath|pacid=19664551,ath|pacid=19661650,osa|ID=LOC_Os03g53860.1.MSUv7.0,ath|pacid=19673149,ptr|Potri.019G037400.1,ath|pacid=19663163,ppa|Pp3c24_19980V3.1.p,ppa|Pp3c6_240V3.1.p,osa|ID=LOC_Os03g53800.3.MSUv7.0,osa|ID=LOC_Os02g03870.1.MSUv7.0,ath|pacid=19662473,osa|ID=LOC_Os03g53790.1.MSUv7.0,ath|pacid=19667740,ppa|Pp3c26_8580V3.1.p,ptr|Potri.013G055600.1,osa|…
cAMP binding	22	0.000330872	8.63588e-06	38.3136	2.56401e-27	6.97551e-26	GO:0030552	MF	ath|pacid=19665711,ppa|Pp3c22_7030V3.1.p,ath|pacid=19669149,ath|pacid=19670464,ath|pacid=19655008,ath|pacid=19639557,ath|pacid=19642027,ath|pacid=19665113,ath|pacid=19647302,ath|pacid=19658017,ath|pacid=19668235,ath|pacid=19667030,ath|pacid=19646223,ath|pacid=19638809,ath|pacid=19642274,ath|pacid=19638258,ath|pacid=19660659,smo|105805,ath|pacid=19647113,ath|pacid=19643268,ath|pacid=19659825,ath|p…
regulation of cellular response to heat	22	0.000330872	8.63588e-06	38.3136	2.56401e-27	6.97551e-26	GO:1900034	BP	ath|pacid=19667992,zygy|TRINITY_DN8081_c2_g1::TRINITY_DN8081_c2_g1_i2::g.10581::m.10581,zygy|TRINITY_DN8081_c2_g1::TRINITY_DN8081_c2_g1_i1::g.10579::m.10579,zygy|TRINITY_DN8081_c2_g2::TRINITY_DN8081_c2_g2_i3::g.10588::m.10588,ptr|Potri.007G082000.1,ptr|Potri.005G083700.1,spr|GFWN01017274.1.p1,zygy|TRINITY_DN8081_c2_g2::TRINITY_DN8081_c2_g2_i1::g.10583::m.10583,zygy|TRINITY_DN8081_c2_g2::TRINITY_D…
cellular ion homeostasis	21	0.000315832	8.63588e-06	36.5721	9.83809e-26	2.64033e-24	GO:0006873	BP	ptr|Potri.001G114300.1,ptr|Potri.015G026800.1,ath|pacid=19661744,ppa|Pp3c25_10310V3.1.p,smo|53336,ath|pacid=19649868,smo|31887,spr|GFWN01013168.1.p1,smo|84789,ppa|Pp3c2_26550V3.1.p,ath|pacid=19646981,ppa|Pp3c6_200V3.1.p,ppa|Pp3c1_33890V3.1.p,osa|ID=LOC_Os04g48530.1.MSUv7.0,osa|ID=LOC_Os07g08350.1.MSUv7.0,smo|53394,ptr|Potri.015G026700.1,ppa|Pp3c14_15640V3.1.p,osa|ID=LOC_Os05g13320.1.MSUv7.0,osa|I…
HAUS complex	59	0.000887338	0.000155446	5.70834	1.94796e-25	5.15819e-24	GO:0070652	CC	spr|GFWN01023090.1.p1,kfl|kfl00108_0090_v1.1,spr|GFWN01023093.1.p1,smo|235871,zygy|TRINITY_DN88_c0_g1::TRINITY_DN88_c0_g1_i1::g.59209::m.59209,spr|GFWN01023087.1.p1,osa|ID=LOC_Os07g08810.1.MSUv7.0,zygy|TRINITY_DN7165_c0_g2::TRINITY_DN7165_c0_g2_i2::g.60131::m.60131,spr|GFWN01023095.1.p1,ptr|Potri.014G191100.1,zygy|TRINITY_DN7480_c0_g1::TRINITY_DN7480_c0_g1_i1::g.42399::m.42399,spr|GFWN01029635.1.…
regulation of proteolysis	54	0.00081214	0.000129538	6.2695	2.89612e-25	7.56803e-24	GO:0030162	BP	ppa|Pp3c5_8700V3.1.p,ath|pacid=19656307,spr|GFWN01029165.1.p1,ath|pacid=19649879,osa|ID=LOC_Os01g66890.1.MSUv7.0,spr|GFWN01010399.1.p1,osa|ID=LOC_Os02g11790.1.MSUv7.0,ptr|Potri.015G063200.1,ptr|Potri.001G178300.1,ppa|Pp3c7_8840V3.1.p,kfl|kfl00043_0080_v1.1,ptr|Potri.017G009700.1,osa|ID=LOC_Os08g38700.1.MSUv7.0,ath|pacid=19639555,zygy|TRINITY_DN7458_c0_g3::TRINITY_DN7458_c0_g3_i2::g.41726::m.41726…
auxin polar transport	62	0.000932457	0.000181353	5.14166	2.44897e-24	6.31644e-23	GO:0009926	BP	ppa|Pp3c7_7030V3.1.p,osa|ID=LOC_Os01g58860.1.MSUv7.0,smo|77235,zygy|TRINITY_DN2273_c0_g2::TRINITY_DN2273_c0_g2_i1::g.36542::m.36542,ptr|Potri.018G139400.1,ath|pacid=19642137,ptr|Potri.010G112800.1,ppa|Pp3c16_18490V3.1.p,ptr|Potri.014G142600.1,ptr|Potri.011G066700.1,ath|pacid=19651508,smo|90091,ptr|Potri.008G129400.1,ptr|Potri.013G021500.1,zygy|TRINITY_DN8084_c0_g1::TRINITY_DN8084_c0_g1_i3::g.1121…
telomere maintenance	139	0.00209051	0.000768593	2.71992	2.94828e-24	7.50678e-23	GO:0000723	BP	osa|ID=LOC_Os02g24090.1.MSUv7.0,osa|ID=LOC_Os01g44200.1.MSUv7.0,osa|ID=LOC_Os11g44830.1.MSUv7.0,osa|ID=LOC_Os05g44786.1.MSUv7.0,osa|ID=LOC_Os04g28820.1.MSUv7.0,osa|ID=LOC_Os01g16130.1.MSUv7.0,ppa|Pp3c13_13800V3.1.p,zygy|TRINITY_DN8742_c0_g1::TRINITY_DN8742_c0_g1_i5::g.5722::m.5722,osa|ID=LOC_Os01g14770.1.MSUv7.0,osa|ID=LOC_Os10g12174.1.MSUv7.0,osa|ID=LOC_Os01g14200.1.MSUv7.0,osa|ID=LOC_Os06g22500…
nuclear telomere cap complex	20	0.000300793	8.63588e-06	34.8306	3.60363e-24	8.41978e-23	GO:0000783	CC	ppa|Pp3c2_20860V3.1.p,osa|ID=LOC_Os06g08290.1.MSUv7.0,ptr|Potri.001G241600.1,ath|pacid=19642188,osa|ID=LOC_Os02g53670.1.MSUv7.0,ath|pacid=19641992,ath|pacid=19650779,ptr|Potri.009G032000.1,ptr|Potri.008G057300.1,osa|ID=LOC_Os07g49530.1.MSUv7.0,ath|pacid=19651724,ath|pacid=19664592,ppa|Pp3c1_19660V3.1.p,ptr|Potri.003G063700.1,ath|pacid=19670962,ptr|Potri.001G170200.1,ath|pacid=19668124,ptr|Potri.0…
beta-1,4-mannosylglycoprotein 4-beta-N-acetylglucosaminyltransferase activity	20	0.000300793	8.63588e-06	34.8306	3.60363e-24	8.41978e-23	GO:0003830	MF	kfl|kfl00195_0160_v1.1,ath|pacid=19662906,ptr|Potri.001G343600.1,osa|ID=LOC_Os04g40150.1.MSUv7.0,kfl|kfl00524_0050_v1.1,ath|pacid=19654007,ptr|Potri.008G186000.1,kfl|kfl00019_0530_v1.1,ath|pacid=19656923,osa|ID=LOC_Os02g38140.1.MSUv7.0,smo|409063,ppa|Pp3c20_17750V3.1.p,smo|109556,osa|ID=LOC_Os02g38160.1.MSUv7.0,ptr|Potri.010G046900.1,ppa|Pp3c24_4380V3.1.p,kfl|kfl00351_0080_v1.1,ath|pacid=19659128…
phytochromobilin biosynthetic process	20	0.000300793	8.63588e-06	34.8306	3.60363e-24	8.41978e-23	GO:0010024	BP	ath|pacid=19658600,kfl|kfl00619_0010_v1.1,ptr|Potri.001G253700.1,ptr|Potri.009G048000.1,zygy|TRINITY_DN5386_c0_g1::TRINITY_DN5386_c0_g1_i2::g.75424::m.75424,spr|GFWN01005727.1.p1,zygy|TRINITY_DN319_c0_g1::TRINITY_DN319_c0_g1_i1::g.80280::m.80280,smo|422511,spr|GFWN01013626.1.p1,ppa|Pp3c13_10580V3.1.p,zygy|TRINITY_DN5386_c0_g1::TRINITY_DN5386_c0_g1_i1::g.75423::m.75423,ppa|Pp3c6_8700V3.1.p,zygy|TR…
nicotinate nucleotide salvage	20	0.000300793	8.63588e-06	34.8306	3.60363e-24	8.41978e-23	GO:0019358	BP	ptr|Potri.007G045400.1,smo|267743,spr|GFWN01014406.1.p2,smo|166073,ptr|Potri.005G139800.1,zygy|TRINITY_DN2747_c0_g1::TRINITY_DN2747_c0_g1_i1::g.51618::m.51618,ppa|Pp3c24_5980V3.1.p,ath|pacid=19639407,zygy|TRINITY_DN2747_c0_g2::TRINITY_DN2747_c0_g2_i1::g.51620::m.51620,osa|ID=LOC_Os03g62110.2.MSUv7.0,osa|ID=LOC_Os04g35060.1.MSUv7.0,spr|GFWN01014408.1.p1,spr|GFWN01014407.1.p1,kfl|kfl01244_0010_v1.1…
cGMP binding	20	0.000300793	8.63588e-06	34.8306	3.60363e-24	8.41978e-23	GO:0030553	MF	ath|pacid=19665711,ath|pacid=19669149,ath|pacid=19670464,ath|pacid=19655008,ath|pacid=19639557,ath|pacid=19642027,ath|pacid=19665113,ath|pacid=19647302,ath|pacid=19658017,ath|pacid=19668235,ath|pacid=19667030,ath|pacid=19646223,ath|pacid=19638809,ath|pacid=19642274,ath|pacid=19638258,ath|pacid=19660659,ath|pacid=19647113,ath|pacid=19643268,ath|pacid=19659825,ath|pacid=19650881
AP-5 adaptor complex	20	0.000300793	8.63588e-06	34.8306	3.60363e-24	8.41978e-23	GO:0044599	CC	zygy|TRINITY_DN8947_c0_g1::TRINITY_DN8947_c0_g1_i2::g.29717::m.29717,ppa|Pp3c23_6050V3.1.p,zygy|TRINITY_DN8947_c0_g1::TRINITY_DN8947_c0_g1_i7::g.29739::m.29739,ath|pacid=19660470,zygy|TRINITY_DN8947_c0_g1::TRINITY_DN8947_c0_g1_i3::g.29722::m.29722,kfl|kfl00077_0190_v1.1,ptr|Potri.011G135800.1,zygy|TRINITY_DN8947_c0_g1::TRINITY_DN8947_c0_g1_i8::g.29744::m.29744,smo|171350,osa|ID=LOC_Os04g53530.1.M…
intracellular distribution of mitochondria	20	0.000300793	8.63588e-06	34.8306	3.60363e-24	8.41978e-23	GO:0048312	BP	spr|GFWN01009595.1.p1,ptr|Potri.001G271200.1,spr|GFWN01009596.1.p1,ptr|Potri.009G065300.1,zygy|TRINITY_DN38861_c0_g1::TRINITY_DN38861_c0_g1_i1::g.81522::m.81522,spr|GFWN01009597.1.p1,osa|ID=LOC_Os02g48620.2.MSUv7.0,ath|pacid=19659083,kfl|kfl00177_0160_v1.1,smo|442673,ppa|Pp3c16_5830V3.1.p,spr|GFWN01009598.1.p1,zcir|TR50543|c1_g6_i1|m.68579,zcir|TR50543|c1_g7_i1|m.68580,zcir|TR50543|c1_g4_i1|m.685…
manganese ion binding	196	0.00294777	0.00130402	2.26053	5.09439e-24	1.17645e-22	GO:0030145	MF	smo|109968,smo|271728,ptr|Potri.013G063400.1,ath|pacid=19669591,ptr|Potri.008G016700.1,osa|ID=LOC_Os02g29000.1.MSUv7.0,osa|ID=LOC_Os08g09040.1.MSUv7.0,ath|pacid=19659850,kfl|kfl00683_0045_v1.1,ath|pacid=19668373,ppa|Pp3c17_21180V3.1.p,osa|ID=LOC_Os08g08990.1.MSUv7.0,smo|78485,ptr|Potri.013G063100.1,ptr|Potri.013G052300.1,smo|409610,ptr|Potri.010G240500.1,smo|89841,ptr|Potri.011G163800.1,kfl|kfl00…
photosynthetic electron transport in photosystem II	45	0.000676783	9.49946e-05	7.12444	1.81544e-23	4.14421e-22	GO:0009772	BP	zygy|TRINITY_DN8701_c0_g2::TRINITY_DN8701_c0_g2_i1::g.55634::m.55634,osa|ID=LOC_Os02g24634.1.MSUv7.0,zygy|TRINITY_DN182_c0_g1::TRINITY_DN182_c0_g1_i1::g.1565::m.1565,osa|ID=LOC_Os10g21310.1.MSUv7.0,kfl|kfl01813_0300_v1.1,osa|ID=LOC_Os04g16872.1.MSUv7.0,zygy|TRINITY_DN182_c0_g1::TRINITY_DN182_c0_g1_i1::g.1567::m.1567,osa|ID=LOC_Os04g16770.1.MSUv7.0,spr|GFWN01027553.1.p2,ptr|Potri.008G208600.1,spr|…
6-phosphofructokinase activity	62	0.000932457	0.000189989	4.90795	2.4962e-23	5.63346e-22	GO:0003872	MF	ptr|Potri.018G069200.1,kfl|kfl00479_0080_v1.1,ptr|Potri.004G003800.1,zygy|TRINITY_DN8246_c0_g1::TRINITY_DN8246_c0_g1_i2::g.65846::m.65846,ath|pacid=19670243,osa|ID=LOC_Os01g09570.1.MSUv7.0,zygy|TRINITY_DN14759_c0_g1::TRINITY_DN14759_c0_g1_i1::g.51427::m.51427,ptr|Potri.011G015900.1,smo|150344,ath|pacid=19647910,ppa|Pp3c16_20260V3.1.p,ptr|Potri.011G015600.1,ppa|Pp3c6_7990V3.1.p,osa|ID=LOC_Os05g106…
adenylate cyclase-modulating G protein-coupled receptor signaling pathway	19	0.000285753	8.63588e-06	33.089	1.25727e-22	2.68489e-21	GO:0007188	BP	ptr|Potri.006G219500.1,ath|pacid=19640861,ptr|Potri.018G048600.1,ptr|Potri.005G131200.1,osa|ID=LOC_Os06g02130.1.MSUv7.0,ptr|Potri.003G098200.1,ptr|Potri.015G031100.1,ath|pacid=19640229,ptr|Potri.012G042500.1,osa|ID=LOC_Os11g10050.1.MSUv7.0,ptr|Potri.001G135300.1,ptr|Potri.009G109400.1,ptr|Potri.004G148300.1,ptr|Potri.007G035200.1,ppa|Pp3c1_38970V3.1.p,osa|ID=LOC_Os12g40190.1.MSUv7.0,osa|ID=LOC_Os…
polyphosphate biosynthetic process	19	0.000285753	8.63588e-06	33.089	1.25727e-22	2.68489e-21	GO:0006799	BP	zygy|TRINITY_DN2435_c0_g1::TRINITY_DN2435_c0_g1_i1::g.75527::m.75527,ptr|Potri.008G169400.1,spr|GFWN01021476.1.p1,spr|GFWN01021479.1.p1,ath|pacid=19658425,spr|GFWN01015374.1.p1,ptr|Potri.010G069000.1,osa|ID=LOC_Os02g56510.1.MSUv7.0,spr|GFWN01021477.1.p1,ppa|Pp3c2_1750V3.1.p,kfl|kfl01048_0010_v1.1,spr|GFWN01021480.1.p1,spr|GFWN01021478.1.p1,zygy|TRINITY_DN2435_c0_g2::TRINITY_DN2435_c0_g2_i1::g.755…
cation:chloride symporter activity	19	0.000285753	8.63588e-06	33.089	1.25727e-22	2.68489e-21	GO:0015377	MF	osa|ID=LOC_Os08g23440.1.MSUv7.0,ath|pacid=19654488,smo|150343,ppa|Pp3c1_10530V3.1.p,zygy|TRINITY_DN5123_c0_g1::TRINITY_DN5123_c0_g1_i1::g.3971::m.3971,ath|pacid=19657376,ppa|Pp3c13_9730V3.1.p,spr|GFWN01013243.1.p1,ptr|Potri.001G357600.1,ppa|Pp3c2_27310V3.1.p,ppa|Pp3c13_9737V3.1.p,spr|GFWN01013244.1.p1,osa|ID=LOC_Os01g19850.1.MSUv7.0,ppa|Pp3c6_17940V3.1.p,zygy|TRINITY_DN5123_c0_g3::TRINITY_DN5123_…
Rho GDP-dissociation inhibitor activity	19	0.000285753	8.63588e-06	33.089	1.25727e-22	2.68489e-21	GO:0005094	MF	zygy|TRINITY_DN4541_c1_g1::TRINITY_DN4541_c1_g1_i1::g.17245::m.17245,ppa|Pp3c10_19740V3.1.p,ppa|Pp3c3_32980V3.1.p,ptr|Potri.002G234600.1,smo|121538,spr|GFWN01028058.1.p1,ath|pacid=19664769,ppa|Pp3c3_33010V3.1.p,ppa|Pp3c10_19650V3.1.p,osa|ID=LOC_Os01g68540.1.MSUv7.0,smo|26394,ptr|Potri.006G010500.1,ptr|Potri.002G223200.1,ptr|Potri.002G218000.1,osa|ID=LOC_Os06g21340.1.MSUv7.0,ptr|Potri.014G163000.1…
phosphatidylserine biosynthetic process	19	0.000285753	8.63588e-06	33.089	1.25727e-22	2.68489e-21	GO:0006659	BP	ptr|Potri.008G126100.1,zygy|TRINITY_DN8201_c0_g2::TRINITY_DN8201_c0_g2_i1::g.49821::m.49821,ptr|Potri.010G117500.1,kfl|kfl00515_0090_v1.1,ppa|Pp3c26_4170V3.1.p,smo|92791,ppa|Pp3c4_15740V3.1.p,ath|pacid=19652464,spr|GFWN01004934.1.p1,osa|ID=LOC_Os01g02890.1.MSUv7.0,osa|ID=LOC_Os05g48060.1.MSUv7.0,zcir|TR41908|c1_g1_i7|m.57386,zcir|TR41908|c1_g1_i5|m.57384,zcir|TR41908|c1_g1_i6|m.57385,zcir|TR41908…
eukaryotic translation elongation factor 1 complex	18	0.000270713	8.63588e-06	31.3475	4.16774e-21	8.62202e-20	GO:0005853	CC	smo|94371,osa|ID=LOC_Os07g46750.1.MSUv7.0,ath|pacid=19640711,ath|pacid=19652261,zygy|TRINITY_DN4428_c1_g1::TRINITY_DN4428_c1_g1_i1::g.46968::m.46968,ppa|Pp3c10_15140V3.1.p,ptr|Potri.001G224700.1,spr|GFWN01028083.1.p1,ptr|Potri.012G096400.1,osa|ID=LOC_Os03g29260.2.MSUv7.0,ptr|Potri.015G094200.1,ath|pacid=19669353,ptr|Potri.009G018600.1,ath|pacid=19671583,kfl|kfl00055_0060_v1.1,kfl|kfl01597_0010_v1…
coenzyme A metabolic process	18	0.000270713	8.63588e-06	31.3475	4.16774e-21	8.62202e-20	GO:0015936	BP	spr|GFWN01028347.1.p1,ptr|Potri.011G145000.1,ppa|Pp3c1_10000V3.1.p,ptr|Potri.005G257000.1,smo|177513,ptr|Potri.004G208500.1,ptr|Potri.009G169900.1,ptr|Potri.001G457000.1,ppa|Pp3c11_8620V3.1.p,kfl|kfl00083_0270_v1.1,zygy|TRINITY_DN32642_c0_g1::TRINITY_DN32642_c0_g1_i1::g.16323::m.16323,ptr|Potri.002G004000.1,ath|pacid=19643585,ath|pacid=19649404,osa|ID=LOC_Os08g40180.1.MSUv7.0,ppa|Pp3c2_37900V3.1.…
tryptophan catabolic process to kynurenine	18	0.000270713	8.63588e-06	31.3475	4.16774e-21	8.62202e-20	GO:0019441	BP	spr|GFWN01003130.1.p1,osa|ID=LOC_Os08g23100.1.MSUv7.0,ppa|Pp3c17_13910V3.1.p,ptr|Potri.001G301700.1,spr|GFWN01028748.1.p1,ptr|Potri.009G097300.1,ath|pacid=19646567,ath|pacid=19647403,osa|ID=LOC_Os06g43180.1.MSUv7.0,osa|ID=LOC_Os02g09420.1.MSUv7.0,ath|pacid=19651348,smo|84519,spr|GFWN01003129.1.p1,ptr|Potri.001G301600.1,smo|110653,zygy|TRINITY_DN20946_c0_g1::TRINITY_DN20946_c0_g1_i1::g.35716::m.35…
elongin complex	30	0.000451189	4.31794e-05	10.4492	1.2894e-20	2.63994e-19	GO:0070449	CC	ppa|Pp3c11_22570V3.1.p,osa|ID=LOC_Os01g17990.1.MSUv7.0,zygy|TRINITY_DN7109_c0_g3::TRINITY_DN7109_c0_g3_i1::g.60086::m.60086,osa|ID=LOC_Os02g50850.2.MSUv7.0,ppa|Pp3c24_14900V3.1.p,spr|GFWN01029111.1.p1,smo|440234,ptr|Potri.006G035500.1,spr|GFWN01029842.1.p1,ptr|Potri.012G077500.1,ptr|Potri.012G059000.1,ath|pacid=19662022,ath|pacid=19638133,ptr|Potri.015G072900.1,osa|ID=LOC_Os08g07280.1.MSUv7.0,ppa…
intracellular membrane-bounded organelle	268	0.00403062	0.00219351	1.83752	8.13501e-20	1.64858e-18	GO:0043231	CC	osa|ID=LOC_Os04g28300.1.MSUv7.0,smo|437606,ptr|Potri.007G123600.1,ath|pacid=19649970,ppa|Pp3c14_19310V3.1.p,ptr|Potri.001G341400.1,ptr|Potri.006G166200.1,spr|GFWN01017055.1.p1,ath|pacid=19668345,osa|ID=LOC_Os01g08110.1.MSUv7.0,ptr|Potri.005G050400.1,ppa|Pp3c12_4690V3.1.p,ptr|Potri.009G058400.1,ath|pacid=19652458,ptr|Potri.005G050300.1,osa|ID=LOC_Os01g61630.1.MSUv7.0,ath|pacid=19657763,zygy|TRINIT…
regulation of starch metabolic process	21	0.000315832	1.72718e-05	18.2861	1.19397e-19	2.39517e-18	GO:2000904	BP	zygy|TRINITY_DN8993_c0_g3::TRINITY_DN8993_c0_g3_i5::g.30121::m.30121,zygy|TRINITY_DN8993_c0_g3::TRINITY_DN8993_c0_g3_i2::g.30085::m.30085,osa|ID=LOC_Os04g08740.1.MSUv7.0,zygy|TRINITY_DN8993_c0_g3::TRINITY_DN8993_c0_g3_i14::g.30219::m.30219,zygy|TRINITY_DN8993_c0_g3::TRINITY_DN8993_c0_g3_i9::g.30164::m.30164,osa|ID=LOC_Os03g04100.1.MSUv7.0,smo|107335,zygy|TRINITY_DN8993_c0_g3::TRINITY_DN8993_c0_g3…
3-deoxy-manno-octulosonate cytidylyltransferase activity	17	0.000255674	8.63588e-06	29.606	1.30906e-19	2.52408e-18	GO:0008690	MF	ptr|Potri.001G400900.1,zygy|TRINITY_DN8910_c0_g8::TRINITY_DN8910_c0_g8_i1::g.31366::m.31366,zygy|TRINITY_DN8910_c0_g4::TRINITY_DN8910_c0_g4_i1::g.31361::m.31361,osa|ID=LOC_Os05g48750.1.MSUv7.0,kfl|kfl00012_0040_v1.1,ptr|Potri.011G120100.1,zygy|TRINITY_DN8910_c0_g9::TRINITY_DN8910_c0_g9_i2::g.31381::m.31381,spr|GFWN01000683.1.p1,ppa|Pp3c7_2170V3.1.p,zygy|TRINITY_DN8910_c0_g5::TRINITY_DN8910_c0_g5_…
chloroplast accumulation movement	17	0.000255674	8.63588e-06	29.606	1.30906e-19	2.52408e-18	GO:0009904	BP	smo|447004,ppa|Pp3c18_21680V3.1.p,spr|GFWN01012365.1.p1,ppa|Pp3c4_24010V3.1.p,zygy|TRINITY_DN38867_c0_g1::TRINITY_DN38867_c0_g1_i1::g.81404::m.81404,smo|107634,osa|ID=LOC_Os06g11380.1.MSUv7.0,ath|pacid=19670089,ath|pacid=19667611,ppa|Pp3c21_630V3.1.p,ptr|Potri.007G010700.1,ppa|Pp3c16_8610V3.1.p,ppa|Pp3c3_10921V3.1.p,kfl|kfl00229_0050_v1.1,ppa|Pp3c3_10920V3.1.p,ppa|Pp3c25_5710V3.1.p,zcir|TR14909|c…
suberin biosynthetic process	17	0.000255674	8.63588e-06	29.606	1.30906e-19	2.52408e-18	GO:0010345	BP	ppa|Pp3c15_7960V3.1.p,osa|ID=LOC_Os03g07140.1.MSUv7.0,ath|pacid=19642301,ppa|Pp3c9_10380V3.1.p,ath|pacid=19666163,ath|pacid=19665609,ath|pacid=19655963,ath|pacid=19662801,osa|ID=LOC_Os06g43210.1.MSUv7.0,ath|pacid=19661929,osa|ID=LOC_Os01g63540.1.MSUv7.0,ppa|Pp3c15_8020V3.1.p,ath|pacid=19644588,ath|pacid=19671746,osa|ID=LOC_Os03g17350.1.MSUv7.0,ppa|Pp3c9_10370V3.1.p,zcir|TR59840|c0_g2_i2|m.82202
GDP-mannose metabolic process	17	0.000255674	8.63588e-06	29.606	1.30906e-19	2.52408e-18	GO:0019673	BP	kfl|kfl00421_0060_v1.1,ppa|Pp3c6_12710V3.1.p,ppa|Pp3c5_15180V3.1.p,ath|pacid=19672517,ppa|Pp3c14_6460V3.1.p,zygy|TRINITY_DN8919_c1_g2::TRINITY_DN8919_c1_g2_i3::g.30991::m.30991,ptr|Potri.005G116200.1,zygy|TRINITY_DN8919_c1_g2::TRINITY_DN8919_c1_g2_i2::g.30987::m.30987,spr|GFWN01027729.1.p1,osa|ID=LOC_Os06g04620.1.MSUv7.0,ppa|Pp3c17_11890V3.1.p,zygy|TRINITY_DN8919_c1_g2::TRINITY_DN8919_c1_g2_i1::g…
monolayer-surrounded lipid storage body	24	0.000360951	2.59076e-05	13.9322	1.43583e-19	2.71577e-18	GO:0012511	CC	ptr|Potri.003G150600.1,osa|ID=LOC_Os05g50110.1.MSUv7.0,osa|ID=LOC_Os04g46200.1.MSUv7.0,smo|37282,smo|28429,ppa|Pp3c6_6400V3.1.p,smo|95560,ath|pacid=19663301,smo|18574,ptr|Potri.012G059400.1,ppa|Pp3c2_9940V3.1.p,smo|403436,smo|18412,ptr|Potri.006G234900.1,smo|18324,ath|pacid=19665366,ath|pacid=19641466,ath|pacid=19651239,ptr|Potri.018G057800.1,ppa|Pp3c1_28680V3.1.p,ath|pacid=19647581,ath|pacid=196…
CCAAT-binding factor complex	24	0.000360951	2.59076e-05	13.9322	1.43583e-19	2.71577e-18	GO:0016602	CC	ptr|Potri.011G098400.1,osa|ID=LOC_Os12g41880.2.MSUv7.0,ath|pacid=19640368,ptr|Potri.001G372100.1,zygy|TRINITY_DN33218_c0_g1::TRINITY_DN33218_c0_g1_i1::g.4591::m.4591,spr|GFWN01002559.1.p1,ptr|Potri.011G101000.1,ppa|Pp3c11_21360V3.1.p,ppa|Pp3c7_7470V3.1.p,kfl|kfl00104_0100_v1.1,spr|GFWN01002560.1.p1,smo|438143,zcir|TR31299|c1_g3_i7|m.41747,zcir|TR31299|c1_g3_i1|m.41727,zcir|TR31299|c1_g3_i6|m.4174…
cytochrome complex assembly	50	0.000751981	0.000155446	4.83758	6.88725e-19	1.29038e-17	GO:0017004	BP	smo|137836,kfl|kfl01813_1600_v1.1,ptr|Potri.018G110200.1,osa|ID=LOC_Os06g46434.1.MSUv7.0,ath|pacid=19672353,ptr|Potri.006G262300.1,spr|GFWN01021147.1.p1,zygy|TRINITY_DN1821_c0_g1::TRINITY_DN1821_c0_g1_i1::g.50429::m.50429,spr|GFWN01008284.1.p1,ath|pacid=19643632,spr|GFWN01008226.1.p1,osa|ID=LOC_Os12g34014.1.MSUv7.0,spr|GFWN01023658.1.p1,ath|pacid=19643685,ppa|Pp3c16_5430V3.1.p,kfl|kfl01814_0550_v…
DNA methylation	28	0.00042111	4.31794e-05	9.75256	1.37151e-18	2.54562e-17	GO:0006306	BP	ppa|Pp3c15_14362V3.1.p,ppa|Pp3c15_14360V3.1.p,ath|pacid=19665287,spr|GFWN01001063.1.p1,ath|pacid=19658595,ptr|Potri.001G347000.1,osa|ID=LOC_Os12g01800.1.MSUv7.0,ath|pacid=19641819,ath|pacid=19638465,ppa|Pp3c15_21430V3.1.p,ath|pacid=19642129,osa|ID=LOC_Os12g01940.1.MSUv7.0,osa|ID=LOC_Os03g02010.4.MSUv7.0,ath|pacid=19649359,ptr|Potri.019G126500.1,osa|ID=LOC_Os03g02020.2.MSUv7.0,ath|pacid=19668558,p…
anther dehiscence	30	0.000451189	5.18153e-05	8.70764	1.75968e-18	3.23586e-17	GO:0009901	BP	ath|pacid=19661260,ppa|Pp3c17_7680V3.1.p,osa|ID=LOC_Os06g08290.1.MSUv7.0,ath|pacid=19658890,smo|90812,ath|pacid=19638299,smo|78846,ath|pacid=19664175,ath|pacid=19658510,smo|163526,ppa|Pp3c15_1200V3.1.p,ptr|Potri.008G064400.1,ptr|Potri.007G087200.1,ath|pacid=19663513,ppa|Pp3c19_16600V3.1.p,ppa|Pp3c19_16450V3.1.p,ath|pacid=19667065,osa|ID=LOC_Os02g03030.1.MSUv7.0,ath|pacid=19645133,ath|pacid=196400…
mitochondrial respiratory chain complex IV	16	0.000240634	8.63588e-06	27.8645	3.884e-18	6.88716e-17	GO:0005751	CC	ppa|Pp3c6_25050V3.1.p,ppa|Pp3c13_15160V3.1.p,osa|ID=LOC_Os03g56190.1.MSUv7.0,osa|ID=LOC_Os01g42650.1.MSUv7.0,kfl|kfl00023_0020_v1.1,ath|pacid=19663466,osa|ID=LOC_Os06g05080.1.MSUv7.0,ath|pacid=19645471,ath|pacid=19650828,ppa|Pp3c5_3360V3.1.p,ptr|Potri.007G008800.1,zygy|TRINITY_DN13676_c0_g1::TRINITY_DN13676_c0_g1_i1::g.3445::m.3445,osa|ID=LOC_Os12g33946.1.MSUv7.0,ppa|Pp3c22_17400V3.1.p,zcir|TR631…
ceramide metabolic process	16	0.000240634	8.63588e-06	27.8645	3.884e-18	6.88716e-17	GO:0006672	BP	ppa|Pp3c3_30160V3.1.p,ppa|Pp3c10_13730V3.1.p,osa|ID=LOC_Os02g43912.1.MSUv7.0,ath|pacid=19653834,osa|ID=LOC_Os01g73120.1.MSUv7.0,ath|pacid=19672425,ptr|Potri.T157700.1,osa|ID=LOC_Os03g49180.1.MSUv7.0,ppa|Pp3c12_14130V3.1.p,ath|pacid=19648383,osa|ID=LOC_Os02g43906.1.MSUv7.0,ptr|Potri.011G023400.1,smo|443337,ptr|Potri.004G001300.1,ppa|Pp3c4_4630V3.1.p,kfl|kfl00057_0190_v1.1
regulation of actin polymerization or depolymerization	16	0.000240634	8.63588e-06	27.8645	3.884e-18	6.88716e-17	GO:0008064	BP	ppa|Pp3c1_25190V3.1.p,ppa|Pp3c9_15160V3.1.p,zygy|TRINITY_DN8623_c0_g1::TRINITY_DN8623_c0_g1_i2::g.55815::m.55815,smo|129262,osa|ID=LOC_Os03g21080.1.MSUv7.0,ptr|Potri.014G004700.1,zygy|TRINITY_DN8623_c0_g1::TRINITY_DN8623_c0_g1_i1::g.55812::m.55812,ppa|Pp3c8_2740V3.1.p,ptr|Potri.014G010000.1,ath|pacid=19647831,ppa|Pp3c4_25310V3.1.p,ppa|Pp3c15_8680V3.1.p,spr|GFWN01002441.1.p1,ppa|Pp3c10_16640V3.1.p…
CST complex	16	0.000240634	8.63588e-06	27.8645	3.884e-18	6.88716e-17	GO:1990879	CC	zygy|TRINITY_DN8274_c0_g1::TRINITY_DN8274_c0_g1_i10::g.66137::m.66137,ath|pacid=19651305,zygy|TRINITY_DN8274_c0_g1::TRINITY_DN8274_c0_g1_i2::g.66106::m.66106,zygy|TRINITY_DN8274_c0_g1::TRINITY_DN8274_c0_g1_i11::g.66142::m.66142,zygy|TRINITY_DN8274_c0_g1::TRINITY_DN8274_c0_g1_i4::g.66111::m.66111,ptr|Potri.005G021800.1,ppa|Pp3c22_13440V3.1.p,kfl|kfl00348_0070_v1.1,zygy|TRINITY_DN8274_c0_g1::TRINIT…
cytokinin-activated signaling pathway	50	0.000751981	0.000164082	4.58297	5.87448e-18	1.03245e-16	GO:0009736	BP	osa|ID=LOC_Os02g58350.1.MSUv7.0,ath|pacid=19661105,osa|ID=LOC_Os03g12350.1.MSUv7.0,ath|pacid=19660587,ath|pacid=19671807,ath|pacid=19654870,smo|136272,ath|pacid=19673218,spr|GFWN01023430.1.p1,ath|pacid=19638351,ath|pacid=19670709,osa|ID=LOC_Os01g69920.1.MSUv7.0,smo|90428,spr|GFWN01023419.1.p1,osa|ID=LOC_Os12g04500.1.MSUv7.0,ptr|Potri.004G065900.1,ath|pacid=19644041,ath|pacid=19672420,ath|pacid=19…
central vacuole	19	0.000285753	1.72718e-05	16.5445	3.82527e-17	6.66402e-16	GO:0042807	CC	ath|pacid=19651756,osa|ID=LOC_Os04g46530.1.MSUv7.0,osa|ID=LOC_Os04g10880.1.MSUv7.0,ath|pacid=19657201,osa|ID=LOC_Os07g20300.1.MSUv7.0,zygy|TRINITY_DN5738_c0_g1::TRINITY_DN5738_c0_g1_i1::g.50830::m.50830,osa|ID=LOC_Os11g29160.1.MSUv7.0,ath|pacid=19658882,ppa|Pp3c8_13980V3.1.p,osa|ID=LOC_Os10g35050.1.MSUv7.0,osa|ID=LOC_Os06g22960.1.MSUv7.0,ptr|Potri.001G186700.1,ptr|Potri.018G152100.1,osa|ID=LOC_Os…
UDP-xylosyltransferase activity	15	0.000225594	8.63588e-06	26.1229	1.08485e-16	1.84146e-15	GO:0035252	MF	ath|pacid=19657732,osa|ID=LOC_Os05g32120.1.MSUv7.0,ath|pacid=19648100,osa|ID=LOC_Os03g19330.1.MSUv7.0,ath|pacid=19643930,ptr|Potri.010G025300.1,ptr|Potri.002G166000.1,ath|pacid=19653082,ptr|Potri.010G025100.1,osa|ID=LOC_Os03g19310.1.MSUv7.0,ptr|Potri.008G208000.1,ath|pacid=19646954,ath|pacid=19648302,ptr|Potri.014G092400.1,ath|pacid=19663902
endoplasmic reticulum exit site	15	0.000225594	8.63588e-06	26.1229	1.08485e-16	1.84146e-15	GO:0070971	CC	ppa|Pp3c1_25190V3.1.p,ppa|Pp3c9_15160V3.1.p,zygy|TRINITY_DN8623_c0_g1::TRINITY_DN8623_c0_g1_i2::g.55815::m.55815,smo|129262,osa|ID=LOC_Os03g21080.1.MSUv7.0,zygy|TRINITY_DN8623_c0_g1::TRINITY_DN8623_c0_g1_i1::g.55812::m.55812,osa|ID=LOC_Os01g21850.1.MSUv7.0,ath|pacid=19647831,ath|pacid=19646044,ppa|Pp3c4_25310V3.1.p,ppa|Pp3c15_8680V3.1.p,spr|GFWN01002441.1.p1,ppa|Pp3c10_16640V3.1.p,ppa|Pp3c3_15370…
ATP hydrolysis coupled cation transmembrane transport	15	0.000225594	8.63588e-06	26.1229	1.08485e-16	1.84146e-15	GO:0099132	BP	ptr|Potri.008G043800.1,ppa|Pp3c7_10V3.1.p,ptr|Potri.010G217800.1,ptr|Potri.006G232000.1,osa|ID=LOC_Os08g37320.1.MSUv7.0,osa|ID=LOC_Os05g45740.2.MSUv7.0,ppa|Pp3c20_2830V3.1.p,ath|pacid=19645046,osa|ID=LOC_Os01g41610.2.MSUv7.0,ath|pacid=19640436,ptr|Potri.018G055700.1,ppa|Pp3c24_13710V3.1.p,ath|pacid=19661129,ath|pacid=19645937,ppa|Pp3c20_2850V3.1.p
SCF ubiquitin ligase complex	78	0.00117309	0.000388614	3.01865	1.1068e-16	1.8628e-15	GO:0019005	CC	ppa|Pp3c5_8700V3.1.p,ath|pacid=19658923,ath|pacid=19656307,osa|ID=LOC_Os04g32460.1.MSUv7.0,osa|ID=LOC_Os11g31620.1.MSUv7.0,ptr|Potri.005G218400.1,spr|GFWN01029165.1.p1,ath|pacid=19649879,osa|ID=LOC_Os01g66890.1.MSUv7.0,spr|GFWN01010399.1.p1,smo|423923,ath|pacid=19671402,ptr|Potri.002G122300.1,osa|ID=LOC_Os05g05800.1.MSUv7.0,osa|ID=LOC_Os02g11790.1.MSUv7.0,ath|pacid=19657027,ptr|Potri.015G063200.1…
positive regulation of gibberellic acid mediated signaling pathway	18	0.000270713	1.72718e-05	15.6738	6.3505e-16	1.05984e-14	GO:0009939	BP	osa|ID=LOC_Os06g09930.1.MSUv7.0,ath|pacid=19659529,zygy|TRINITY_DN8465_c0_g1::TRINITY_DN8465_c0_g1_i1::g.26254::m.26254,ptr|Potri.005G040600.1,ptr|Potri.013G028700.1,ptr|Potri.002G213100.1,osa|ID=LOC_Os05g33730.1.MSUv7.0,zygy|TRINITY_DN8465_c0_g1::TRINITY_DN8465_c0_g1_i4::g.26258::m.26258,ath|pacid=19669454,zygy|TRINITY_DN8465_c0_g1::TRINITY_DN8465_c0_g1_i2::g.26256::m.26256,ptr|Potri.014G135900.…
chitin catabolic process	60	0.000902378	0.000259076	3.48306	8.07549e-16	1.33649e-14	GO:0006032	BP	ath|pacid=19640053,ath|pacid=19639713,smo|92147,smo|138217,ptr|Potri.014G091700.1,ptr|Potri.002G242000.1,smo|4332,smo|443112,smo|92664,ppa|Pp3c16_13440V3.1.p,osa|ID=LOC_Os06g51060.1.MSUv7.0,ppa|Pp3c24_15000V3.1.p,spr|GFWN01022218.1.p1,smo|4298,osa|ID=LOC_Os02g37910.1.MSUv7.0,kfl|kfl00092_0160_v1.1,smo|4313,smo|127021,osa|ID=LOC_Os01g64110.1.MSUv7.0,osa|ID=LOC_Os05g33130.1.MSUv7.0,ptr|Potri.005G25…
thylakoid membrane	81	0.00121821	0.000431794	2.82128	1.11186e-15	1.82492e-14	GO:0042651	CC	ptr|Potri.019G028300.1,smo|137785,ppa|Pp3c14_18650V3.1.p,osa|ID=LOC_Os04g16848.1.MSUv7.0,osa|ID=LOC_Os06g46434.1.MSUv7.0,ppa|Pp3c17_21130V3.1.p,ath|pacid=19661344,osa|ID=LOC_Os10g21310.1.MSUv7.0,ath|pacid=19637978,ath|pacid=19637973,osa|ID=LOC_Os04g16872.1.MSUv7.0,osa|ID=LOC_Os10g38234.1.MSUv7.0,osa|ID=LOC_Os04g16770.1.MSUv7.0,zygy|TRINITY_DN20381_c0_g1::TRINITY_DN20381_c0_g1_i1::g.35411::m.35411…
cellular response to freezing	14	0.000210555	8.63588e-06	24.3814	2.84151e-15	4.44349e-14	GO:0071497	BP	smo|85679,ath|pacid=19659322,kfl|kfl00048_0110_v1.1,zygy|TRINITY_DN7623_c0_g1::TRINITY_DN7623_c0_g1_i2::g.45182::m.45182,zygy|TRINITY_DN7623_c0_g1::TRINITY_DN7623_c0_g1_i4::g.45189::m.45189,zygy|TRINITY_DN7623_c0_g1::TRINITY_DN7623_c0_g1_i3::g.45186::m.45186,zygy|TRINITY_DN7623_c0_g1::TRINITY_DN7623_c0_g1_i10::g.45199::m.45199,spr|GFWN01003323.1.p1,zygy|TRINITY_DN7623_c0_g1::TRINITY_DN7623_c0_g1_…
D-aminoacyl-tRNA deacylase activity	14	0.000210555	8.63588e-06	24.3814	2.84151e-15	4.44349e-14	GO:0051499	MF	kfl|kfl00004_0385_v1.1,osa|ID=LOC_Os08g25140.1.MSUv7.0,osa|ID=LOC_Os09g07320.1.MSUv7.0,ppa|Pp3c4_31680V3.1.p,ptr|Potri.015G048700.1,ath|pacid=19639969,ppa|Pp3c3_10070V3.1.p,spr|GFWN01011856.1.p1,zygy|TRINITY_DN6152_c0_g2::TRINITY_DN6152_c0_g2_i1::g.79009::m.79009,smo|99197,spr|GFWN01029501.1.p1,zygy|TRINITY_DN6152_c0_g1::TRINITY_DN6152_c0_g1_i1::g.79002::m.79002,zcir|TR10831|c0_g1_i2|m.13515,zcir…
peptide-O-fucosyltransferase activity	14	0.000210555	8.63588e-06	24.3814	2.84151e-15	4.44349e-14	GO:0046922	MF	ath|pacid=19651195,spr|GFWN01003333.1.p1,spr|GFWN01020565.1.p1,ppa|Pp3c22_2330V3.1.p,ath|pacid=19667864,ppa|Pp3c3_27280V3.1.p,ppa|Pp3c18_21950V3.1.p,spr|GFWN01015453.1.p1,spr|GFWN01015454.1.p1,ptr|Potri.003G073500.1,osa|ID=LOC_Os07g38490.1.MSUv7.0,ath|pacid=19650034,ppa|Pp3c12_18510V3.1.p,zcir|TR59511|c0_g1_i2|m.81862
site-specific DNA-methyltransferase (adenine-specific) activity	14	0.000210555	8.63588e-06	24.3814	2.84151e-15	4.44349e-14	GO:0009007	MF	ppa|Pp3c10_21330V3.1.p,zygy|TRINITY_DN8438_c0_g1::TRINITY_DN8438_c0_g1_i1::g.26364::m.26364,ath|pacid=19652684,zygy|TRINITY_DN8438_c0_g1::TRINITY_DN8438_c0_g1_i4::g.26386::m.26386,zygy|TRINITY_DN8438_c0_g1::TRINITY_DN8438_c0_g1_i3::g.26380::m.26380,spr|GFWN01002857.1.p1,zcir|TR63975|c0_g2_i1|m.87776,zcir|TR63975|c0_g2_i3|m.87778,zcir|TR63975|c0_g2_i10|m.87790,zcir|TR63975|c0_g2_i6|m.87784,zcir|TR…
pre-mRNA branch point binding	14	0.000210555	8.63588e-06	24.3814	2.84151e-15	4.44349e-14	GO:0045131	MF	spr|GFWN01017368.1.p1,spr|GFWN01017372.1.p1,spr|GFWN01017376.1.p1,spr|GFWN01017377.1.p1,spr|GFWN01017371.1.p1,ppa|Pp3c20_6220V3.1.p,kfl|kfl00960_0040_v1.1,zygy|TRINITY_DN7878_c0_g3::TRINITY_DN7878_c0_g3_i1::g.83556::m.83556,zygy|TRINITY_DN7878_c0_g1::TRINITY_DN7878_c0_g1_i1::g.83551::m.83551,spr|GFWN01017373.1.p1,zcir|TR6593|c1_g1_i5|m.8612,zcir|TR6593|c1_g1_i3|m.8607,zcir|TR6593|c1_g1_i4|m.8609,…
F-actin capping protein complex	14	0.000210555	8.63588e-06	24.3814	2.84151e-15	4.44349e-14	GO:0008290	CC	smo|178723,ptr|Potri.013G017000.1,ppa|Pp3c1_32040V3.1.p,ath|pacid=19654672,smo|102808,ppa|Pp3c10_25170V3.1.p,osa|ID=LOC_Os03g26450.1.MSUv7.0,ppa|Pp3c20_23130V3.1.p,ath|pacid=19661941,osa|ID=LOC_Os07g23200.1.MSUv7.0,ptr|Potri.005G025300.1,ptr|Potri.005G199600.1,zcir|TR55212|c0_g1_i1|m.74010,zcir|TR26405|c0_g1_i1|m.36411
sulfate transmembrane transporter activity	44	0.000661744	0.000155446	4.25707	6.70772e-15	1.04074e-13	GO:0015116	MF	ptr|Potri.003G056200.1,ath|pacid=19649500,osa|ID=LOC_Os03g09970.4.MSUv7.0,ptr|Potri.008G130400.1,osa|ID=LOC_Os03g09930.1.MSUv7.0,ptr|Potri.002G092500.1,ath|pacid=19662584,ath|pacid=19653578,ath|pacid=19666789,ptr|Potri.005G167300.1,ath|pacid=19657983,osa|ID=LOC_Os06g05160.1.MSUv7.0,ppa|Pp3s51_90V3.1.p,ptr|Potri.005G169300.1,ath|pacid=19660483,ppa|Pp3c22_8860V3.1.p,osa|ID=LOC_Os10g28440.1.MSUv7.0,…
SCAR complex	17	0.000255674	1.72718e-05	14.803	9.99134e-15	1.5382e-13	GO:0031209	CC	zygy|TRINITY_DN8199_c0_g1::TRINITY_DN8199_c0_g1_i6::g.48979::m.48979,ath|pacid=19667272,kfl|kfl00078_0230_v1.1,ath|pacid=19640275,smo|9224,ath|pacid=19641253,ptr|Potri.014G004700.1,ppa|Pp3c21_8020V3.1.p,ppa|Pp3c8_2740V3.1.p,zygy|TRINITY_DN8199_c0_g1::TRINITY_DN8199_c0_g1_i5::g.48971::m.48971,ath|pacid=19666689,ptr|Potri.014G010000.1,ath|pacid=19642414,ath|pacid=19641805,kfl|kfl00267_0115_v1.1,ath…
autophagosome membrane	24	0.000360951	4.31794e-05	8.35934	1.0108e-14	1.5442e-13	GO:0000421	CC	zygy|TRINITY_DN6494_c0_g1::TRINITY_DN6494_c0_g1_i1::g.12191::m.12191,zygy|TRINITY_DN6494_c0_g1::TRINITY_DN6494_c0_g1_i5::g.12203::m.12203,ath|pacid=19672442,osa|ID=LOC_Os03g53510.2.MSUv7.0,kfl|kfl00375_0040_v1.1,ppa|Pp3c2_6010V3.1.p,zygy|TRINITY_DN6494_c0_g1::TRINITY_DN6494_c0_g1_i2::g.12194::m.12194,smo|268258,ptr|Potri.015G087200.1,ppa|Pp3c3_22080V3.1.p,ath|pacid=19646293,smo|182327,zygy|TRINIT…
serine-type endopeptidase inhibitor activity	35	0.000526387	0.000103631	5.07946	2.63724e-14	3.99814e-13	GO:0004867	MF	osa|ID=LOC_Os01g42860.1.MSUv7.0,osa|ID=LOC_Os07g11380.1.MSUv7.0,osa|ID=LOC_Os12g36220.1.MSUv7.0,osa|ID=LOC_Os11g12520.1.MSUv7.0,osa|ID=LOC_Os11g11760.1.MSUv7.0,osa|ID=LOC_Os07g11410.1.MSUv7.0,osa|ID=LOC_Os07g11310.1.MSUv7.0,osa|ID=LOC_Os11g13530.1.MSUv7.0,ath|pacid=19643114,osa|ID=LOC_Os12g36210.1.MSUv7.0,osa|ID=LOC_Os12g09089.1.MSUv7.0,osa|ID=LOC_Os11g11720.1.MSUv7.0,osa|ID=LOC_Os12g36240.1.MSUv…
response to singlet oxygen	13	0.000195515	8.63588e-06	22.6399	6.94889e-14	1.02226e-12	GO:0000304	BP	ppa|Pp3c14_18650V3.1.p,ppa|Pp3c17_21130V3.1.p,spr|GFWN01028930.1.p1,ptr|Potri.015G075000.1,smo|175826,osa|ID=LOC_Os01g01790.1.MSUv7.0,kfl|kfl00184_0040_v1.1,zygy|TRINITY_DN13575_c0_g1::TRINITY_DN13575_c0_g1_i1::g.24041::m.24041,osa|ID=LOC_Os10g34400.2.MSUv7.0,smo|166436,ptr|Potri.012G079700.1,zcir|TR25508|c0_g1_i2|m.34807,zcir|TR25508|c0_g1_i1|m.34805
transcription factor TFIIF complex	13	0.000195515	8.63588e-06	22.6399	6.94889e-14	1.02226e-12	GO:0005674	CC	ptr|Potri.002G028900.1,osa|ID=LOC_Os05g43450.1.MSUv7.0,osa|ID=LOC_Os01g56550.1.MSUv7.0,ppa|Pp3c26_1970V3.1.p,ath|pacid=19650974,spr|GFWN01008018.1.p1,zygy|TRINITY_DN6676_c0_g3::TRINITY_DN6676_c0_g3_i3::g.71514::m.71514,smo|111128,ppa|Pp3c26_1920V3.1.p,ptr|Potri.005G233800.1,zygy|TRINITY_DN6676_c0_g3::TRINITY_DN6676_c0_g3_i2::g.71506::m.71506,kfl|kfl00593_0020_v1.1,zcir|TR31292|c2_g3_i1|m.41633
voltage-gated cation channel activity	13	0.000195515	8.63588e-06	22.6399	6.94889e-14	1.02226e-12	GO:0022843	MF	osa|ID=LOC_Os03g63860.1.MSUv7.0,kfl|kfl00661_0040_v1.1,smo|231401,ptr|Potri.002G262700.1,ppa|Pp3c15_24440V3.1.p,ptr|Potri.014G181000.1,ath|pacid=19670719,ppa|Pp3c9_25170V3.1.p,smo|115557,zygy|TRINITY_DN39133_c0_g1::TRINITY_DN39133_c0_g1_i1::g.76347::m.76347,ath|pacid=19650303,spr|GFWN01027983.1.p1,zcir|TR1403|c0_g1_i1|m.1448
SWI/SNF superfamily-type complex	13	0.000195515	8.63588e-06	22.6399	6.94889e-14	1.02226e-12	GO:0070603	CC	spr|GFWN01015939.1.p1,kfl|kfl00251_0020_v1.1,ath|pacid=19661269,ptr|Potri.008G159900.1,zygy|TRINITY_DN5010_c0_g1::TRINITY_DN5010_c0_g1_i1::g.51878::m.51878,osa|ID=LOC_Os07g41900.1.MSUv7.0,ppa|Pp3c15_1060V3.1.p,smo|117806,ppa|Pp3c9_410V3.1.p,spr|GFWN01015938.1.p1,zygy|TRINITY_DN5010_c0_g1::TRINITY_DN5010_c0_g1_i2::g.51883::m.51883,zcir|TR27615|c0_g2_i1|m.37671,zcir|TR27615|c0_g1_i1|m.37666
cell plate formation involved in plant-type cell wall biogenesis	16	0.000240634	1.72718e-05	13.9322	1.48523e-13	2.16888e-12	GO:0009920	BP	kfl|kfl00044_0350_v1.1,ath|pacid=19666530,ppa|Pp3c2_12740V3.1.p,ppa|Pp3c14_20150V3.1.p,spr|GFWN01003055.1.p1,smo|94776,ppa|Pp3c16_15690V3.1.p,zygy|TRINITY_DN32864_c0_g1::TRINITY_DN32864_c0_g1_i1::g.18143::m.18143,ath|pacid=19646293,osa|ID=LOC_Os10g36870.1.MSUv7.0,smo|163731,smo|164821,ath|pacid=19671865,spr|GFWN01001269.1.p1,spr|GFWN01003054.1.p1,zcir|TR59532|c0_g1_i1|m.81922
chloroplast nucleoid	46	0.000691823	0.000189989	3.64138	3.74117e-13	5.42333e-12	GO:0042644	CC	ptr|Potri.002G251400.1,ath|pacid=19649834,smo|27623,spr|GFWN01000978.1.p1,osa|ID=LOC_Os11g23790.1.MSUv7.0,osa|ID=LOC_Os05g22614.1.MSUv7.0,ptr|Potri.012G022400.1,spr|GFWN01005068.1.p1,kfl|kfl00182_0130_v1.1,zygy|TRINITY_DN6716_c0_g2::TRINITY_DN6716_c0_g2_i1::g.32629::m.32629,ath|pacid=19663965,osa|ID=LOC_Os03g62170.1.MSUv7.0,ath|pacid=19664946,ppa|Pp3c19_21450V3.1.p,osa|ID=LOC_Os01g63220.2.MSUv7.0…
lipid A biosynthetic process	80	0.00120317	0.000474973	2.53313	3.88243e-13	5.58732e-12	GO:0009245	BP	smo|73554,spr|GFWN01023271.1.p1,spr|GFWN01032665.1.p1,zygy|TRINITY_DN8713_c0_g1::TRINITY_DN8713_c0_g1_i10::g.7995::m.7995,spr|GFWN01026536.1.p1,zygy|TRINITY_DN8713_c0_g1::TRINITY_DN8713_c0_g1_i10::g.7994::m.7994,zygy|TRINITY_DN1915_c0_g1::TRINITY_DN1915_c0_g1_i1::g.11682::m.11682,zygy|TRINITY_DN3608_c0_g1::TRINITY_DN3608_c0_g1_i1::g.18703::m.18703,spr|GFWN01004680.1.p1,zygy|TRINITY_DN8713_c0_g1::…
endosome	256	0.00385015	0.00237487	1.62121	4.54367e-13	6.49189e-12	GO:0005768	CC	osa|ID=LOC_Os10g21890.2.MSUv7.0,ath|pacid=19672577,ath|pacid=19640365,ath|pacid=19672258,ath|pacid=19650076,ptr|Potri.016G050400.1,ath|pacid=19646545,ath|pacid=19654568,osa|ID=LOC_Os02g32750.2.MSUv7.0,zygy|TRINITY_DN8077_c0_g1::TRINITY_DN8077_c0_g1_i3::g.10459::m.10459,kfl|kfl00044_0350_v1.1,ath|pacid=19672353,osa|ID=LOC_Os06g51160.1.MSUv7.0,ath|pacid=19659927,zygy|TRINITY_DN8077_c0_g1::TRINITY_D…
nuclear chromosome, telomeric region	58	0.000872299	0.000284984	3.06087	4.58177e-13	6.49957e-12	GO:0000784	CC	ath|pacid=19666672,zygy|TRINITY_DN8742_c0_g1::TRINITY_DN8742_c0_g1_i5::g.5722::m.5722,kfl|kfl00069_0240_v1.1,zygy|TRINITY_DN8742_c0_g1::TRINITY_DN8742_c0_g1_i4::g.5719::m.5719,ptr|Potri.002G106500.1,ptr|Potri.012G046400.1,zygy|TRINITY_DN2236_c1_g1::TRINITY_DN2236_c1_g1_i1::g.36442::m.36442,osa|ID=LOC_Os02g34630.1.MSUv7.0,ath|pacid=19657914,osa|ID=LOC_Os01g40670.1.MSUv7.0,ppa|Pp3c4_14090V3.1.p,smo…
xylulokinase activity	18	0.000270713	2.59076e-05	10.4492	5.46022e-13	7.63661e-12	GO:0004856	MF	zygy|TRINITY_DN8540_c0_g1::TRINITY_DN8540_c0_g1_i7::g.78190::m.78190,ppa|Pp3c4_10480V3.1.p,ppa|Pp3c4_10497V3.1.p,ath|pacid=19669264,zygy|TRINITY_DN8540_c0_g1::TRINITY_DN8540_c0_g1_i6::g.78184::m.78184,spr|GFWN01024857.1.p1,osa|ID=LOC_Os07g44660.1.MSUv7.0,zygy|TRINITY_DN8540_c0_g1::TRINITY_DN8540_c0_g1_i3::g.78172::m.78172,ppa|Pp3c13_15890V3.1.p,zygy|TRINITY_DN8540_c0_g1::TRINITY_DN8540_c0_g1_i9::…
xylulose metabolic process	18	0.000270713	2.59076e-05	10.4492	5.46022e-13	7.63661e-12	GO:0005997	BP	zygy|TRINITY_DN8540_c0_g1::TRINITY_DN8540_c0_g1_i7::g.78190::m.78190,ppa|Pp3c4_10480V3.1.p,ppa|Pp3c4_10497V3.1.p,ath|pacid=19669264,zygy|TRINITY_DN8540_c0_g1::TRINITY_DN8540_c0_g1_i6::g.78184::m.78184,spr|GFWN01024857.1.p1,osa|ID=LOC_Os07g44660.1.MSUv7.0,zygy|TRINITY_DN8540_c0_g1::TRINITY_DN8540_c0_g1_i3::g.78172::m.78172,ppa|Pp3c13_15890V3.1.p,zygy|TRINITY_DN8540_c0_g1::TRINITY_DN8540_c0_g1_i9::…
positive regulation of response to water deprivation	20	0.000300793	3.45435e-05	8.70764	7.72681e-13	1.07311e-11	GO:1902584	BP	osa|ID=LOC_Os01g62410.1.MSUv7.0,zygy|TRINITY_DN8465_c0_g1::TRINITY_DN8465_c0_g1_i1::g.26254::m.26254,ptr|Potri.014G142600.1,ptr|Potri.011G066700.1,smo|90091,ath|pacid=19660155,ath|pacid=19655963,osa|ID=LOC_Os06g06050.1.MSUv7.0,zygy|TRINITY_DN8465_c0_g1::TRINITY_DN8465_c0_g1_i4::g.26258::m.26258,zygy|TRINITY_DN8465_c0_g1::TRINITY_DN8465_c0_g1_i2::g.26256::m.26256,osa|ID=LOC_Os07g47510.1.MSUv7.0,pp…
DNA-templated transcription, elongation	12	0.000180476	8.63588e-06	20.8983	1.57864e-12	2.03583e-11	GO:0006354	BP	ppa|Pp3c5_15590V3.1.p,osa|ID=LOC_Os06g39700.1.MSUv7.0,osa|ID=LOC_Os01g57946.1.MSUv7.0,osa|ID=LOC_Os08g15288.1.MSUv7.0,ath|pacid=19638031,osa|ID=LOC_Os10g21328.1.MSUv7.0,osa|ID=LOC_Os04g16842.1.MSUv7.0,zcir|TR48061|c0_g1_i1|m.65029,zcir|TR37004|c0_g1_i1|m.49526,zcir|TR15987|c0_g1_i1|m.23185,zcir|TR29743|c0_g1_i1|m.39796,zcir|TR51308|c0_g1_i1|m.69447
acyl-CoA metabolic process	12	0.000180476	8.63588e-06	20.8983	1.57864e-12	2.03583e-11	GO:0006637	BP	spr|GFWN01030308.1.p1,ath|pacid=19648825,ptr|Potri.014G083300.1,zygy|TRINITY_DN41703_c1_g1::TRINITY_DN41703_c1_g1_i1::g.42995::m.42995,kfl|kfl00409_0050_v1.1,ath|pacid=19650125,smo|413445,osa|ID=LOC_Os04g47120.1.MSUv7.0,spr|GFWN01032488.1.p1,ppa|Pp3c14_7450V3.1.p,zcir|TR12757|c2_g3_i1|m.18383,zcir|TR12757|c2_g3_i2|m.18385
phosphatidic acid biosynthetic process	12	0.000180476	8.63588e-06	20.8983	1.57864e-12	2.03583e-11	GO:0006654	BP	ppa|Pp3c12_3620V3.1.p,ppa|Pp3c13_3440V3.1.p,osa|ID=LOC_Os05g29050.2.MSUv7.0,ptr|Potri.008G211100.1,kfl|kfl00399_0070_v1.1,ath|pacid=19659818,osa|ID=LOC_Os01g20860.1.MSUv7.0,ath|pacid=19660950,ptr|Potri.013G012300.1,ath|pacid=19647684,ptr|Potri.010G006300.1,smo|107537
chlororespiration	12	0.000180476	8.63588e-06	20.8983	1.57864e-12	2.03583e-11	GO:0010478	BP	osa|ID=LOC_Os03g38950.1.MSUv7.0,ppa|Pp3c15_11500V3.1.p,ptr|Potri.001G204300.1,smo|127024,spr|GFWN01027725.1.p1,ath|pacid=19659183,zygy|TRINITY_DN33102_c0_g1::TRINITY_DN33102_c0_g1_i1::g.74116::m.74116,ppa|Pp3c22_2660V3.1.p,ppa|Pp3c9_11540V3.1.p,kfl|kfl00234_0130_v1.1,zcir|TR45776|c0_g1_i2|m.62543,zcir|TR45776|c0_g1_i1|m.62541
D-amino acid catabolic process	12	0.000180476	8.63588e-06	20.8983	1.57864e-12	2.03583e-11	GO:0019478	BP	osa|ID=LOC_Os08g25140.1.MSUv7.0,osa|ID=LOC_Os09g07320.1.MSUv7.0,ppa|Pp3c4_31680V3.1.p,ptr|Potri.015G048700.1,ath|pacid=19639969,ppa|Pp3c3_10070V3.1.p,spr|GFWN01011856.1.p1,zygy|TRINITY_DN6152_c0_g2::TRINITY_DN6152_c0_g2_i1::g.79009::m.79009,smo|99197,spr|GFWN01029501.1.p1,zcir|TR10831|c0_g1_i2|m.13515,zcir|TR10831|c0_g1_i1|m.13510
signal transduction in response to DNA damage	12	0.000180476	8.63588e-06	20.8983	1.57864e-12	2.03583e-11	GO:0042770	BP	kfl|kfl00069_0240_v1.1,ppa|Pp3c4_14090V3.1.p,osa|ID=LOC_Os10g34580.1.MSUv7.0,ath|pacid=19661024,zygy|TRINITY_DN4520_c0_g4::TRINITY_DN4520_c0_g4_i1::g.17017::m.17017,zcir|TR50557|c0_g2_i5|m.68699,zcir|TR50557|c0_g2_i11|m.68724,zcir|TR50557|c0_g2_i9|m.68714,zcir|TR50557|c0_g2_i6|m.68703,zcir|TR50557|c0_g2_i7|m.68707,zcir|TR50557|c0_g2_i13|m.68729,zcir|TR50557|c0_g2_i2|m.68691
urea catabolic process	12	0.000180476	8.63588e-06	20.8983	1.57864e-12	2.03583e-11	GO:0043419	BP	ptr|Potri.001G347900.1,spr|GFWN01002730.1.p1,smo|91337,kfl|kfl00015_0080_v1.1,ppa|Pp3c24_5050V3.1.p,ath|pacid=19649664,zygy|TRINITY_DN7026_c0_g1::TRINITY_DN7026_c0_g1_i1::g.2300::m.2300,spr|GFWN01002729.1.p1,ptr|Potri.008G177900.1,osa|ID=ChrSy.fgenesh.mRNA.49.MSUv7.0,ath|pacid=19670993,zcir|TR53012|c0_g1_i1|m.71214
RNA polymerase I core factor complex	12	0.000180476	8.63588e-06	20.8983	1.57864e-12	2.03583e-11	GO:0070860	CC	ppa|Pp3c9_8400V3.1.p,osa|ID=LOC_Os05g28460.1.MSUv7.0,ptr|Potri.010G169500.1,smo|115616,zygy|TRINITY_DN4323_c0_g2::TRINITY_DN4323_c0_g2_i1::g.58840::m.58840,ath|pacid=19642148,zygy|TRINITY_DN4323_c0_g3::TRINITY_DN4323_c0_g3_i1::g.58841::m.58841,spr|GFWN01023434.1.p1,zygy|TRINITY_DN4323_c0_g1::TRINITY_DN4323_c0_g1_i1::g.58839::m.58839,spr|GFWN01023436.1.p1,zcir|TR45913|c0_g1_i1|m.62604,zcir|TR45913…
cellular response to ionizing radiation	12	0.000180476	8.63588e-06	20.8983	1.57864e-12	2.03583e-11	GO:0071479	BP	ptr|Potri.015G148300.1,osa|ID=LOC_Os10g34580.1.MSUv7.0,ath|pacid=19661024,smo|443665,zcir|TR50557|c0_g2_i1|m.68688,zcir|TR50557|c0_g2_i3|m.68695,zcir|TR50557|c0_g2_i8|m.68711,zcir|TR50557|c0_g2_i11|m.68721,zcir|TR50557|c0_g2_i5|m.68698,zcir|TR50557|c0_g2_i10|m.68718,zcir|TR50557|c0_g2_i13|m.68728,zcir|TR50557|c0_g2_i12|m.68725
mitochondrial respiratory chain supercomplex	12	0.000180476	8.63588e-06	20.8983	1.57864e-12	2.03583e-11	GO:0097249	CC	ppa|Pp3c23_8640V3.1.p,osa|ID=LOC_Os02g37930.1.MSUv7.0,ath|pacid=19663079,ptr|Potri.005G024500.1,spr|GFWN01035696.1.p1,ath|pacid=19671835,ppa|Pp3c8_8060V3.1.p,osa|ID=LOC_Os07g47670.2.MSUv7.0,zcir|TR61094|c1_g11_i3|m.84576,zcir|TR61094|c1_g11_i1|m.84574,zcir|TR61094|c1_g1_i1|m.84571,zcir|TR61094|c1_g11_i2|m.84575
regulation of cell septum assembly	12	0.000180476	8.63588e-06	20.8983	1.57864e-12	2.03583e-11	GO:1901891	BP	spr|GFWN01020344.1.p1,spr|GFWN01020335.1.p1,zygy|TRINITY_DN7697_c0_g3::TRINITY_DN7697_c0_g3_i2::g.45730::m.45730,spr|GFWN01020332.1.p1,spr|GFWN01020345.1.p1,spr|GFWN01020338.1.p1,kfl|kfl00106_0120_v1.1,spr|GFWN01020334.1.p1,zygy|TRINITY_DN7697_c0_g3::TRINITY_DN7697_c0_g3_i3::g.45733::m.45733,ppa|Pp3c14_14060V3.1.p,zcir|TR6616|c0_g1_i2|m.8765,zcir|TR6616|c0_g1_i1|m.8763
regulation of jasmonic acid mediated signaling pathway	15	0.000225594	1.72718e-05	13.0615	2.07899e-12	2.64671e-11	GO:2000022	BP	zygy|TRINITY_DN7621_c0_g2::TRINITY_DN7621_c0_g2_i1::g.45794::m.45794,zygy|TRINITY_DN7621_c0_g3::TRINITY_DN7621_c0_g3_i2::g.45820::m.45820,ath|pacid=19666804,osa|ID=LOC_Os01g63420.1.MSUv7.0,osa|ID=LOC_Os06g39906.1.MSUv7.0,zygy|TRINITY_DN7621_c0_g3::TRINITY_DN7621_c0_g3_i1::g.45803::m.45803,ath|pacid=19645699,ppa|Pp3c9_3120V3.1.p,ppa|Pp3c18_16630V3.1.p,ath|pacid=19667932,osa|ID=LOC_Os05g37690.1.MSU…
microtubule minus-end binding	15	0.000225594	1.72718e-05	13.0615	2.07899e-12	2.64671e-11	GO:0051011	MF	ppa|Pp3c21_22490V3.1.p,ptr|Potri.017G100300.1,ath|pacid=19656835,ptr|Potri.004G114600.1,osa|ID=LOC_Os02g02690.1.MSUv7.0,smo|122460,osa|ID=LOC_Os09g21780.1.MSUv7.0,ath|pacid=19670279,ptr|Potri.013G072300.1,ptr|Potri.019G044100.1,ptr|Potri.011G090800.1,kfl|kfl00343_0130_v1.1,osa|ID=LOC_Os01g64920.1.MSUv7.0,ath|pacid=19672903,ppa|Pp3c17_11280V3.1.p
L-phenylalanine catabolic process	42	0.000631664	0.000172718	3.65721	3.30891e-12	4.18567e-11	GO:0006559	BP	ppa|Pp3c2_32410V3.1.p,ppa|Pp3c1_18830V3.1.p,ppa|Pp3c13_9000V3.1.p,ptr|Potri.016G091100.1,osa|ID=LOC_Os05g35290.1.MSUv7.0,ath|pacid=19673081,osa|ID=LOC_Os11g48110.1.MSUv7.0,ath|pacid=19660032,osa|ID=LOC_Os04g43760.1.MSUv7.0,ppa|Pp3c24_13110V3.1.p,zygy|TRINITY_DN6044_c0_g2::TRINITY_DN6044_c0_g2_i1::g.25263::m.25263,osa|ID=LOC_Os02g41650.3.MSUv7.0,ptr|Potri.010G224200.1,ath|pacid=19641262,ppa|Pp3c21…
DNA-3-methyladenine glycosylase activity	21	0.000315832	4.31794e-05	7.31442	5.28323e-12	6.64081e-11	GO:0008725	MF	osa|ID=LOC_Os06g44050.1.MSUv7.0,smo|56390,smo|98461,ptr|Potri.001G074700.1,ppa|Pp3c4_16040V3.1.p,ath|pacid=19667207,zygy|TRINITY_DN8196_c0_g1::TRINITY_DN8196_c0_g1_i1::g.49869::m.49869,ath|pacid=19664981,spr|GFWN01014055.1.p1,smo|90743,osa|ID=LOC_Os03g10220.1.MSUv7.0,osa|ID=LOC_Os01g58550.1.MSUv7.0,spr|GFWN01014054.1.p1,ptr|Potri.003G156500.1,spr|GFWN01001452.1.p1,ppa|Pp3c12_4780V3.1.p,ptr|Potri.…
maintenance of rDNA	17	0.000255674	2.59076e-05	9.86866	5.73806e-12	7.16716e-11	GO:0043007	BP	zygy|TRINITY_DN9040_c1_g3::TRINITY_DN9040_c1_g3_i1::g.37352::m.37352,spr|GFWN01019885.1.p1,ath|pacid=19656742,ppa|Pp3c26_4950V3.1.p,ppa|Pp3c14_22150V3.1.p,ppa|Pp3c26_4940V3.1.p,ath|pacid=19656138,kfl|kfl00006_0370_v1.1,osa|ID=LOC_Os03g47990.1.MSUv7.0,spr|GFWN01011917.1.p1,spr|GFWN01007893.1.p1,zcir|TR59921|c3_g1_i2|m.83044,zcir|TR59921|c3_g1_i1|m.83040,zcir|TR59921|c3_g1_i3|m.83049,zcir|TR35243|c…
positive regulation of systemic acquired resistance	11	0.000165436	8.63588e-06	19.1568	3.31223e-11	3.71643e-10	GO:1901672	BP	zygy|TRINITY_DN7621_c0_g2::TRINITY_DN7621_c0_g2_i1::g.45794::m.45794,zygy|TRINITY_DN7621_c0_g3::TRINITY_DN7621_c0_g3_i2::g.45820::m.45820,osa|ID=LOC_Os10g38930.1.MSUv7.0,zygy|TRINITY_DN7621_c0_g3::TRINITY_DN7621_c0_g3_i1::g.45803::m.45803,ath|pacid=19645699,ppa|Pp3c9_3120V3.1.p,ptr|Potri.004G072500.1,ath|pacid=19670803,zygy|TRINITY_DN7621_c0_g2::TRINITY_DN7621_c0_g2_i2::g.45812::m.45812,zcir|TR31…
maintenance of seed dormancy by absisic acid	11	0.000165436	8.63588e-06	19.1568	3.31223e-11	3.71643e-10	GO:0098755	BP	osa|ID=LOC_Os12g29400.1.MSUv7.0,ptr|Potri.003G165600.1,ptr|Potri.003G165500.1,ath|pacid=19668904,ptr|Potri.003G165400.1,ppa|Pp3c18_13230V3.1.p,ppa|Pp3c9_17450V3.1.p,ptr|Potri.003G165700.1,kfl|kfl00352_0110_v1.1,kfl|kfl00235_0140_v1.1,zcir|TR23736|c3_g6_i1|m.31837
positive regulation of red or far-red light signaling pathway	11	0.000165436	8.63588e-06	19.1568	3.31223e-11	3.71643e-10	GO:0090228	BP	ppa|Pp3c3_26950V3.1.p,osa|ID=LOC_Os01g56350.3.MSUv7.0,ptr|Potri.001G358400.1,spr|GFWN01019264.1.p1,ath|pacid=19641922,spr|GFWN01019262.1.p1,zygy|TRINITY_DN20343_c0_g1::TRINITY_DN20343_c0_g1_i1::g.35492::m.35492,spr|GFWN01019265.1.p1,ppa|Pp3c10_12300V3.1.p,spr|GFWN01019263.1.p1,zcir|TR26801|c0_g1_i1|m.36762
regulation of cohesin loading	11	0.000165436	8.63588e-06	19.1568	3.31223e-11	3.71643e-10	GO:0071922	BP	ath|pacid=19654303,osa|ID=LOC_Os10g35380.1.MSUv7.0,ath|pacid=19655635,zygy|TRINITY_DN5964_c0_g1::TRINITY_DN5964_c0_g1_i1::g.74735::m.74735,kfl|kfl00135_0180_v1.1,ptr|Potri.011G049300.1,ppa|Pp3c9_20349V3.1.p,ptr|Potri.004G039900.1,smo|443608,ppa|Pp3c9_20340V3.1.p,zcir|TR31344|c1_g1_i1|m.42327
succinate transmembrane transport	11	0.000165436	8.63588e-06	19.1568	3.31223e-11	3.71643e-10	GO:0071422	BP	ppa|Pp3s51_90V3.1.p,ppa|Pp3c11_4200V3.1.p,ath|pacid=19642593,ptr|Potri.002G104400.1,ptr|Potri.017G045200.1,ptr|Potri.007G113000.1,ppa|Pp3c1_3300V3.1.p,ptr|Potri.017G047800.1,ptr|Potri.017G045100.1,ath|pacid=19646181,ppa|Pp3c11_4150V3.1.p
regulation of chromosome condensation	11	0.000165436	8.63588e-06	19.1568	3.31223e-11	3.71643e-10	GO:0060623	BP	ath|pacid=19654303,osa|ID=LOC_Os10g35380.1.MSUv7.0,ath|pacid=19655635,zygy|TRINITY_DN5964_c0_g1::TRINITY_DN5964_c0_g1_i1::g.74735::m.74735,kfl|kfl00135_0180_v1.1,ptr|Potri.011G049300.1,ppa|Pp3c9_20349V3.1.p,ptr|Potri.004G039900.1,smo|443608,ppa|Pp3c9_20340V3.1.p,zcir|TR31344|c1_g1_i1|m.42327
positive regulation of transcription initiation from RNA polymerase II promoter	11	0.000165436	8.63588e-06	19.1568	3.31223e-11	3.71643e-10	GO:0060261	BP	ath|pacid=19671538,osa|ID=LOC_Os05g43450.1.MSUv7.0,osa|ID=LOC_Os01g56550.1.MSUv7.0,ath|pacid=19650974,spr|GFWN01030017.1.p1,osa|ID=LOC_Os01g50960.1.MSUv7.0,ptr|Potri.001G089400.1,ath|pacid=19672292,osa|ID=LOC_Os02g34840.1.MSUv7.0,ath|pacid=19646721,ptr|Potri.007G101100.1
inositol lipid-mediated signaling	11	0.000165436	8.63588e-06	19.1568	3.31223e-11	3.71643e-10	GO:0048017	BP	ppa|Pp3c12_3620V3.1.p,ppa|Pp3c13_3440V3.1.p,osa|ID=LOC_Os05g29050.2.MSUv7.0,ptr|Potri.008G211100.1,kfl|kfl00399_0070_v1.1,ath|pacid=19659818,osa|ID=LOC_Os01g20860.1.MSUv7.0,ath|pacid=19660950,ptr|Potri.013G012300.1,ptr|Potri.010G006300.1,smo|107537
regulation of anion transport	11	0.000165436	8.63588e-06	19.1568	3.31223e-11	3.71643e-10	GO:0044070	BP	ath|pacid=19652855,smo|91891,ath|pacid=19655113,osa|ID=LOC_Os02g58550.2.MSUv7.0,kfl|kfl00084_0250_v1.1,ppa|Pp3c5_19490V3.1.p,ppa|Pp3c16_8850V3.1.p,smo|94465,ptr|Potri.005G255100.1,zygy|TRINITY_DN13472_c0_g1::TRINITY_DN13472_c0_g1_i1::g.74965::m.74965,zcir|TR73615|c0_g1_i1|m.102947
microtubule minus-end	11	0.000165436	8.63588e-06	19.1568	3.31223e-11	3.71643e-10	GO:0036449	CC	smo|90812,smo|78846,ptr|Potri.007G087200.1,ppa|Pp3c19_16600V3.1.p,ppa|Pp3c19_16450V3.1.p,spr|GFWN01028771.1.p1,ppa|Pp3c22_14800V3.1.p,ath|pacid=19640464,zygy|TRINITY_DN3754_c0_g1::TRINITY_DN3754_c0_g1_i1::g.80718::m.80718,ptr|Potri.005G080100.1,zcir|TR68402|c1_g2_i1|m.92403
xyloglucan 6-xylosyltransferase activity	11	0.000165436	8.63588e-06	19.1568	3.31223e-11	3.71643e-10	GO:0033843	MF	osa|ID=LOC_Os03g19330.1.MSUv7.0,ath|pacid=19643930,ptr|Potri.010G025300.1,osa|ID=LOC_Os03g18820.1.MSUv7.0,ath|pacid=19667148,ath|pacid=19653082,ptr|Potri.010G025100.1,osa|ID=LOC_Os03g19310.1.MSUv7.0,ath|pacid=19657439,ptr|Potri.008G208000.1,ath|pacid=19663902
guanyl nucleotide binding	11	0.000165436	8.63588e-06	19.1568	3.31223e-11	3.71643e-10	GO:0019001	MF	ptr|Potri.005G131200.1,osa|ID=LOC_Os06g02130.1.MSUv7.0,ptr|Potri.003G098200.1,ptr|Potri.015G031100.1,ptr|Potri.012G042500.1,osa|ID=LOC_Os11g10050.1.MSUv7.0,ptr|Potri.001G135300.1,ptr|Potri.009G109400.1,ptr|Potri.004G148300.1,ptr|Potri.007G035200.1,osa|ID=LOC_Os12g40190.1.MSUv7.0
far-red light signaling pathway	11	0.000165436	8.63588e-06	19.1568	3.31223e-11	3.71643e-10	GO:0010018	BP	ptr|Potri.006G020600.1,ptr|Potri.016G018300.1,ptr|Potri.006G020700.1,ath|pacid=19639004,ath|pacid=19668268,ath|pacid=19662955,ath|pacid=19649200,ath|pacid=19644039,ptr|Potri.003G207100.1,ptr|Potri.003G110300.1,ath|pacid=19646027
acyl-[acyl-carrier-protein]-UDP-N-acetylglucosamine O-acyltransferase activity	11	0.000165436	8.63588e-06	19.1568	3.31223e-11	3.71643e-10	GO:0008780	MF	spr|GFWN01020352.1.p1,zygy|TRINITY_DN8090_c0_g2::TRINITY_DN8090_c0_g2_i5::g.11556::m.11556,ath|pacid=19647184,kfl|kfl00180_0210_v1.1,spr|GFWN01020351.1.p1,smo|90530,ppa|Pp3c5_18660V3.1.p,ptr|Potri.006G150200.1,osa|ID=LOC_Os01g52400.1.MSUv7.0,zcir|TR61074|c0_g1_i1|m.84406,zcir|TR61074|c0_g1_i2|m.84407
vesicle targeting	11	0.000165436	8.63588e-06	19.1568	3.31223e-11	3.71643e-10	GO:0006903	BP	ppa|Pp3c5_28670V3.1.p,zygy|TRINITY_DN851_c0_g1::TRINITY_DN851_c0_g1_i1::g.18304::m.18304,osa|ID=LOC_Os08g22864.1.MSUv7.0,ptr|Potri.010G227100.1,ppa|Pp3c16_24260V3.1.p,ath|pacid=19658741,ath|pacid=19656674,osa|ID=LOC_Os01g32880.1.MSUv7.0,ppa|Pp3c3_21120V3.1.p,ppa|Pp3c12_15420V3.1.p,ptr|Potri.008G035300.1
oxidative phosphorylation	11	0.000165436	8.63588e-06	19.1568	3.31223e-11	3.71643e-10	GO:0006119	BP	ath|pacid=19643661,ppa|Pp3c4_28940V3.1.p,zygy|TRINITY_DN9038_c2_g1::TRINITY_DN9038_c2_g1_i1::g.37759::m.37759,kfl|kfl01814_0660_v1.1,spr|GFWN01023626.1.p1,smo|139154,ppa|Pp3c4_28946V3.1.p,osa|ID=LOC_Os12g33946.1.MSUv7.0,zcir|TR34018|c6_g19_i6|m.45382,zcir|TR34018|c6_g19_i1|m.45377,zcir|TR40674|c0_g1_i1|m.55244
telomerase holoenzyme complex	11	0.000165436	8.63588e-06	19.1568	3.31223e-11	3.71643e-10	GO:0005697	CC	ppa|Pp3c7_5420V3.1.p,smo|410159,ptr|Potri.001G275400.1,zygy|TRINITY_DN32980_c0_g1::TRINITY_DN32980_c0_g1_i1::g.79988::m.79988,kfl|kfl00946_0010_v1.1,ppa|Pp3c11_18290V3.1.p,osa|ID=LOC_Os08g21350.1.MSUv7.0,ptr|Potri.006G038500.1,spr|GFWN01005758.1.p1,ath|pacid=19672743,zcir|TR58144|c0_g1_i1|m.78231
regulation of RNA stability	11	0.000165436	8.63588e-06	19.1568	3.31223e-11	3.71643e-10	GO:0043487	BP	ppa|Pp3c7_5420V3.1.p,smo|410159,ptr|Potri.001G275400.1,zygy|TRINITY_DN32980_c0_g1::TRINITY_DN32980_c0_g1_i1::g.79988::m.79988,kfl|kfl00946_0010_v1.1,ppa|Pp3c11_18290V3.1.p,osa|ID=LOC_Os08g21350.1.MSUv7.0,ptr|Potri.006G038500.1,spr|GFWN01005758.1.p1,ath|pacid=19672743,zcir|TR58144|c0_g1_i1|m.78231
protein deglycosylation	26	0.00039103	7.77229e-05	5.03108	6.11187e-11	6.8192e-10	GO:0006517	BP	ath|pacid=19672577,osa|ID=LOC_Os11g32260.1.MSUv7.0,zygy|TRINITY_DN7370_c0_g2::TRINITY_DN7370_c0_g2_i1::g.22301::m.22301,ptr|Potri.007G056300.1,ptr|Potri.012G106500.1,smo|154366,ptr|Potri.017G073900.1,smo|178241,ath|pacid=19662141,ath|pacid=19670397,ppa|Pp3c6_2440V3.1.p,ppa|Pp3c25_15030V3.1.p,spr|GFWN01009848.1.p2,spr|GFWN01009847.1.p1,osa|ID=LOC_Os06g13650.2.MSUv7.0,osa|ID=LOC_Os10g05069.1.MSUv7.…
double-stranded telomeric DNA binding	23	0.000345911	6.04511e-05	5.72217	6.5392e-11	7.25522e-10	GO:0003691	MF	ppa|Pp3c2_20860V3.1.p,osa|ID=LOC_Os06g08290.1.MSUv7.0,ptr|Potri.001G241600.1,ptr|Potri.002G106500.1,osa|ID=LOC_Os02g53670.1.MSUv7.0,osa|ID=LOC_Os02g34630.1.MSUv7.0,ath|pacid=19657914,osa|ID=LOC_Os01g40670.1.MSUv7.0,ath|pacid=19650779,ptr|Potri.009G032000.1,ptr|Potri.008G057300.1,ppa|Pp3c13_1310V3.1.p,osa|ID=LOC_Os07g49530.1.MSUv7.0,ath|pacid=19651724,ath|pacid=19664592,ppa|Pp3c1_19660V3.1.p,ptr|P…
Golgi membrane	427	0.00642192	0.0046461	1.38222	1.10196e-10	1.21583e-09	GO:0000139	CC	osa|ID=LOC_Os10g21890.2.MSUv7.0,osa|ID=LOC_Os02g06840.1.MSUv7.0,osa|ID=LOC_Os10g42750.1.MSUv7.0,ath|pacid=19657418,ath|pacid=19646979,zygy|TRINITY_DN19852_c0_g1::TRINITY_DN19852_c0_g1_i1::g.67457::m.67457,smo|442780,smo|141437,zygy|TRINITY_DN5500_c0_g1::TRINITY_DN5500_c0_g1_i1::g.73404::m.73404,ath|pacid=19672577,kfl|kfl00025_0350_v1.1,ath|pacid=19640365,ptr|Potri.006G240200.1,osa|ID=LOC_Os06g016…
Golgi apparatus	552	0.00830188	0.00626965	1.32414	1.40524e-10	1.5393e-09	GO:0005794	CC	osa|ID=LOC_Os06g09930.1.MSUv7.0,ath|pacid=19648873,ath|pacid=19648127,osa|ID=LOC_Os10g42750.1.MSUv7.0,ath|pacid=19661263,ath|pacid=19660870,ath|pacid=19641751,smo|76075,ath|pacid=19650735,ptr|Potri.001G266400.1,ath|pacid=19654222,ppa|Pp3c25_12650V3.1.p,ath|pacid=19672577,ath|pacid=19640365,osa|ID=LOC_Os07g17120.1.MSUv7.0,ath|pacid=19658183,ath|pacid=19638243,ath|pacid=19667136,ath|pacid=19665510,…
protein desumoylation	21	0.000315832	5.18153e-05	6.09535	1.41063e-10	1.5393e-09	GO:0016926	BP	zygy|TRINITY_DN8883_c0_g1::TRINITY_DN8883_c0_g1_i10::g.70541::m.70541,zygy|TRINITY_DN8883_c0_g1::TRINITY_DN8883_c0_g1_i19::g.70600::m.70600,zygy|TRINITY_DN8883_c0_g1::TRINITY_DN8883_c0_g1_i7::g.70522::m.70522,ppa|Pp3c9_4420V3.1.p,zygy|TRINITY_DN8883_c0_g1::TRINITY_DN8883_c0_g1_i20::g.70607::m.70607,zygy|TRINITY_DN8883_c0_g1::TRINITY_DN8883_c0_g1_i15::g.70575::m.70575,zygy|TRINITY_DN8883_c0_g1::TR…
hydrogen peroxide catabolic process	76	0.00114301	0.000500881	2.282	1.6131e-10	1.75061e-09	GO:0042744	BP	smo|233332,ath|pacid=19662747,ppa|Pp3c13_1880V3.1.p,ppa|Pp3s42_330V3.1.p,osa|ID=LOC_Os07g01370.1.MSUv7.0,spr|GFWN01027980.1.p1,ptr|Potri.004G023100.1,smo|132865,ptr|Potri.002G018000.1,osa|ID=LOC_Os05g04500.1.MSUv7.0,osa|ID=LOC_Os06g29470.1.MSUv7.0,ppa|Pp3c4_20640V3.1.p,ptr|Potri.T099300.1,ppa|Pp3c20_2050V3.1.p,ath|pacid=19657090,ath|pacid=19668060,ptr|Potri.015G003500.1,smo|230656,osa|ID=LOC_Os04…
xylan biosynthetic process	19	0.000285753	4.31794e-05	6.61781	2.73342e-10	2.95031e-09	GO:0045492	BP	spr|GFWN01021078.1.p1,spr|GFWN01021081.1.p1,ath|pacid=19665669,spr|GFWN01021080.1.p1,ath|pacid=19660151,ath|pacid=19649270,ptr|Potri.014G029900.1,ath|pacid=19663837,osa|ID=LOC_Os03g08600.1.MSUv7.0,ath|pacid=19648755,ath|pacid=19672344,ppa|Pp3c8_14800V3.1.p,ptr|Potri.005G061600.1,zygy|TRINITY_DN3846_c0_g1::TRINITY_DN3846_c0_g1_i2::g.17575::m.17575,ath|pacid=19644567,ath|pacid=19655699,ptr|Potri.00…
integral component of thylakoid membrane	13	0.000195515	1.72718e-05	11.3199	3.34797e-10	3.5941e-09	GO:0031361	CC	osa|ID=LOC_Os08g15280.1.MSUv7.0,ptr|Potri.016G094200.1,ath|pacid=19638019,ptr|Potri.T058600.1,osa|ID=LOC_Os06g39738.1.MSUv7.0,smo|236857,osa|ID=LOC_Os10g21290.1.MSUv7.0,kfl|kfl01813_1160_v1.1,zygy|TRINITY_DN5486_c0_g3::TRINITY_DN5486_c0_g3_i1::g.73661::m.73661,osa|ID=LOC_Os01g65902.1.MSUv7.0,osa|ID=LOC_Os02g24596.1.MSUv7.0,spr|GFWN01027792.1.p1,zcir|TR55754|c0_g1_i1|m.74381
integral component of plasma membrane	286	0.00430133	0.00292756	1.46925	5.14459e-10	5.49309e-09	GO:0005887	CC	osa|ID=LOC_Os01g02190.1.MSUv7.0,ath|pacid=19665711,ath|pacid=19651756,ptr|Potri.007G056900.1,ptr|Potri.003G056200.1,ptr|Potri.015G033900.1,osa|ID=LOC_Os06g10580.1.MSUv7.0,ath|pacid=19650276,osa|ID=LOC_Os03g44440.1.MSUv7.0,ath|pacid=19649500,osa|ID=LOC_Os03g09970.4.MSUv7.0,osa|ID=LOC_Os04g46530.1.MSUv7.0,ppa|Pp3c12_22530V3.1.p,ptr|Potri.008G130400.1,ath|pacid=19669149,ath|pacid=19654720,zygy|TRINI…
cytochrome b6f complex	15	0.000225594	2.59076e-05	8.70764	5.33096e-10	5.66165e-09	GO:0009512	CC	ptr|Potri.004G147300.1,ath|pacid=19638019,ppa|Pp3c6_20300V3.1.p,smo|438339,ath|pacid=19641836,ptr|Potri.014G037000.1,osa|ID=LOC_Os03g55720.2.MSUv7.0,ptr|Potri.002G130000.1,ptr|Potri.009G108700.1,spr|GFWN01027732.1.p2,zygy|TRINITY_DN38721_c0_g1::TRINITY_DN38721_c0_g1_i1::g.14237::m.14237,ppa|Pp3c5_10730V3.1.p,ath|pacid=19637955,zcir|TR87|c0_g1_i1|m.400,zcir|TR87|c0_g1_i2|m.401
negative regulation of double-strand break repair via homologous recombination	10	0.000150396	8.63588e-06	17.4153	6.37484e-10	6.29873e-09	GO:2000042	BP	spr|GFWN01019885.1.p1,ath|pacid=19656742,ppa|Pp3c26_4950V3.1.p,ppa|Pp3c26_4940V3.1.p,kfl|kfl00006_0370_v1.1,osa|ID=LOC_Os03g47990.1.MSUv7.0,zcir|TR59921|c3_g1_i2|m.83044,zcir|TR59921|c3_g1_i1|m.83040,zcir|TR59921|c3_g1_i3|m.83049,zcir|TR59921|c3_g1_i4|m.83053
regulation of shoot apical meristem development	10	0.000150396	8.63588e-06	17.4153	6.37484e-10	6.29873e-09	GO:1902183	BP	osa|ID=LOC_Os02g36390.1.MSUv7.0,ath|pacid=19644520,ath|pacid=19665723,smo|232997,ath|pacid=19642515,ath|pacid=19647105,ath|pacid=19639922,ppa|Pp3c3_32740V3.1.p,zcir|TR2800|c0_g1_i2|m.3818,zcir|TR2800|c0_g1_i1|m.3816
petal development	10	0.000150396	8.63588e-06	17.4153	6.37484e-10	6.29873e-09	GO:0048441	BP	ath|pacid=19646260,ppa|Pp3c19_19610V3.1.p,spr|GFWN01006149.1.p1,osa|ID=LOC_Os02g10050.1.MSUv7.0,kfl|kfl00209_0160_v1.1,ppa|Pp3c22_5950V3.1.p,ath|pacid=19640129,ath|pacid=19660266,ath|pacid=19638795,spr|GFWN01006150.1.p1
inflorescence morphogenesis	10	0.000150396	8.63588e-06	17.4153	6.37484e-10	6.29873e-09	GO:0048281	BP	ppa|Pp3c7_7030V3.1.p,ptr|Potri.017G101100.1,smo|141341,smo|444506,kfl|kfl00244_0050_v1.1,smo|404572,ath|pacid=19661360,ppa|Pp3c11_22340V3.1.p,zcir|TR58683|c0_g1_i2|m.79769,zcir|TR58683|c0_g1_i1|m.79762
H4/H2A histone acetyltransferase complex	10	0.000150396	8.63588e-06	17.4153	6.37484e-10	6.29873e-09	GO:0043189	CC	ath|pacid=19655432,ptr|Potri.010G159200.1,zygy|TRINITY_DN7960_c2_g1::TRINITY_DN7960_c2_g1_i1::g.21141::m.21141,smo|406856,osa|ID=LOC_Os05g43680.1.MSUv7.0,zygy|TRINITY_DN7960_c2_g4::TRINITY_DN7960_c2_g4_i1::g.21143::m.21143,ppa|Pp3c14_19070V3.1.p,ptr|Potri.008G095100.1,zcir|TR11800|c0_g1_i2|m.15730,zcir|TR11800|c0_g1_i1|m.15729
polar nucleus	10	0.000150396	8.63588e-06	17.4153	6.37484e-10	6.29873e-09	GO:0043078	CC	zygy|TRINITY_DN8293_c0_g1::TRINITY_DN8293_c0_g1_i3::g.66689::m.66689,spr|GFWN01023417.1.p3,ath|pacid=19648468,zygy|TRINITY_DN8293_c0_g1::TRINITY_DN8293_c0_g1_i5::g.66701::m.66701,zygy|TRINITY_DN8293_c0_g1::TRINITY_DN8293_c0_g1_i2::g.66684::m.66684,zygy|TRINITY_DN8293_c0_g1::TRINITY_DN8293_c0_g1_i6::g.66709::m.66709,ptr|Potri.004G017100.1,zygy|TRINITY_DN8293_c0_g1::TRINITY_DN8293_c0_g1_i7::g.66713…
regulation of plant-type cell wall cellulose biosynthetic process	10	0.000150396	8.63588e-06	17.4153	6.37484e-10	6.29873e-09	GO:2001009	BP	zygy|TRINITY_DN7621_c0_g2::TRINITY_DN7621_c0_g2_i1::g.45794::m.45794,zygy|TRINITY_DN7621_c0_g3::TRINITY_DN7621_c0_g3_i2::g.45820::m.45820,ath|pacid=19664865,zygy|TRINITY_DN7621_c0_g3::TRINITY_DN7621_c0_g3_i1::g.45803::m.45803,ath|pacid=19645699,ppa|Pp3c9_3120V3.1.p,ath|pacid=19641213,zygy|TRINITY_DN7621_c0_g2::TRINITY_DN7621_c0_g2_i2::g.45812::m.45812,zcir|TR31347|c0_g1_i2|m.42356,zcir|TR31347|c0…
Cul4A-RING E3 ubiquitin ligase complex	10	0.000150396	8.63588e-06	17.4153	6.37484e-10	6.29873e-09	GO:0031464	CC	zygy|TRINITY_DN32721_c0_g1::TRINITY_DN32721_c0_g1_i1::g.46316::m.46316,spr|GFWN01024867.1.p1,kfl|kfl00594_0030_v1.1,ppa|Pp3c6_23030V3.1.p,ppa|Pp3c14_4530V3.1.p,zcir|TR39335|c0_g1_i3|m.52487,zcir|TR39335|c0_g1_i5|m.52497,zcir|TR39335|c0_g1_i4|m.52491,zcir|TR39335|c0_g1_i2|m.52481,zcir|TR39335|c0_g1_i1|m.52476
integral component of chloroplast inner membrane	10	0.000150396	8.63588e-06	17.4153	6.37484e-10	6.29873e-09	GO:0031357	CC	zygy|TRINITY_DN3856_c0_g1::TRINITY_DN3856_c0_g1_i1::g.17544::m.17544,ath|pacid=19652713,kfl|kfl00054_0235_v1.1,smo|92361,ptr|Potri.002G027500.1,ptr|Potri.005G235000.1,osa|ID=LOC_Os02g03000.2.MSUv7.0,ath|pacid=19668024,ath|pacid=19658002,zcir|TR38310|c0_g2_i1|m.51209
regulation of salicylic acid metabolic process	10	0.000150396	8.63588e-06	17.4153	6.37484e-10	6.29873e-09	GO:0010337	BP	ath|pacid=19653435,osa|ID=LOC_Os07g47590.2.MSUv7.0,ath|pacid=19654476,osa|ID=LOC_Os05g48360.2.MSUv7.0,ppa|Pp3c2_21470V3.1.p,smo|80474,ath|pacid=19646584,ppa|Pp3c1_14870V3.1.p,smo|234182,ath|pacid=19651088
auxin efflux carrier complex	10	0.000150396	8.63588e-06	17.4153	6.37484e-10	6.29873e-09	GO:0009921	CC	ptr|Potri.018G139400.1,spr|GFWN01015618.1.p1,spr|GFWN01015615.1.p1,spr|GFWN01015614.1.p1,osa|ID=LOC_Os01g45550.1.MSUv7.0,spr|GFWN01015616.1.p1,ath|pacid=19666970,osa|ID=LOC_Os06g44970.1.MSUv7.0,osa|ID=LOC_Os02g50960.1.MSUv7.0,spr|GFWN01015619.1.p1
penicillin binding	10	0.000150396	8.63588e-06	17.4153	6.37484e-10	6.29873e-09	GO:0008658	MF	ppa|Pp3c11_25910V3.1.p,smo|85583,ppa|Pp3s30_360V3.1.p,spr|GFWN01017468.1.p1,spr|GFWN01017471.1.p1,zygy|TRINITY_DN7870_c0_g1::TRINITY_DN7870_c0_g1_i1::g.82987::m.82987,spr|GFWN01017469.1.p1,kfl|kfl00535_0100_v1.1,spr|GFWN01017470.1.p1,zcir|TR39381|c0_g1_i1|m.53350
alpha-1,6-mannosylglycoprotein 2-beta-N-acetylglucosaminyltransferase activity	10	0.000150396	8.63588e-06	17.4153	6.37484e-10	6.29873e-09	GO:0008455	MF	ath|pacid=19643377,kfl|kfl00118_0260_v1.1,spr|GFWN01008954.1.p1,zygy|TRINITY_DN4653_c0_g2::TRINITY_DN4653_c0_g2_i1::g.43189::m.43189,ppa|Pp3c8_6700V3.1.p,ptr|Potri.014G167200.1,smo|80130,osa|ID=LOC_Os02g55470.1.MSUv7.0,ppa|Pp3c12_25130V3.1.p,zcir|TR40714|c0_g1_i1|m.55412
circadian regulation of gene expression	10	0.000150396	8.63588e-06	17.4153	6.37484e-10	6.29873e-09	GO:0032922	BP	zygy|TRINITY_DN7621_c0_g2::TRINITY_DN7621_c0_g2_i1::g.45794::m.45794,zygy|TRINITY_DN7621_c0_g3::TRINITY_DN7621_c0_g3_i2::g.45820::m.45820,ath|pacid=19664906,zygy|TRINITY_DN7621_c0_g3::TRINITY_DN7621_c0_g3_i1::g.45803::m.45803,ath|pacid=19645699,ppa|Pp3c9_3120V3.1.p,ath|pacid=19668628,zygy|TRINITY_DN7621_c0_g2::TRINITY_DN7621_c0_g2_i2::g.45812::m.45812,zcir|TR31347|c0_g1_i2|m.42356,zcir|TR31347|c0…
mitochondrial respiratory chain complex II, succinate dehydrogenase complex (ubiquinone)	30	0.000451189	0.000120902	3.73185	2.33487e-09	2.29557e-08	GO:0005749	CC	zygy|TRINITY_DN273_c0_g1::TRINITY_DN273_c0_g1_i1::g.17854::m.17854,ptr|Potri.009G001100.1,ppa|Pp3c7_6970V3.1.p,zygy|TRINITY_DN273_c0_g4::TRINITY_DN273_c0_g4_i1::g.17859::m.17859,osa|ID=LOC_Os09g21470.1.MSUv7.0,kfl|kfl00015_0280_v1.1,osa|ID=LOC_Os08g02080.1.MSUv7.0,zygy|TRINITY_DN273_c0_g2::TRINITY_DN273_c0_g2_i1::g.17855::m.17855,osa|ID=LOC_Os04g34100.1.MSUv7.0,ath|pacid=19671184,ath|pacid=196498…
defense response to fungus, incompatible interaction	46	0.000691823	0.00025044	2.76243	2.50995e-09	2.45555e-08	GO:0009817	BP	ath|pacid=19670761,ath|pacid=19671809,osa|ID=LOC_Os02g33180.1.MSUv7.0,osa|ID=LOC_Os01g66000.1.MSUv7.0,zygy|TRINITY_DN8293_c0_g1::TRINITY_DN8293_c0_g1_i3::g.66689::m.66689,spr|GFWN01023417.1.p3,ath|pacid=19663309,ath|pacid=19654075,ath|pacid=19646668,ath|pacid=19648468,ath|pacid=19651016,ath|pacid=19646818,ath|pacid=19671273,ath|pacid=19647880,zygy|TRINITY_DN7638_c0_g1::TRINITY_DN7638_c0_g1_i2::g.…
regulation of timing of transition from vegetative to reproductive phase	26	0.00039103	9.49946e-05	4.11634	3.77051e-09	3.65279e-08	GO:0048510	BP	ptr|Potri.011G057700.1,ath|pacid=19672571,ptr|Potri.006G115800.1,ptr|Potri.004G048700.1,ath|pacid=19640368,ath|pacid=19667575,osa|ID=LOC_Os09g39320.1.MSUv7.0,spr|GFWN01006149.1.p1,osa|ID=LOC_Os02g10050.1.MSUv7.0,osa|ID=LOC_Os02g32610.2.MSUv7.0,ppa|Pp3c5_27640V3.1.p,osa|ID=LOC_Os06g06320.1.MSUv7.0,ptr|Potri.016G095800.1,osa|ID=LOC_Os02g34560.1.MSUv7.0,ptr|Potri.008G101500.1,ath|pacid=19655477,osa|…
D-xylose metabolic process	26	0.00039103	9.49946e-05	4.11634	3.77051e-09	3.65279e-08	GO:0042732	BP	ptr|Potri.008G053100.1,ath|pacid=19669336,ppa|Pp3c6_6020V3.1.p,spr|GFWN01024653.1.p1,spr|GFWN01024649.1.p1,ath|pacid=19658370,smo|438351,kfl|kfl00201_0200_v1.1,ptr|Potri.T093900.1,zygy|TRINITY_DN5518_c0_g1::TRINITY_DN5518_c0_g1_i1::g.36052::m.36052,spr|GFWN01028867.1.p1,ath|pacid=19638521,osa|ID=LOC_Os07g47290.1.MSUv7.0,ptr|Potri.010G207200.1,kfl|kfl00112_0120_v1.1,zygy|TRINITY_DN5518_c0_g1::TRIN…
fatty acid binding	14	0.000210555	2.59076e-05	8.12714	4.67964e-09	4.51154e-08	GO:0005504	MF	ptr|Potri.005G114100.1,ppa|Pp3c21_9340V3.1.p,osa|ID=LOC_Os02g53810.1.MSUv7.0,ppa|Pp3c11_25580V3.1.p,ptr|Potri.006G219600.1,ath|pacid=19662245,ptr|Potri.018G048500.1,smo|428339,ptr|Potri.002G052200.1,ath|pacid=19659938,osa|ID=LOC_Os07g38390.1.MSUv7.0,ppa|Pp3c18_4460V3.1.p,osa|ID=LOC_Os10g42660.1.MSUv7.0,ath|pacid=19639192
ATP synthesis coupled electron transport	63	0.000947497	0.000414522	2.28576	5.12003e-09	4.91226e-08	GO:0042773	BP	kfl|kfl01813_1440_v1.1,smo|137786,smo|137702,spr|GFWN01023662.1.p2,osa|ID=LOC_Os10g21418.1.MSUv7.0,kfl|kfl01813_0150_v1.1,osa|ID=LOC_Os03g50530.1.MSUv7.0,ptr|Potri.T074500.1,osa|ID=LOC_Os08g15248.1.MSUv7.0,osa|ID=LOC_Os06g46438.1.MSUv7.0,ppa|Pp3c2_10430V3.1.p,osa|ID=LOC_Os07g22504.1.MSUv7.0,zygy|TRINITY_DN9038_c6_g10::TRINITY_DN9038_c6_g10_i1::g.37799::m.37799,spr|GFWN01021154.1.p3,osa|ID=LOC_Os1…
formate catabolic process	9	0.000135357	8.63588e-06	15.6738	1.1164e-08	9.89804e-08	GO:0042183	BP	kfl|kfl00145_0160_v1.1,ppa|Pp3c16_11630V3.1.p,smo|440990,kfl|kfl00145_0170_v1.1,ptr|Potri.014G161300.1,osa|ID=LOC_Os06g29180.1.MSUv7.0,ath|pacid=19668399,osa|ID=LOC_Os06g29220.1.MSUv7.0,zcir|TR63988|c0_g1_i1|m.87847
regulation of cell wall pectin metabolic process	9	0.000135357	8.63588e-06	15.6738	1.1164e-08	9.89804e-08	GO:1902066	BP	zygy|TRINITY_DN7621_c0_g2::TRINITY_DN7621_c0_g2_i1::g.45794::m.45794,zygy|TRINITY_DN7621_c0_g3::TRINITY_DN7621_c0_g3_i2::g.45820::m.45820,zygy|TRINITY_DN7621_c0_g3::TRINITY_DN7621_c0_g3_i1::g.45803::m.45803,ath|pacid=19645699,ppa|Pp3c9_3120V3.1.p,ath|pacid=19642515,zygy|TRINITY_DN7621_c0_g2::TRINITY_DN7621_c0_g2_i2::g.45812::m.45812,zcir|TR31347|c0_g1_i2|m.42356,zcir|TR31347|c0_g1_i1|m.42352
positive regulation of polynucleotide 3'-phosphatase activity	9	0.000135357	8.63588e-06	15.6738	1.1164e-08	9.89804e-08	GO:1901969	BP	ppa|Pp3c15_20480V3.1.p,spr|GFWN01002479.1.p1,osa|ID=LOC_Os06g05190.1.MSUv7.0,zygy|TRINITY_DN20835_c0_g1::TRINITY_DN20835_c0_g1_i1::g.72055::m.72055,ath|pacid=19655587,ptr|Potri.001G178100.1,ppa|Pp3c21_18730V3.1.p,zcir|TR57831|c1_g2_i1|m.75851,zcir|TR57831|c1_g2_i2|m.75854
negative regulation of ribosome biogenesis	24	0.000360951	8.63588e-05	4.17967	1.10173e-08	9.89804e-08	GO:0090071	BP	zygy|TRINITY_DN8993_c0_g3::TRINITY_DN8993_c0_g3_i1::g.30077::m.30077,ptr|Potri.008G105700.1,zygy|TRINITY_DN8993_c0_g3::TRINITY_DN8993_c0_g3_i13::g.30209::m.30209,zygy|TRINITY_DN8993_c0_g3::TRINITY_DN8993_c0_g3_i10::g.30176::m.30176,zygy|TRINITY_DN8993_c0_g3::TRINITY_DN8993_c0_g3_i5::g.30123::m.30123,spr|GFWN01024723.1.p1,ppa|Pp3c9_2809V3.1.p,zygy|TRINITY_DN8993_c0_g3::TRINITY_DN8993_c0_g3_i12::g.…
ribosomal subunit	9	0.000135357	8.63588e-06	15.6738	1.1164e-08	9.89804e-08	GO:0044391	CC	osa|ID=LOC_Os02g09590.1.MSUv7.0,ppa|Pp3c20_22830V3.1.p,ath|pacid=19659491,ptr|Potri.001G331600.1,spr|GFWN01027971.1.p1,ppa|Pp3c24_1550V3.1.p,ppa|Pp3c10_22890V3.1.p,zcir|TR56879|c0_g3_i1|m.75183,zcir|TR56879|c0_g2_i1|m.75181
RAVE complex	9	0.000135357	8.63588e-06	15.6738	1.1164e-08	9.89804e-08	GO:0043291	CC	zygy|TRINITY_DN2360_c0_g2::TRINITY_DN2360_c0_g2_i1::g.73277::m.73277,zygy|TRINITY_DN2360_c0_g1::TRINITY_DN2360_c0_g1_i1::g.73276::m.73276,osa|ID=LOC_Os01g37120.1.MSUv7.0,spr|GFWN01010530.1.p1,ath|pacid=19642488,kfl|kfl00004_0260_v1.1,zcir|TR46908|c0_g2_i1|m.63467,zcir|TR39385|c0_g1_i2|m.53417,zcir|TR39385|c0_g1_i2|m.53416
dolichyl monophosphate biosynthetic process	9	0.000135357	8.63588e-06	15.6738	1.1164e-08	9.89804e-08	GO:0043048	BP	ath|pacid=19664312,kfl|kfl00187_0230_v1.1,osa|ID=LOC_Os02g05400.1.MSUv7.0,zygy|TRINITY_DN7977_c1_g3::TRINITY_DN7977_c1_g3_i2::g.20772::m.20772,spr|GFWN01009690.1.p1,ptr|Potri.009G007900.1,ppa|Pp3c13_8200V3.1.p,osa|ID=LOC_Os02g05320.1.MSUv7.0,zcir|TR50462|c0_g1_i1|m.67756
U12 snRNA binding	9	0.000135357	8.63588e-06	15.6738	1.1164e-08	9.89804e-08	GO:0030626	MF	smo|235257,ppa|Pp3c5_17010V3.1.p,ath|pacid=19655213,osa|ID=LOC_Os03g21020.1.MSUv7.0,ppa|Pp3c25_8310V3.1.p,zcir|TR61121|c1_g3_i1|m.84836,zcir|TR61121|c1_g3_i2|m.84838,zcir|TR57798|c3_g1_i1|m.75717,zcir|TR61121|c1_g3_i6|m.84841
fruit ripening	9	0.000135357	8.63588e-06	15.6738	1.1164e-08	9.89804e-08	GO:0009835	BP	osa|ID=LOC_Os03g51740.1.MSUv7.0,ath|pacid=19658436,ath|pacid=19655255,ath|pacid=19647352,ath|pacid=19639395,ath|pacid=19645678,ath|pacid=19646296,ath|pacid=19666711,ath|pacid=19644144
fatty-acyl-CoA transport	9	0.000135357	8.63588e-06	15.6738	1.1164e-08	9.89804e-08	GO:0015916	BP	ppa|Pp3c17_11810V3.1.p,ptr|Potri.005G076200.1,kfl|kfl00529_0060_v1.1,spr|GFWN01014666.1.p1,ppa|Pp3c14_6330V3.1.p,ptr|Potri.007G092200.1,ath|pacid=19644551,smo|439220,zcir|TR70186|c0_g1_i1|m.97635
arsenite transmembrane transporter activity	9	0.000135357	8.63588e-06	15.6738	1.1164e-08	9.89804e-08	GO:0015105	MF	spr|GFWN01003567.1.p1,kfl|kfl00337_0090_v1.1,smo|97439,ptr|Potri.017G141700.1,ath|pacid=19644650,ptr|Potri.017G141900.1,ath|pacid=19646647,zcir|TR2067|c0_g3_i7|m.3127,zcir|TR2067|c0_g3_i2|m.3112
single-strand selective uracil DNA N-glycosylase activity	9	0.000135357	8.63588e-06	15.6738	1.1164e-08	9.89804e-08	GO:0017065	MF	zygy|TRINITY_DN8476_c0_g1::TRINITY_DN8476_c0_g1_i1::g.26144::m.26144,ppa|Pp3c11_25120V3.1.p,zygy|TRINITY_DN8476_c0_g1::TRINITY_DN8476_c0_g1_i2::g.26146::m.26146,zygy|TRINITY_DN8476_c0_g1::TRINITY_DN8476_c0_g1_i5::g.26150::m.26150,ppa|Pp3c15_19870V3.1.p,kfl|kfl00048_0310_v1.1,ppa|Pp3c9_19750V3.1.p,zygy|TRINITY_DN8476_c0_g1::TRINITY_DN8476_c0_g1_i4::g.26149::m.26149,zygy|TRINITY_DN8476_c0_g2::TRINI…
DNA ligation	9	0.000135357	8.63588e-06	15.6738	1.1164e-08	9.89804e-08	GO:0006266	BP	ppa|Pp3c15_20480V3.1.p,spr|GFWN01002479.1.p1,osa|ID=LOC_Os06g05190.1.MSUv7.0,zygy|TRINITY_DN20835_c0_g1::TRINITY_DN20835_c0_g1_i1::g.72055::m.72055,ath|pacid=19655587,ptr|Potri.001G178100.1,ppa|Pp3c21_18730V3.1.p,zcir|TR57831|c1_g2_i1|m.75851,zcir|TR57831|c1_g2_i2|m.75854
caveola	9	0.000135357	8.63588e-06	15.6738	1.1164e-08	9.89804e-08	GO:0005901	CC	osa|ID=LOC_Os10g34150.1.MSUv7.0,ath|pacid=19667375,osa|ID=LOC_Os10g34130.1.MSUv7.0,osa|ID=LOC_Os10g34040.1.MSUv7.0,ath|pacid=19671657,ptr|Potri.018G022900.1,ptr|Potri.006G258900.1,ath|pacid=19665688,ppa|Pp3c3_21910V3.1.p
Sar guanyl-nucleotide exchange factor activity	9	0.000135357	8.63588e-06	15.6738	1.1164e-08	9.89804e-08	GO:0005090	MF	osa|ID=LOC_Os11g39650.1.MSUv7.0,osa|ID=LOC_Os07g09000.1.MSUv7.0,ath|pacid=19660907,zygy|TRINITY_DN7687_c0_g1::TRINITY_DN7687_c0_g1_i1::g.45670::m.45670,ath|pacid=19638630,ppa|Pp3c22_1410V3.1.p,ath|pacid=19665589,zygy|TRINITY_DN7687_c0_g2::TRINITY_DN7687_c0_g2_i1::g.45671::m.45671,ath|pacid=19667020
regulation of COPII vesicle coating	9	0.000135357	8.63588e-06	15.6738	1.1164e-08	9.89804e-08	GO:0003400	BP	osa|ID=LOC_Os11g39650.1.MSUv7.0,osa|ID=LOC_Os07g09000.1.MSUv7.0,ath|pacid=19660907,zygy|TRINITY_DN7687_c0_g1::TRINITY_DN7687_c0_g1_i1::g.45670::m.45670,ath|pacid=19638630,ppa|Pp3c22_1410V3.1.p,ath|pacid=19665589,zygy|TRINITY_DN7687_c0_g2::TRINITY_DN7687_c0_g2_i1::g.45671::m.45671,ath|pacid=19667020
DNA-directed RNA polymerase complex	9	0.000135357	8.63588e-06	15.6738	1.1164e-08	9.89804e-08	GO:0000428	CC	ptr|Potri.019G027800.1,ath|pacid=19637995,osa|ID=LOC_Os02g24614.1.MSUv7.0,osa|ID=LOC_Os05g22860.1.MSUv7.0,ath|pacid=19638031,osa|ID=LOC_Os04g16820.1.MSUv7.0,ppa|Pp3c7_4990V3.1.p,osa|ID=LOC_Os04g16830.1.MSUv7.0,ptr|Potri.013G142200.1
secondary active sulfate transmembrane transporter activity	51	0.000767021	0.000310892	2.46717	1.34757e-08	1.18946e-07	GO:0008271	MF	ptr|Potri.003G056200.1,ath|pacid=19649500,osa|ID=LOC_Os03g09970.4.MSUv7.0,ptr|Potri.008G130400.1,ppa|Pp3c7_17790V3.1.p,ptr|Potri.010G082700.1,ptr|Potri.002G092400.1,osa|ID=LOC_Os03g09930.1.MSUv7.0,ptr|Potri.T080000.1,ptr|Potri.002G092500.1,ath|pacid=19662584,ptr|Potri.010G111700.1,ath|pacid=19653578,ath|pacid=19666789,ptr|Potri.007G088700.1,ptr|Potri.005G167300.1,ath|pacid=19657983,zygy|TRINITY_D…
mitotic G2 DNA damage checkpoint	15	0.000225594	3.45435e-05	6.53073	2.33914e-08	2.04649e-07	GO:0007095	BP	osa|ID=LOC_Os03g22190.1.MSUv7.0,kfl|kfl00069_0240_v1.1,ppa|Pp3c4_14090V3.1.p,osa|ID=LOC_Os10g34580.1.MSUv7.0,ath|pacid=19661024,ath|pacid=19668240,zygy|TRINITY_DN4520_c0_g4::TRINITY_DN4520_c0_g4_i1::g.17017::m.17017,ppa|Pp3c13_17960V3.1.p,zcir|TR50557|c0_g2_i5|m.68699,zcir|TR50557|c0_g2_i11|m.68724,zcir|TR50557|c0_g2_i9|m.68714,zcir|TR50557|c0_g2_i6|m.68703,zcir|TR50557|c0_g2_i7|m.68707,zcir|TR50…
cytoplasmic side of plasma membrane	15	0.000225594	3.45435e-05	6.53073	2.33914e-08	2.04649e-07	GO:0009898	CC	smo|90812,ppa|Pp3c18_22450V3.1.p,smo|78846,ptr|Potri.007G087200.1,ppa|Pp3c19_16600V3.1.p,ppa|Pp3c19_16450V3.1.p,ath|pacid=19640343,spr|GFWN01028771.1.p1,ppa|Pp3c22_14800V3.1.p,ath|pacid=19640464,zygy|TRINITY_DN3754_c0_g1::TRINITY_DN3754_c0_g1_i1::g.80718::m.80718,ptr|Potri.005G080100.1,ath|pacid=19667189,osa|ID=LOC_Os02g39930.1.MSUv7.0,zcir|TR68402|c1_g2_i1|m.92403
protein prenylation	28	0.00042111	0.000120902	3.48306	3.21991e-08	2.80471e-07	GO:0018342	BP	zygy|TRINITY_DN8352_c0_g1::TRINITY_DN8352_c0_g1_i5::g.33801::m.33801,zygy|TRINITY_DN8352_c0_g1::TRINITY_DN8352_c0_g1_i6::g.33807::m.33807,zygy|TRINITY_DN8352_c0_g1::TRINITY_DN8352_c0_g1_i10::g.33834::m.33834,zygy|TRINITY_DN8352_c0_g1::TRINITY_DN8352_c0_g1_i3::g.33789::m.33789,smo|413814,ptr|Potri.015G142500.1,zygy|TRINITY_DN8352_c0_g1::TRINITY_DN8352_c0_g1_i15::g.33862::m.33862,zygy|TRINITY_DN835…
regulation of starch biosynthetic process	13	0.000195515	2.59076e-05	7.54663	3.83849e-08	3.32893e-07	GO:0010581	BP	zygy|TRINITY_DN6334_c0_g1::TRINITY_DN6334_c0_g1_i1::g.8851::m.8851,ath|pacid=19646701,osa|ID=LOC_Os03g48170.1.MSUv7.0,smo|266879,ath|pacid=19658420,ath|pacid=19670725,spr|GFWN01029114.1.p1,ath|pacid=19652333,ppa|Pp3c15_1130V3.1.p,ppa|Pp3c9_1150V3.1.p,ptr|Potri.006G123300.1,osa|ID=LOC_Os02g09340.1.MSUv7.0,zcir|TR49338|c0_g1_i1|m.66859
lytic vacuole	11	0.000165436	1.72718e-05	9.57841	4.01998e-08	3.44124e-07	GO:0000323	CC	ptr|Potri.018G139400.1,spr|GFWN01025110.1.p1,ath|pacid=19642924,ath|pacid=19648035,ptr|Potri.017G056800.1,ath|pacid=19640942,ath|pacid=19645952,ath|pacid=19666970,osa|ID=LOC_Os06g44970.1.MSUv7.0,kfl|kfl01439_0010_v1.1,osa|ID=LOC_Os06g50110.1.MSUv7.0
NAD(P)H dehydrogenase complex assembly	11	0.000165436	1.72718e-05	9.57841	4.01998e-08	3.44124e-07	GO:0010275	BP	osa|ID=LOC_Os08g07060.1.MSUv7.0,zygy|TRINITY_DN7108_c0_g1::TRINITY_DN7108_c0_g1_i2::g.60390::m.60390,ath|pacid=19638570,ath|pacid=19672764,spr|GFWN01001801.1.p1,smo|89955,ppa|Pp3c22_2510V3.1.p,kfl|kfl00120_0020_v1.1,zcir|TR24729|c0_g1_i1|m.34126,zcir|TR24729|c0_g1_i2|m.34127,zcir|TR24729|c0_g1_i3|m.34129
regulation of root morphogenesis	11	0.000165436	1.72718e-05	9.57841	4.01998e-08	3.44124e-07	GO:2000067	BP	smo|90812,smo|78846,ptr|Potri.007G087200.1,ppa|Pp3c19_16600V3.1.p,ppa|Pp3c19_16450V3.1.p,spr|GFWN01028771.1.p1,ppa|Pp3c22_14800V3.1.p,ath|pacid=19640464,zygy|TRINITY_DN3754_c0_g1::TRINITY_DN3754_c0_g1_i1::g.80718::m.80718,ptr|Potri.005G080100.1,zcir|TR68402|c1_g2_i1|m.92403
DNA catabolic process	19	0.000285753	6.04511e-05	4.72701	5.54569e-08	4.70673e-07	GO:0006308	BP	ath|pacid=19649508,osa|ID=LOC_Os01g03740.1.MSUv7.0,ptr|Potri.011G044400.1,ath|pacid=19644253,zygy|TRINITY_DN8976_c13_g1::TRINITY_DN8976_c13_g1_i1::g.29613::m.29613,ppa|Pp3c10_13680V3.1.p,ath|pacid=19643931,smo|84536,osa|ID=LOC_Os01g03730.1.MSUv7.0,osa|ID=LOC_Os04g54400.1.MSUv7.0,ppa|Pp3c1_41510V3.1.p,ath|pacid=19639791,osa|ID=LOC_Os04g55850.1.MSUv7.0,smo|98354,ath|pacid=19643980,ptr|Potri.010G123…
DNA replication-independent nucleosome assembly	19	0.000285753	6.04511e-05	4.72701	5.54569e-08	4.70673e-07	GO:0006336	BP	smo|428704,spr|GFWN01021684.1.p1,spr|GFWN01021682.1.p1,zygy|TRINITY_DN6186_c0_g1::TRINITY_DN6186_c0_g1_i2::g.78935::m.78935,ptr|Potri.018G057900.1,spr|GFWN01021685.1.p1,ppa|Pp3c4_1880V3.1.p,spr|GFWN01021683.1.p1,ath|pacid=19645671,spr|GFWN01021687.1.p1,kfl|kfl00051_0300_v1.1,spr|GFWN01021686.1.p1,zygy|TRINITY_DN6186_c0_g1::TRINITY_DN6186_c0_g1_i1::g.78930::m.78930,spr|GFWN01021688.1.p1,spr|GFWN01…
apical plasma membrane	16	0.000240634	4.31794e-05	5.57289	6.91817e-08	5.84659e-07	GO:0016324	CC	ath|pacid=19669149,ath|pacid=19643513,ptr|Potri.013G108200.1,ptr|Potri.005G055200.1,ath|pacid=19667452,ath|pacid=19644681,ptr|Potri.018G022900.1,ptr|Potri.013G042500.1,ptr|Potri.006G258900.1,ath|pacid=19646958,ath|pacid=19661476,osa|ID=LOC_Os09g37270.1.MSUv7.0,osa|ID=LOC_Os03g11140.1.MSUv7.0,ppa|Pp3c3_21910V3.1.p,ath|pacid=19647042,ptr|Potri.004G158700.1
protein tyrosine kinase activity	20	0.000300793	6.9087e-05	4.35382	9.26961e-08	7.80061e-07	GO:0004713	MF	ath|pacid=19659529,osa|ID=LOC_Os08g03002.1.MSUv7.0,osa|ID=LOC_Os09g33860.1.MSUv7.0,ath|pacid=19647645,ath|pacid=19641776,zygy|TRINITY_DN39489_c0_g1::TRINITY_DN39489_c0_g1_i1::g.10127::m.10127,ath|pacid=19638469,ptr|Potri.001G385500.1,ath|pacid=19650236,ath|pacid=19664164,ptr|Potri.017G036300.1,osa|ID=LOC_Os03g62700.1.MSUv7.0,osa|ID=LOC_Os08g07890.1.MSUv7.0,ptr|Potri.007G124000.1,ath|pacid=1963842…
aspartic-type endopeptidase activity	149	0.0022409	0.00142492	1.57265	1.56637e-07	1.31258e-06	GO:0004190	MF	ptr|Potri.016G096700.1,osa|ID=ChrSy.fgenesh.mRNA.60.MSUv7.0,spr|GFWN01015519.1.p1,ath|pacid=19641201,osa|ID=ChrUn.fgenesh.mRNA.15.MSUv7.0,spr|GFWN01022563.1.p1,ptr|Potri.012G142400.1,ppa|Pp3c15_4820V3.1.p,ptr|Potri.009G001700.1,ppa|Pp3c18_3870V3.1.p,smo|75184,spr|GFWN01022554.1.p1,osa|ID=ChrUn.fgenesh.mRNA.51.MSUv7.0,smo|105896,osa|ID=ChrSy.fgenesh.mRNA.57.MSUv7.0,smo|441822,spr|GFWN01015510.1.p1…
NAD transmembrane transport	8	0.000120317	8.63588e-06	13.9322	1.76172e-07	1.36671e-06	GO:0035352	BP	ppa|Pp3c10_15900V3.1.p,ath|pacid=19641784,ptr|Potri.002G200900.1,ath|pacid=19656636,osa|ID=LOC_Os05g28870.1.MSUv7.0,ptr|Potri.014G125600.1,ptr|Potri.008G123700.1,zcir|TR71251|c0_g1_i1|m.99034
GDP-L-fucose salvage	8	0.000120317	8.63588e-06	13.9322	1.76172e-07	1.36671e-06	GO:0042352	BP	zygy|TRINITY_DN2859_c0_g1::TRINITY_DN2859_c0_g1_i1::g.36724::m.36724,ppa|Pp3c27_4880V3.1.p,zygy|TRINITY_DN2859_c0_g2::TRINITY_DN2859_c0_g2_i1::g.36728::m.36728,ath|pacid=19652890,ptr|Potri.014G101400.1,osa|ID=LOC_Os03g02410.1.MSUv7.0,zcir|TR58103|c1_g3_i2|m.77103,zcir|TR58103|c1_g3_i1|m.77101
actomyosin, actin portion	8	0.000120317	8.63588e-06	13.9322	1.76172e-07	1.36671e-06	GO:0042643	CC	ath|pacid=19638367,zygy|TRINITY_DN7108_c0_g1::TRINITY_DN7108_c0_g1_i1::g.60381::m.60381,osa|ID=LOC_Os01g03510.1.MSUv7.0,ptr|Potri.012G049200.1,ath|pacid=19660370,ptr|Potri.015G041200.1,zygy|TRINITY_DN7108_c0_g1::TRINITY_DN7108_c0_g1_i2::g.60389::m.60389,zcir|TR67539|c0_g1_i1|m.91457
BRCA1-BARD1 complex	8	0.000120317	8.63588e-06	13.9322	1.76172e-07	1.36671e-06	GO:0031436	CC	osa|ID=LOC_Os05g43610.1.MSUv7.0,ptr|Potri.002G259000.1,zygy|TRINITY_DN7821_c0_g1::TRINITY_DN7821_c0_g1_i1::g.83888::m.83888,ath|pacid=19657210,ptr|Potri.001G358100.1,ath|pacid=19648778,osa|ID=LOC_Os04g43300.1.MSUv7.0,zcir|TR59897|c0_g1_i2|m.82799
integument development	8	0.000120317	8.63588e-06	13.9322	1.76172e-07	1.36671e-06	GO:0080060	BP	ath|pacid=19651757,osa|ID=LOC_Os02g45770.1.MSUv7.0,ath|pacid=19639699,ath|pacid=19657513,ptr|Potri.003G050100.1,ath|pacid=19648307,ath|pacid=19654895,ptr|Potri.001G188800.1
positive regulation of urease activity	8	0.000120317	8.63588e-06	13.9322	1.76172e-07	1.36671e-06	GO:1905182	BP	ptr|Potri.001G224400.1,ath|pacid=19640487,ppa|Pp3c21_1390V3.1.p,osa|ID=LOC_Os02g07150.1.MSUv7.0,ppa|Pp3c12_18460V3.1.p,spr|GFWN01002593.1.p1,ath|pacid=19640727,ath|pacid=19651816
regulation of post-embryonic root development	8	0.000120317	8.63588e-06	13.9322	1.76172e-07	1.36671e-06	GO:2000069	BP	ath|pacid=19672571,ptr|Potri.006G115800.1,osa|ID=LOC_Os09g39320.1.MSUv7.0,osa|ID=LOC_Os02g32610.2.MSUv7.0,ath|pacid=19664018,ptr|Potri.016G095800.1,ptr|Potri.006G103400.1,ptr|Potri.016G123800.1
replication fork protection	8	0.000120317	8.63588e-06	13.9322	1.76172e-07	1.36671e-06	GO:0048478	BP	spr|GFWN01029700.1.p1,osa|ID=LOC_Os02g52460.1.MSUv7.0,ptr|Potri.010G097400.1,ath|pacid=19660971,smo|426137,kfl|kfl00147_0040_v1.1,ppa|Pp3c24_950V3.1.p,zcir|TR9465|c0_g1_i1|m.12485
nuclear migration along microfilament	8	0.000120317	8.63588e-06	13.9322	1.76172e-07	1.36671e-06	GO:0031022	BP	zygy|TRINITY_DN22178_c0_g1::TRINITY_DN22178_c0_g1_i1::g.16123::m.16123,ptr|Potri.006G145500.1,ath|pacid=19670089,ath|pacid=19667611,kfl|kfl00017_0500_v1.1,ath|pacid=19671231,zcir|TR61370|c0_g1_i2|m.85176,zcir|TR61370|c0_g1_i1|m.85173
negative regulation of histone acetylation	8	0.000120317	8.63588e-06	13.9322	1.76172e-07	1.36671e-06	GO:0035067	BP	osa|ID=LOC_Os05g43610.1.MSUv7.0,ptr|Potri.002G259000.1,zygy|TRINITY_DN7821_c0_g1::TRINITY_DN7821_c0_g1_i1::g.83888::m.83888,ath|pacid=19657210,ptr|Potri.001G358100.1,ath|pacid=19648778,osa|ID=LOC_Os04g43300.1.MSUv7.0,zcir|TR59897|c0_g1_i2|m.82799
clathrin vesicle coat	8	0.000120317	8.63588e-06	13.9322	1.76172e-07	1.36671e-06	GO:0030125	CC	ppa|Pp3c11_15000V3.1.p,ath|pacid=19642239,ath|pacid=19665024,ptr|Potri.008G066800.1,osa|ID=LOC_Os04g58240.1.MSUv7.0,ptr|Potri.010G190400.1,ptr|Potri.016G114700.1,ppa|Pp3c11_15050V3.1.p
positive regulation of actin filament depolymerization	8	0.000120317	8.63588e-06	13.9322	1.76172e-07	1.36671e-06	GO:0030836	BP	ath|pacid=19638367,zygy|TRINITY_DN7108_c0_g1::TRINITY_DN7108_c0_g1_i1::g.60381::m.60381,osa|ID=LOC_Os01g03510.1.MSUv7.0,ptr|Potri.012G049200.1,ath|pacid=19660370,ptr|Potri.015G041200.1,zygy|TRINITY_DN7108_c0_g1::TRINITY_DN7108_c0_g1_i2::g.60389::m.60389,zcir|TR67539|c0_g1_i1|m.91457
UDP-N-acetylgalactosamine biosynthetic process	8	0.000120317	8.63588e-06	13.9322	1.76172e-07	1.36671e-06	GO:0019277	BP	kfl|kfl00104_0310_v1.1,spr|GFWN01028383.1.p1,ppa|Pp3c19_10600V3.1.p,zygy|TRINITY_DN6756_c0_g1::TRINITY_DN6756_c0_g1_i1::g.32643::m.32643,ppa|Pp3c22_22050V3.1.p,smo|170490,zcir|TR59860|c0_g3_i1|m.82338,zcir|TR59860|c0_g3_i4|m.82344
drought recovery	8	0.000120317	8.63588e-06	13.9322	1.76172e-07	1.36671e-06	GO:0009819	BP	ath|pacid=19641262,ath|pacid=19645955,ath|pacid=19663780,kfl|kfl00147_0090_v1.1,ath|pacid=19661690,zcir|TR4162|c0_g1_i1|m.5388,zcir|TR4162|c0_g1_i2|m.5392,zcir|TR58521|c0_g1_i1|m.79097
fatty acid catabolic process	8	0.000120317	8.63588e-06	13.9322	1.76172e-07	1.36671e-06	GO:0009062	BP	ath|pacid=19648825,ptr|Potri.014G083300.1,ath|pacid=19650291,ath|pacid=19650125,ath|pacid=19648656,osa|ID=LOC_Os04g47120.1.MSUv7.0,ath|pacid=19645066,ppa|Pp3c14_7450V3.1.p
ornithine metabolic process	8	0.000120317	8.63588e-06	13.9322	1.76172e-07	1.36671e-06	GO:0006591	BP	ath|pacid=19639582,zygy|TRINITY_DN32664_c0_g1::TRINITY_DN32664_c0_g1_i1::g.16303::m.16303,ptr|Potri.010G224800.1,ppa|Pp3c5_21790V3.1.p,ptr|Potri.008G037700.1,ptr|Potri.008G037600.1,ath|pacid=19646719,ath|pacid=19638742
snRNA export from nucleus	8	0.000120317	8.63588e-06	13.9322	1.76172e-07	1.36671e-06	GO:0006408	BP	ptr|Potri.006G232800.1,zygy|TRINITY_DN2275_c0_g1::TRINITY_DN2275_c0_g1_i1::g.36477::m.36477,kfl|kfl00364_0030_v1.1,ppa|Pp3c10_2240V3.1.p,zygy|TRINITY_DN2275_c0_g2::TRINITY_DN2275_c0_g2_i1::g.36478::m.36478,ath|pacid=19663556,osa|ID=LOC_Os01g37842.1.MSUv7.0,spr|GFWN01006317.1.p1
alkylbase DNA N-glycosylase activity	8	0.000120317	8.63588e-06	13.9322	1.76172e-07	1.36671e-06	GO:0003905	MF	zygy|TRINITY_DN7801_c0_g1::TRINITY_DN7801_c0_g1_i1::g.15311::m.15311,smo|232080,kfl|kfl00118_0170_v1.1,ath|pacid=19664981,ppa|Pp3c1_41490V3.1.p,osa|ID=LOC_Os02g53430.1.MSUv7.0,ptr|Potri.016G060000.1,zcir|TR8013|c0_g1_i3|m.10666
alpha-1,2-mannosyltransferase activity	8	0.000120317	8.63588e-06	13.9322	1.76172e-07	1.36671e-06	GO:0000026	MF	zygy|TRINITY_DN8457_c0_g1::TRINITY_DN8457_c0_g1_i2::g.25886::m.25886,zygy|TRINITY_DN8457_c0_g1::TRINITY_DN8457_c0_g1_i4::g.25891::m.25891,osa|ID=LOC_Os01g11070.1.MSUv7.0,ath|pacid=19654617,zygy|TRINITY_DN8457_c0_g1::TRINITY_DN8457_c0_g1_i5::g.25896::m.25896,ppa|Pp3c6_16240V3.1.p,smo|442454,spr|GFWN01015223.1.p1
sucrose metabolic process	45	0.000676783	0.000284984	2.37481	2.55995e-07	1.97823e-06	GO:0005985	BP	ath|pacid=19649215,ath|pacid=19644350,ath|pacid=19642550,osa|ID=LOC_Os02g36700.1.MSUv7.0,ath|pacid=19660205,ath|pacid=19665668,osa|ID=LOC_Os02g58080.1.MSUv7.0,smo|268237,ath|pacid=19654626,ppa|Pp3c1_33460V3.1.p,ath|pacid=19668115,osa|ID=LOC_Os10g26470.1.MSUv7.0,spr|GFWN01028140.1.p1,ath|pacid=19650264,osa|ID=LOC_Os02g58480.1.MSUv7.0,ath|pacid=19672941,osa|ID=LOC_Os12g44380.1.MSUv7.0,ptr|Potri.004…
alpha-1,3-mannosyltransferase activity	12	0.000180476	2.59076e-05	6.96612	2.92785e-07	2.25377e-06	GO:0000033	MF	smo|96090,ppa|Pp3c10_8510V3.1.p,ath|pacid=19641656,zygy|TRINITY_DN26076_c0_g1::TRINITY_DN26076_c0_g1_i1::g.19608::m.19608,osa|ID=LOC_Os01g07720.4.MSUv7.0,zcir|TR69863|c0_g1_i5|m.96044,zcir|TR69863|c0_g1_i16|m.96059,zcir|TR69863|c0_g1_i8|m.96048,zcir|TR69863|c0_g1_i2|m.96038,zcir|TR69863|c0_g1_i14|m.96056,zcir|TR69863|c0_g1_i6|m.96045,zcir|TR69863|c0_g1_i17|m.96060
Golgi to plasma membrane transport	31	0.000466229	0.000164082	2.84144	4.96447e-07	3.80673e-06	GO:0006893	BP	zygy|TRINITY_DN39053_c0_g1::TRINITY_DN39053_c0_g1_i1::g.24390::m.24390,ppa|Pp3c11_13110V3.1.p,ath|pacid=19652073,kfl|kfl00016_0350_v1.1,kfl|kfl00314_0090_v1.1,ppa|Pp3c1_7430V3.1.p,smo|127798,ath|pacid=19649872,ppa|Pp3c10_19840V3.1.p,osa|ID=LOC_Os04g34450.1.MSUv7.0,ath|pacid=19648701,osa|ID=LOC_Os08g22864.1.MSUv7.0,ptr|Potri.006G247900.1,ptr|Potri.010G227100.1,ppa|Pp3c16_24260V3.1.p,spr|GFWN010298…
systemic acquired resistance	20	0.000300793	7.77229e-05	3.87006	5.69843e-07	4.35272e-06	GO:0009627	BP	ath|pacid=19670761,ath|pacid=19670860,ath|pacid=19640053,ath|pacid=19664703,kfl|kfl00471_0050_v1.1,ath|pacid=19665041,osa|ID=LOC_Os04g51900.1.MSUv7.0,osa|ID=LOC_Os07g47590.2.MSUv7.0,ath|pacid=19663301,smo|271835,osa|ID=LOC_Os10g38930.1.MSUv7.0,ath|pacid=19651451,zygy|TRINITY_DN28555_c0_g2::TRINITY_DN28555_c0_g2_i1::g.81645::m.81645,ath|pacid=19665495,ppa|Pp3c6_24520V3.1.p,ptr|Potri.004G072500.1,a…
starch grain	21	0.000315832	8.63588e-05	3.65721	7.35843e-07	5.59917e-06	GO:0043036	CC	zygy|TRINITY_DN8993_c0_g3::TRINITY_DN8993_c0_g3_i5::g.30121::m.30121,zygy|TRINITY_DN8993_c0_g3::TRINITY_DN8993_c0_g3_i2::g.30085::m.30085,zygy|TRINITY_DN8993_c0_g3::TRINITY_DN8993_c0_g3_i14::g.30219::m.30219,zygy|TRINITY_DN8993_c0_g3::TRINITY_DN8993_c0_g3_i9::g.30164::m.30164,osa|ID=LOC_Os03g04100.1.MSUv7.0,smo|107335,zygy|TRINITY_DN8993_c0_g3::TRINITY_DN8993_c0_g3_i12::g.30197::m.30197,zygy|TRIN…
lateral root development	34	0.000511347	0.000198625	2.57443	1.26353e-06	9.57778e-06	GO:0048527	BP	ath|pacid=19653048,ath|pacid=19666672,ath|pacid=19650960,smo|141788,ath|pacid=19645465,ath|pacid=19641195,spr|GFWN01008537.1.p1,ath|pacid=19646818,ath|pacid=19655963,ptr|Potri.015G142500.1,spr|GFWN01007835.1.p1,ath|pacid=19652096,ptr|Potri.013G077200.1,osa|ID=LOC_Os06g08860.1.MSUv7.0,zygy|TRINITY_DN26273_c0_g1::TRINITY_DN26273_c0_g1_i1::g.61031::m.61031,ppa|Pp3c9_13420V3.1.p,ath|pacid=19660630,pt…
protein homooligomerization	26	0.00039103	0.000129538	3.01865	1.35105e-06	1.02022e-05	GO:0051260	BP	ath|pacid=19661348,ppa|Pp3c20_740V3.1.p,ppa|Pp3c19_3550V3.1.p,osa|ID=LOC_Os10g30190.1.MSUv7.0,spr|GFWN01007680.1.p1,kfl|kfl00506_0070_v1.1,ptr|Potri.019G038400.1,ath|pacid=19670781,spr|GFWN01002898.1.p1,zygy|TRINITY_DN13506_c0_g1::TRINITY_DN13506_c0_g1_i1::g.24139::m.24139,ptr|Potri.013G062500.1,zygy|TRINITY_DN7452_c0_g1::TRINITY_DN7452_c0_g1_i3::g.41923::m.41923,ath|pacid=19671498,ath|pacid=1965…
double-stranded methylated DNA binding	11	0.000165436	2.59076e-05	6.38561	2.06522e-06	1.55045e-05	GO:0010385	MF	ppa|Pp3c15_20480V3.1.p,spr|GFWN01002479.1.p1,osa|ID=LOC_Os06g05190.1.MSUv7.0,zygy|TRINITY_DN20835_c0_g1::TRINITY_DN20835_c0_g1_i1::g.72055::m.72055,ath|pacid=19668094,ath|pacid=19655587,ptr|Potri.001G178100.1,ppa|Pp3c21_18730V3.1.p,osa|ID=LOC_Os01g70220.1.MSUv7.0,zcir|TR57831|c1_g2_i1|m.75851,zcir|TR57831|c1_g2_i2|m.75854
regulation of lignin biosynthetic process	14	0.000210555	4.31794e-05	4.87628	2.06883e-06	1.55045e-05	GO:1901141	BP	smo|85679,ath|pacid=19659322,kfl|kfl00048_0110_v1.1,zygy|TRINITY_DN7623_c0_g1::TRINITY_DN7623_c0_g1_i2::g.45182::m.45182,zygy|TRINITY_DN7623_c0_g1::TRINITY_DN7623_c0_g1_i4::g.45189::m.45189,zygy|TRINITY_DN7623_c0_g1::TRINITY_DN7623_c0_g1_i3::g.45186::m.45186,zygy|TRINITY_DN7623_c0_g1::TRINITY_DN7623_c0_g1_i10::g.45199::m.45199,spr|GFWN01003323.1.p1,zygy|TRINITY_DN7623_c0_g1::TRINITY_DN7623_c0_g1_…
regulation of histone exchange	7	0.000105277	8.63588e-06	12.1907	2.47532e-06	1.72491e-05	GO:1900049	BP	zygy|TRINITY_DN9040_c1_g3::TRINITY_DN9040_c1_g3_i1::g.37352::m.37352,ppa|Pp3c14_22150V3.1.p,ath|pacid=19656138,spr|GFWN01011917.1.p1,spr|GFWN01007893.1.p1,zcir|TR35243|c0_g1_i2|m.47148,zcir|TR35243|c0_g1_i1|m.47147
RNA polymerase II transcription factor complex	7	0.000105277	8.63588e-06	12.1907	2.47532e-06	1.72491e-05	GO:0090575	CC	ath|pacid=19653974,ath|pacid=19657451,ath|pacid=19644501,ptr|Potri.001G113400.1,ath|pacid=19665888,ptr|Potri.012G132000.1,ptr|Potri.015G134300.1
4-alpha-methyl-delta7-sterol oxidation	7	0.000105277	8.63588e-06	12.1907	2.47532e-06	1.72491e-05	GO:0080065	BP	ptr|Potri.001G245300.1,osa|ID=LOC_Os07g01150.3.MSUv7.0,ath|pacid=19654967,osa|ID=LOC_Os11g48020.1.MSUv7.0,ppa|Pp3c11_23950V3.1.p,ath|pacid=19641521,ptr|Potri.009G037400.1
FANCM-MHF complex	7	0.000105277	8.63588e-06	12.1907	2.47532e-06	1.72491e-05	GO:0071821	CC	ath|pacid=19654118,osa|ID=LOC_Os04g40550.1.MSUv7.0,osa|ID=LOC_Os04g32600.1.MSUv7.0,ppa|Pp3c2_1780V3.1.p,ath|pacid=19671664,kfl|kfl00044_0240_v1.1,ptr|Potri.015G105900.1
cellular response to lead ion	7	0.000105277	8.63588e-06	12.1907	2.47532e-06	1.72491e-05	GO:0071284	BP	ath|pacid=19668304,spr|GFWN01015497.1.p1,zygy|TRINITY_DN40367_c0_g2::TRINITY_DN40367_c0_g2_i1::g.75037::m.75037,spr|GFWN01015496.1.p1,kfl|kfl00886_0050_v1.1,zygy|TRINITY_DN40367_c0_g1::TRINITY_DN40367_c0_g1_i1::g.75035::m.75035,osa|ID=LOC_Os05g36910.1.MSUv7.0
adventitious root development	7	0.000105277	8.63588e-06	12.1907	2.47532e-06	1.72491e-05	GO:0048830	BP	spr|GFWN01015618.1.p1,ath|pacid=19643554,spr|GFWN01015615.1.p1,spr|GFWN01015614.1.p1,spr|GFWN01015616.1.p1,osa|ID=LOC_Os02g50960.1.MSUv7.0,spr|GFWN01015619.1.p1
cotyledon morphogenesis	7	0.000105277	8.63588e-06	12.1907	2.47532e-06	1.72491e-05	GO:0048826	BP	ath|pacid=19651508,ath|pacid=19664378,kfl|kfl00154_0130_v1.1,ppa|Pp3c24_10590V3.1.p,zygy|TRINITY_DN3045_c1_g1::TRINITY_DN3045_c1_g1_i1::g.64538::m.64538,ppa|Pp3c20_15710V3.1.p,smo|440989
fucose-1-phosphate guanylyltransferase activity	7	0.000105277	8.63588e-06	12.1907	2.47532e-06	1.72491e-05	GO:0047341	MF	zygy|TRINITY_DN2859_c0_g1::TRINITY_DN2859_c0_g1_i1::g.36724::m.36724,ppa|Pp3c27_4880V3.1.p,zygy|TRINITY_DN2859_c0_g2::TRINITY_DN2859_c0_g2_i1::g.36728::m.36728,ath|pacid=19652890,ptr|Potri.014G101400.1,zcir|TR58103|c1_g3_i2|m.77103,zcir|TR58103|c1_g3_i1|m.77101
saccharopine dehydrogenase (NADP+, L-lysine-forming) activity	7	0.000105277	8.63588e-06	12.1907	2.47532e-06	1.72491e-05	GO:0047130	MF	smo|173433,ppa|Pp3c27_7000V3.1.p,ptr|Potri.006G134300.1,zygy|TRINITY_DN8804_c0_g1::TRINITY_DN8804_c0_g1_i5::g.70623::m.70623,ath|pacid=19645563,ptr|Potri.006G134200.1,zygy|TRINITY_DN8804_c0_g1::TRINITY_DN8804_c0_g1_i3::g.70617::m.70617
etioplast membrane	7	0.000105277	8.63588e-06	12.1907	2.47532e-06	1.72491e-05	GO:0034426	CC	osa|ID=LOC_Os03g63860.1.MSUv7.0,ath|pacid=19652855,ath|pacid=19655113,osa|ID=LOC_Os02g58550.2.MSUv7.0,ath|pacid=19670719,ath|pacid=19641160,ath|pacid=19650303
methionine S-methyltransferase activity	7	0.000105277	8.63588e-06	12.1907	2.47532e-06	1.72491e-05	GO:0030732	MF	ptr|Potri.004G229800.1,ppa|Pp3c11_2824V3.1.p,ppa|Pp3c2_34390V3.1.p,smo|182508,ppa|Pp3c11_2820V3.1.p,ath|pacid=19668949,osa|ID=LOC_Os05g01470.1.MSUv7.0
protein glutathionylation	7	0.000105277	8.63588e-06	12.1907	2.47532e-06	1.72491e-05	GO:0010731	BP	osa|ID=LOC_Os03g17470.1.MSUv7.0,ath|pacid=19661072,ath|pacid=19672416,ptr|Potri.016G083500.1,osa|ID=LOC_Os03g17480.1.MSUv7.0,ptr|Potri.008G046800.1,ath|pacid=19671646
regulation of isopentenyl diphosphate biosynthetic process, methylerythritol 4-phosphate pathway	7	0.000105277	8.63588e-06	12.1907	2.47532e-06	1.72491e-05	GO:0010322	BP	smo|441708,kfl|kfl00018_0370_v1.1,spr|GFWN01009367.1.p2,ath|pacid=19647614,ppa|Pp3c4_1450V3.1.p,ppa|Pp3c10_15440V3.1.p,zcir|TR64023|c0_g1_i1|m.88098
proplastid	7	0.000105277	8.63588e-06	12.1907	2.47532e-06	1.72491e-05	GO:0009537	CC	ath|pacid=19642155,ppa|Pp3c5_15510V3.1.p,zygy|TRINITY_DN8203_c0_g2::TRINITY_DN8203_c0_g2_i3::g.66996::m.66996,zygy|TRINITY_DN8203_c0_g2::TRINITY_DN8203_c0_g2_i2::g.66991::m.66991,zygy|TRINITY_DN8203_c0_g2::TRINITY_DN8203_c0_g2_i4::g.67001::m.67001,osa|ID=LOC_Os05g32680.1.MSUv7.0,zygy|TRINITY_DN8203_c0_g2::TRINITY_DN8203_c0_g2_i6::g.67011::m.67011
etioplast	7	0.000105277	8.63588e-06	12.1907	2.47532e-06	1.72491e-05	GO:0009513	CC	ath|pacid=19642155,ppa|Pp3c5_15510V3.1.p,zygy|TRINITY_DN8203_c0_g2::TRINITY_DN8203_c0_g2_i3::g.66996::m.66996,zygy|TRINITY_DN8203_c0_g2::TRINITY_DN8203_c0_g2_i2::g.66991::m.66991,zygy|TRINITY_DN8203_c0_g2::TRINITY_DN8203_c0_g2_i4::g.67001::m.67001,osa|ID=LOC_Os05g32680.1.MSUv7.0,zygy|TRINITY_DN8203_c0_g2::TRINITY_DN8203_c0_g2_i6::g.67011::m.67011
DNA polymerase III complex	7	0.000105277	8.63588e-06	12.1907	2.47532e-06	1.72491e-05	GO:0009360	CC	ath|pacid=19652334,spr|GFWN01015388.1.p1,ptr|Potri.003G044900.1,ptr|Potri.004G230300.1,ath|pacid=19642995,osa|ID=LOC_Os12g10670.1.MSUv7.0,osa|ID=LOC_Os11g13990.1.MSUv7.0
I-kappaB kinase/NF-kappaB signaling	7	0.000105277	8.63588e-06	12.1907	2.47532e-06	1.72491e-05	GO:0007249	BP	kfl|kfl00017_0290_v1.1,ppa|Pp3c18_1290V3.1.p,zygy|TRINITY_DN4923_c0_g1::TRINITY_DN4923_c0_g1_i1::g.58030::m.58030,zygy|TRINITY_DN4923_c0_g2::TRINITY_DN4923_c0_g2_i1::g.58038::m.58038,zygy|TRINITY_DN4923_c0_g3::TRINITY_DN4923_c0_g3_i1::g.58042::m.58042,zcir|TR71553|c0_g1_i2|m.99865,zcir|TR71553|c0_g1_i1|m.99864
mitochondrial proton-transporting ATP synthase, stator stalk	7	0.000105277	8.63588e-06	12.1907	2.47532e-06	1.72491e-05	GO:0000274	CC	ptr|Potri.008G043800.1,ptr|Potri.010G217800.1,osa|ID=LOC_Os08g37320.1.MSUv7.0,ppa|Pp3c20_2830V3.1.p,ppa|Pp3c24_13710V3.1.p,ath|pacid=19661129,ppa|Pp3c20_2850V3.1.p
G2/M transition of mitotic cell cycle	7	0.000105277	8.63588e-06	12.1907	2.47532e-06	1.72491e-05	GO:0000086	BP	spr|GFWN01012008.1.p1,ppa|Pp3c6_6440V3.1.p,smo|418913,ath|pacid=19664365,spr|GFWN01012009.1.p1,zcir|TR19637|c0_g1_i1|m.26882,zcir|TR19637|c0_g2_i1|m.26883
transcription antitermination	7	0.000105277	8.63588e-06	12.1907	2.47532e-06	1.72491e-05	GO:0031564	BP	zcir|TR48061|c0_g1_i1|m.65029,zcir|TR37004|c0_g1_i1|m.49526,zcir|TR15987|c0_g1_i1|m.23185,zcir|TR16858|c0_g1_i1|m.24241,zcir|TR29743|c0_g1_i1|m.39796,zcir|TR51308|c0_g1_i1|m.69447,zcir|TR161|c0_g1_i1|m.481
plant-type vacuole membrane	115	0.00172956	0.00109676	1.57698	3.22369e-06	2.23855e-05	GO:0009705	CC	ath|pacid=19651756,ath|pacid=19647911,ath|pacid=19644478,kfl|kfl00002_0630_v1.1,osa|ID=LOC_Os04g46530.1.MSUv7.0,ppa|Pp3c6_25520V3.1.p,zygy|TRINITY_DN8774_c0_g1::TRINITY_DN8774_c0_g1_i1::g.5660::m.5660,smo|162778,ath|pacid=19660137,spr|GFWN01019837.1.p1,ptr|Potri.001G097300.1,ath|pacid=19662003,ath|pacid=19656592,ptr|Potri.015G053400.1,ath|pacid=19656947,zygy|TRINITY_DN8849_c0_g2::TRINITY_DN8849_c…
floral organ morphogenesis	9	0.000135357	1.72718e-05	7.83688	3.42409e-06	2.34491e-05	GO:0048444	BP	ptr|Potri.005G040600.1,ptr|Potri.013G028700.1,ptr|Potri.002G213100.1,osa|ID=LOC_Os05g33730.1.MSUv7.0,ath|pacid=19669454,ptr|Potri.014G135900.1,ath|pacid=19663064,ath|pacid=19649573,ath|pacid=19662306
protein exit from endoplasmic reticulum	9	0.000135357	1.72718e-05	7.83688	3.42409e-06	2.34491e-05	GO:0032527	BP	ppa|Pp3c9_21860V3.1.p,ptr|Potri.015G008500.1,ptr|Potri.012G020000.1,osa|ID=LOC_Os11g34310.1.MSUv7.0,ath|pacid=19638105,ptr|Potri.002G223600.1,ath|pacid=19668281,ath|pacid=19641460,osa|ID=LOC_Os12g13150.1.MSUv7.0
mitochondrial respiratory chain	9	0.000135357	1.72718e-05	7.83688	3.42409e-06	2.34491e-05	GO:0005746	CC	ptr|Potri.002G195900.1,ath|pacid=19669648,kfl|kfl00034_0240_v1.1,ptr|Potri.014G120500.1,ppa|Pp3c9_23880V3.1.p,ppa|Pp3c15_22760V3.1.p,osa|ID=LOC_Os12g37419.1.MSUv7.0,ath|pacid=19669575,smo|437650
arabinogalactan protein metabolic process	9	0.000135357	1.72718e-05	7.83688	3.42409e-06	2.34491e-05	GO:0010405	BP	ath|pacid=19663846,osa|ID=LOC_Os08g29710.1.MSUv7.0,osa|ID=LOC_Os01g33420.1.MSUv7.0,ath|pacid=19656738,ath|pacid=19668981,ptr|Potri.015G023700.1,ath|pacid=19654971,ath|pacid=19644558,ath|pacid=19666909
voltage-gated anion channel activity	28	0.00042111	0.000155446	2.70905	4.12097e-06	2.81246e-05	GO:0008308	MF	ptr|Potri.001G114300.1,ptr|Potri.015G026800.1,smo|53336,ath|pacid=19649868,smo|31887,ath|pacid=19652855,spr|GFWN01013168.1.p1,smo|91891,ath|pacid=19655113,osa|ID=LOC_Os02g58550.2.MSUv7.0,kfl|kfl00084_0250_v1.1,ppa|Pp3c2_26550V3.1.p,ath|pacid=19646981,ppa|Pp3c5_19490V3.1.p,ppa|Pp3c1_33890V3.1.p,ppa|Pp3c16_8850V3.1.p,osa|ID=LOC_Os04g48530.1.MSUv7.0,smo|94465,ptr|Potri.005G255100.1,osa|ID=LOC_Os07g0…
inflorescence development	16	0.000240634	6.04511e-05	3.98064	5.18791e-06	3.52849e-05	GO:0010229	BP	smo|235257,ath|pacid=19651508,ptr|Potri.001G102900.1,ath|pacid=19655964,ath|pacid=19661090,osa|ID=LOC_Os06g06320.1.MSUv7.0,ptr|Potri.003G129000.1,ppa|Pp3c5_17010V3.1.p,osa|ID=LOC_Os06g06300.1.MSUv7.0,ath|pacid=19655213,osa|ID=LOC_Os11g05470.1.MSUv7.0,osa|ID=LOC_Os03g21020.1.MSUv7.0,ath|pacid=19649482,osa|ID=LOC_Os02g32950.1.MSUv7.0,osa|ID=LOC_Os04g33570.1.MSUv7.0,zcir|TR57798|c3_g1_i1|m.75717
trans-Golgi network	220	0.00330872	0.00241805	1.36834	5.32876e-06	3.61192e-05	GO:0005802	CC	osa|ID=LOC_Os10g21890.2.MSUv7.0,ath|pacid=19666734,ath|pacid=19672577,ppa|Pp3c4_29040V3.1.p,ath|pacid=19640365,ath|pacid=19672258,ath|pacid=19641586,ath|pacid=19650076,osa|ID=LOC_Os06g29790.1.MSUv7.0,ath|pacid=19646545,ath|pacid=19654568,osa|ID=LOC_Os02g32750.2.MSUv7.0,ath|pacid=19672353,ppa|Pp3c8_18880V3.1.p,osa|ID=LOC_Os06g51160.1.MSUv7.0,ath|pacid=19659927,ptr|Potri.010G165800.1,ath|pacid=1964…
chloroplast avoidance movement	12	0.000180476	3.45435e-05	5.22459	5.47669e-06	3.69956e-05	GO:0009903	BP	ppa|Pp3c18_21680V3.1.p,zygy|TRINITY_DN22178_c0_g1::TRINITY_DN22178_c0_g1_i1::g.16123::m.16123,ptr|Potri.006G145500.1,ath|pacid=19670089,ath|pacid=19667611,ppa|Pp3c21_630V3.1.p,kfl|kfl00017_0500_v1.1,ppa|Pp3c16_8610V3.1.p,ath|pacid=19671231,ppa|Pp3c25_5710V3.1.p,zcir|TR61370|c0_g1_i2|m.85176,zcir|TR61370|c0_g1_i1|m.85173
gene silencing by RNA	124	0.00186491	0.00122629	1.52077	7.26316e-06	4.88971e-05	GO:0031047	BP	ath|pacid=19655682,spr|GFWN01019569.1.p1,ptr|Potri.018G137400.1,zygy|TRINITY_DN8586_c0_g1::TRINITY_DN8586_c0_g1_i2::g.77615::m.77615,kfl|kfl00282_0020_v1.1,ppa|Pp3c6_8521V3.1.p,spr|GFWN01019592.1.p3,osa|ID=LOC_Os01g34350.1.MSUv7.0,ptr|Potri.001G240700.1,smo|413790,spr|GFWN01005144.1.p1,osa|ID=LOC_Os12g09590.1.MSUv7.0,spr|GFWN01019594.1.p1,zygy|TRINITY_DN8732_c0_g1::TRINITY_DN8732_c0_g1_i2::g.7332…
regulation of defense response to fungus	13	0.000195515	4.31794e-05	4.52798	1.02546e-05	6.8803e-05	GO:1900150	BP	osa|ID=LOC_Os04g38480.1.MSUv7.0,ath|pacid=19652502,spr|GFWN01006149.1.p1,osa|ID=LOC_Os02g10050.1.MSUv7.0,osa|ID=LOC_Os02g53160.1.MSUv7.0,ath|pacid=19670126,ath|pacid=19640129,ppa|Pp3c14_750V3.1.p,ath|pacid=19643850,spr|GFWN01006150.1.p1,zcir|TR14887|c1_g1_i1|m.21955,zcir|TR14887|c1_g1_i2|m.21957,zcir|TR73581|c0_g4_i1|m.102683
glycerol-3-phosphate catabolic process	23	0.000345911	0.000120902	2.86108	1.22522e-05	8.19285e-05	GO:0046168	BP	ppa|Pp3c23_9160V3.1.p,ath|pacid=19665041,ppa|Pp3c24_4220V3.1.p,osa|ID=LOC_Os01g58740.2.MSUv7.0,ptr|Potri.001G020800.1,ath|pacid=19669961,ppa|Pp3c8_17260V3.1.p,spr|GFWN01005276.1.p1,kfl|kfl00139_0270_v1.1,kfl|kfl00072_0260_v1.1,ptr|Potri.003G203800.1,osa|ID=LOC_Os01g58750.1.MSUv7.0,osa|ID=LOC_Os05g41590.1.MSUv7.0,osa|ID=LOC_Os01g71280.1.MSUv7.0,ptr|Potri.006G046900.1,ppa|Pp3c24_16880V3.1.p,ptr|Pot…
regulation of transcription by RNA polymerase II	187	0.00281241	0.00202943	1.38581	1.26768e-05	8.44835e-05	GO:0006357	BP	ppa|Pp3c3_34050V3.1.p,zygy|TRINITY_DN202_c0_g2::TRINITY_DN202_c0_g2_i1::g.17834::m.17834,ath|pacid=19655432,ppa|Pp3c18_8170V3.1.p,osa|ID=LOC_Os01g62410.1.MSUv7.0,zygy|TRINITY_DN39021_c0_g1::TRINITY_DN39021_c0_g1_i1::g.24440::m.24440,spr|GFWN01023174.1.p1,osa|ID=LOC_Os01g02100.2.MSUv7.0,spr|GFWN01029052.1.p1,ptr|Potri.014G181900.1,ath|pacid=19664703,ath|pacid=19639672,osa|ID=LOC_Os12g38400.2.MSUv7…
sterol biosynthetic process	63	0.000947497	0.000526788	1.79863	1.32098e-05	8.77414e-05	GO:0016126	BP	ptr|Potri.011G145000.1,ppa|Pp3c1_10000V3.1.p,ptr|Potri.005G035300.1,smo|268244,ptr|Potri.013G024000.1,ptr|Potri.001G245300.1,ptr|Potri.005G257000.1,osa|ID=LOC_Os07g01150.3.MSUv7.0,ath|pacid=19654967,osa|ID=LOC_Os02g01920.1.MSUv7.0,spr|GFWN01006367.1.p1,zygy|TRINITY_DN39536_c0_g1::TRINITY_DN39536_c0_g1_i1::g.47746::m.47746,ptr|Potri.008G021100.1,ath|pacid=19647800,ppa|Pp3c4_31590V3.1.p,ptr|Potri.0…
positive regulation of Notch signaling pathway	10	0.000150396	2.59076e-05	5.8051	1.33847e-05	8.86065e-05	GO:0045747	BP	ptr|Potri.006G265600.1,ppa|Pp3c9_4080V3.1.p,smo|38959,zygy|TRINITY_DN4695_c0_g2::TRINITY_DN4695_c0_g2_i1::g.43463::m.43463,kfl|kfl00115_0220_v1.1,ptr|Potri.018G017300.1,ppa|Pp3c15_19100V3.1.p,osa|ID=LOC_Os02g39830.1.MSUv7.0,ath|pacid=19671454,zcir|TR59506|c0_g1_i1|m.81851
DNA-templated transcription, termination	14	0.000210555	5.18153e-05	4.06357	1.56741e-05	0.000102735	GO:0006353	BP	ppa|Pp3c10_23950V3.1.p,ptr|Potri.003G222900.1,ath|pacid=19648239,smo|47118,ath|pacid=19645855,osa|ID=LOC_Os03g45400.1.MSUv7.0,ath|pacid=19667743,ath|pacid=19640544,zcir|TR48061|c0_g1_i1|m.65029,zcir|TR37004|c0_g1_i1|m.49526,zcir|TR15987|c0_g1_i1|m.23185,zcir|TR29743|c0_g1_i1|m.39796,zcir|TR51308|c0_g1_i1|m.69447,zcir|TR161|c0_g1_i1|m.481
protein serine/threonine phosphatase inhibitor activity	14	0.000210555	5.18153e-05	4.06357	1.56741e-05	0.000102735	GO:0004865	MF	osa|ID=LOC_Os08g23680.1.MSUv7.0,zygy|TRINITY_DN8167_c0_g1::TRINITY_DN8167_c0_g1_i1::g.49841::m.49841,kfl|kfl00120_0010_v1.1,zygy|TRINITY_DN8167_c0_g1::TRINITY_DN8167_c0_g1_i2::g.49845::m.49845,spr|GFWN01012375.1.p1,ppa|Pp3c12_14900V3.1.p,ath|pacid=19673088,zygy|TRINITY_DN8167_c0_g1::TRINITY_DN8167_c0_g1_i3::g.49854::m.49854,spr|GFWN01012376.1.p1,zygy|TRINITY_DN8167_c0_g1::TRINITY_DN8167_c0_g1_i5:…
gynoecium development	14	0.000210555	5.18153e-05	4.06357	1.56741e-05	0.000102735	GO:0048467	BP	smo|90812,smo|78846,ath|pacid=19655991,ptr|Potri.007G087200.1,ppa|Pp3c19_16600V3.1.p,ppa|Pp3c19_16450V3.1.p,ath|pacid=19646420,spr|GFWN01028771.1.p1,ppa|Pp3c22_14800V3.1.p,ath|pacid=19640464,zygy|TRINITY_DN3754_c0_g1::TRINITY_DN3754_c0_g1_i1::g.80718::m.80718,ath|pacid=19664100,ptr|Potri.005G080100.1,zcir|TR68402|c1_g2_i1|m.92403
positive regulation of transcription, DNA-templated	94	0.00141373	0.000889495	1.58936	1.75943e-05	0.000114942	GO:0045893	BP	ath|pacid=19668635,smo|167316,ptr|Potri.016G053200.1,osa|ID=LOC_Os01g11350.1.MSUv7.0,osa|ID=LOC_Os01g62410.1.MSUv7.0,zygy|TRINITY_DN7013_c1_g1::TRINITY_DN7013_c1_g1_i1::g.2446::m.2446,ath|pacid=19645230,ath|pacid=19663930,ptr|Potri.015G123900.1,spr|GFWN01001683.1.p1,ptr|Potri.006G020600.1,ath|pacid=19639672,ath|pacid=19642072,osa|ID=LOC_Os06g24070.1.MSUv7.0,ptr|Potri.016G018300.1,zygy|TRINITY_DN5…
positive regulation of transcription by RNA polymerase II	73	0.00109789	0.000647691	1.69509	2.01338e-05	0.0001311	GO:0045944	BP	ath|pacid=19668635,ptr|Potri.019G077200.1,osa|ID=LOC_Os07g43030.1.MSUv7.0,osa|ID=LOC_Os05g43610.1.MSUv7.0,ath|pacid=19666884,ath|pacid=19666189,osa|ID=LOC_Os03g44010.2.MSUv7.0,ppa|Pp3c4_5270V3.1.p,ppa|Pp3c17_13210V3.1.p,osa|ID=LOC_Os02g36924.1.MSUv7.0,zygy|TRINITY_DN39037_c0_g1::TRINITY_DN39037_c0_g1_i1::g.24504::m.24504,osa|ID=LOC_Os12g41962.1.MSUv7.0,ptr|Potri.013G104900.1,osa|ID=LOC_Os02g45770…
regulation of mitotic metaphase/anaphase transition	29	0.000436149	0.000181353	2.40497	2.45808e-05	0.000159534	GO:0030071	BP	ppa|Pp3c11_23530V3.1.p,smo|89017,zygy|TRINITY_DN4935_c0_g1::TRINITY_DN4935_c0_g1_i1::g.58240::m.58240,ptr|Potri.010G220600.1,ath|pacid=19654620,ptr|Potri.001G254500.1,ptr|Potri.008G041300.1,spr|GFWN01033160.1.p1,ath|pacid=19647483,kfl|kfl00291_0110_v1.1,zygy|TRINITY_DN4935_c0_g1::TRINITY_DN4935_c0_g1_i2::g.58243::m.58243,zygy|TRINITY_DN996_c0_g1::TRINITY_DN996_c0_g1_i1::g.79701::m.79701,ptr|Potri…
gibberellic acid mediated signaling pathway	16	0.000240634	6.9087e-05	3.48306	2.58404e-05	0.000167163	GO:0009740	BP	ath|pacid=19640861,ath|pacid=19639672,spr|GFWN01011300.1.p1,osa|ID=LOC_Os05g33730.1.MSUv7.0,spr|GFWN01011299.1.p1,ath|pacid=19670644,ath|pacid=19648210,ath|pacid=19653766,spr|GFWN01011298.1.p1,ath|pacid=19666069,ath|pacid=19654618,ath|pacid=19638984,ath|pacid=19659820,osa|ID=LOC_Os05g26890.1.MSUv7.0,ath|pacid=19669388,osa|ID=LOC_Os03g53500.1.MSUv7.0
xylan 1,4-beta-xylosidase activity	8	0.000120317	1.72718e-05	6.96612	2.72142e-05	0.00017491	GO:0009044	MF	ath|pacid=19663966,ath|pacid=19672410,ptr|Potri.003G022900.1,ath|pacid=19663163,ath|pacid=19666252,ath|pacid=19669724,ptr|Potri.005G168400.1,ptr|Potri.001G206800.1
actin nucleation	8	0.000120317	1.72718e-05	6.96612	2.72142e-05	0.00017491	GO:0045010	BP	ath|pacid=19640275,ath|pacid=19641253,ppa|Pp3c21_8020V3.1.p,zygy|TRINITY_DN8199_c0_g1::TRINITY_DN8199_c0_g1_i5::g.48971::m.48971,ath|pacid=19666689,ath|pacid=19641805,kfl|kfl00267_0115_v1.1,ath|pacid=19638123
regulation of DNA-templated transcription, initiation	6	9.02378e-05	8.63588e-06	10.4492	3.05059e-05	0.000181391	GO:2000142	BP	spr|GFWN01006149.1.p1,osa|ID=LOC_Os02g10050.1.MSUv7.0,ath|pacid=19640129,ppa|Pp3c14_750V3.1.p,spr|GFWN01006150.1.p1,zcir|TR73581|c0_g4_i1|m.102683
UDP-N-acetylglucosamine transmembrane transport	6	9.02378e-05	8.63588e-06	10.4492	3.05059e-05	0.000181391	GO:1990569	BP	osa|ID=LOC_Os02g36390.1.MSUv7.0,ath|pacid=19665723,smo|232997,ppa|Pp3c3_32740V3.1.p,zcir|TR2800|c0_g1_i2|m.3818,zcir|TR2800|c0_g1_i1|m.3816
negative regulation of cytokinin dehydrogenase activity	6	9.02378e-05	8.63588e-06	10.4492	3.05059e-05	0.000181391	GO:1903857	BP	osa|ID=LOC_Os02g36390.1.MSUv7.0,ath|pacid=19665723,smo|232997,ppa|Pp3c3_32740V3.1.p,zcir|TR2800|c0_g1_i2|m.3818,zcir|TR2800|c0_g1_i1|m.3816
negative regulation of ER-associated ubiquitin-dependent protein catabolic process	6	9.02378e-05	8.63588e-06	10.4492	3.05059e-05	0.000181391	GO:1903070	BP	osa|ID=LOC_Os02g36390.1.MSUv7.0,ath|pacid=19665723,smo|232997,ppa|Pp3c3_32740V3.1.p,zcir|TR2800|c0_g1_i2|m.3818,zcir|TR2800|c0_g1_i1|m.3816
regulation of leaf morphogenesis	11	0.000165436	3.45435e-05	4.7892	2.91116e-05	0.000181391	GO:1901371	BP	ath|pacid=19639672,ath|pacid=19641844,zygy|TRINITY_DN8889_c0_g3::TRINITY_DN8889_c0_g3_i1::g.69468::m.69468,ppa|Pp3c1_32740V3.1.p,ptr|Potri.001G398900.1,smo|101516,ath|pacid=19663774,zygy|TRINITY_DN8889_c0_g3::TRINITY_DN8889_c0_g3_i2::g.69477::m.69477,ath|pacid=19666867,ptr|Potri.011G118000.1,zcir|TR45437|c1_g1_i1|m.61776
positive regulation of hydroxymethylglutaryl-CoA reductase (NADPH) activity	6	9.02378e-05	8.63588e-06	10.4492	3.05059e-05	0.000181391	GO:1900490	BP	ppa|Pp3c15_7960V3.1.p,ppa|Pp3c9_10380V3.1.p,osa|ID=LOC_Os06g43210.1.MSUv7.0,ppa|Pp3c15_8020V3.1.p,ath|pacid=19644588,ppa|Pp3c9_10370V3.1.p
regulation of radial pattern formation	6	9.02378e-05	8.63588e-06	10.4492	3.05059e-05	0.000181391	GO:0090213	BP	ppa|Pp3c8_17600V3.1.p,ppa|Pp3c24_11620V3.1.p,osa|ID=LOC_Os07g45400.1.MSUv7.0,smo|441953,osa|ID=LOC_Os10g40260.1.MSUv7.0,ath|pacid=19648804
cellular response to ozone	6	9.02378e-05	8.63588e-06	10.4492	3.05059e-05	0.000181391	GO:0071457	BP	ath|pacid=19643497,osa|ID=LOC_Os08g44770.1.MSUv7.0,ath|pacid=19652861,smo|233596,zcir|TR26766|c0_g2_i6|m.36602,zcir|TR26766|c0_g2_i7|m.36603
regulation of defense response to virus	6	9.02378e-05	8.63588e-06	10.4492	3.05059e-05	0.000181391	GO:0050688	BP	spr|GFWN01021240.1.p1,ath|pacid=19642523,osa|ID=LOC_Os12g09580.1.MSUv7.0,ath|pacid=19672894,spr|GFWN01014462.1.p1,osa|ID=LOC_Os06g39600.1.MSUv7.0
maintenance of floral organ identity	6	9.02378e-05	8.63588e-06	10.4492	3.05059e-05	0.000181391	GO:0048497	BP	ath|pacid=19658236,ptr|Potri.002G230200.1,ptr|Potri.014G152000.1,ath|pacid=19653965,ath|pacid=19669936,ath|pacid=19659374
regulation of innate immune response	6	9.02378e-05	8.63588e-06	10.4492	3.05059e-05	0.000181391	GO:0045088	BP	ath|pacid=19665900,osa|ID=LOC_Os12g38400.2.MSUv7.0,ath|pacid=19650956,ath|pacid=19639640,ath|pacid=19670126,ath|pacid=19664478
protein O-linked mannosylation	6	9.02378e-05	8.63588e-06	10.4492	3.05059e-05	0.000181391	GO:0035269	BP	ath|pacid=19649345,ppa|Pp3c22_2990V3.1.p,osa|ID=LOC_Os02g51420.1.MSUv7.0,osa|ID=LOC_Os02g04725.3.MSUv7.0,ptr|Potri.002G245800.1,ath|pacid=19658214
positive regulation of cytokinesis	6	9.02378e-05	8.63588e-06	10.4492	3.05059e-05	0.000181391	GO:0032467	BP	smo|51204,ppa|Pp3c13_5000V3.1.p,ath|pacid=19667939,ppa|Pp3c4_30600V3.1.p,ppa|Pp3c26_11450V3.1.p,ppa|Pp3c3_3110V3.1.p
filamentous actin	6	9.02378e-05	8.63588e-06	10.4492	3.05059e-05	0.000181391	GO:0031941	CC	osa|ID=LOC_Os10g22570.1.MSUv7.0,osa|ID=LOC_Os08g37750.1.MSUv7.0,osa|ID=LOC_Os10g22520.1.MSUv7.0,ptr|Potri.005G078500.1,osa|ID=LOC_Os05g15510.1.MSUv7.0,zcir|TR36206|c0_g1_i1|m.48695
regulation of DNA-templated transcription, termination	6	9.02378e-05	8.63588e-06	10.4492	3.05059e-05	0.000181391	GO:0031554	BP	spr|GFWN01006149.1.p1,osa|ID=LOC_Os02g10050.1.MSUv7.0,ath|pacid=19640129,ppa|Pp3c14_750V3.1.p,spr|GFWN01006150.1.p1,zcir|TR73581|c0_g4_i1|m.102683
dolichol metabolic process	6	9.02378e-05	8.63588e-06	10.4492	3.05059e-05	0.000181391	GO:0019348	BP	ath|pacid=19649345,ppa|Pp3c22_2990V3.1.p,osa|ID=LOC_Os02g04725.3.MSUv7.0,zygy|TRINITY_DN8845_c0_g2::TRINITY_DN8845_c0_g2_i1::g.68037::m.68037,kfl|kfl00690_0060_v1.1,ptr|Potri.001G138100.1
tRNA (guanine) methyltransferase activity	6	9.02378e-05	8.63588e-06	10.4492	3.05059e-05	0.000181391	GO:0016423	MF	zygy|TRINITY_DN8861_c0_g1::TRINITY_DN8861_c0_g1_i10::g.69945::m.69945,zygy|TRINITY_DN8861_c0_g1::TRINITY_DN8861_c0_g1_i2::g.69915::m.69915,zygy|TRINITY_DN8861_c0_g1::TRINITY_DN8861_c0_g1_i15::g.69961::m.69961,zygy|TRINITY_DN8861_c0_g1::TRINITY_DN8861_c0_g1_i4::g.69923::m.69923,zygy|TRINITY_DN8861_c0_g1::TRINITY_DN8861_c0_g1_i17::g.69969::m.69969,zygy|TRINITY_DN8861_c0_g1::TRINITY_DN8861_c0_g1_i7:…
peroxisomal membrane transport	6	9.02378e-05	8.63588e-06	10.4492	3.05059e-05	0.000181391	GO:0015919	BP	osa|ID=LOC_Os06g48970.1.MSUv7.0,smo|437393,kfl|kfl00146_0030_v1.1,ppa|Pp3c9_5270V3.1.p,ath|pacid=19659986,ptr|Potri.006G078700.1
singlet oxygen-mediated programmed cell death	6	9.02378e-05	8.63588e-06	10.4492	3.05059e-05	0.000181391	GO:0010343	BP	zygy|TRINITY_DN20381_c0_g1::TRINITY_DN20381_c0_g1_i1::g.35411::m.35411,ath|pacid=19654265,osa|ID=LOC_Os01g01790.1.MSUv7.0,osa|ID=LOC_Os10g34400.2.MSUv7.0,ptr|Potri.017G043100.1,ath|pacid=19647968
regulation of vernalization response	6	9.02378e-05	8.63588e-06	10.4492	3.05059e-05	0.000181391	GO:0010219	BP	spr|GFWN01006149.1.p1,osa|ID=LOC_Os02g10050.1.MSUv7.0,ath|pacid=19640129,ppa|Pp3c14_750V3.1.p,spr|GFWN01006150.1.p1,zcir|TR73581|c0_g4_i1|m.102683
cellular glucan metabolic process	6	9.02378e-05	8.63588e-06	10.4492	3.05059e-05	0.000181391	GO:0006073	BP	spr|GFWN01003271.1.p1,zygy|TRINITY_DN33267_c0_g1::TRINITY_DN33267_c0_g1_i1::g.4595::m.4595,zygy|TRINITY_DN39130_c0_g2::TRINITY_DN39130_c0_g2_i1::g.76408::m.76408,spr|GFWN01003270.1.p1,zcir|TR25005|c0_g1_i1|m.34557,zcir|TR22879|c0_g3_i1|m.30521
integral component of nuclear inner membrane	6	9.02378e-05	8.63588e-06	10.4492	3.05059e-05	0.000181391	GO:0005639	CC	ath|pacid=19672544,ptr|Potri.001G146500.1,osa|ID=LOC_Os03g01016.2.MSUv7.0,ppa|Pp3c26_11390V3.1.p,kfl|kfl00378_0090_v1.1,zcir|TR22321|c0_g1_i1|m.29121
UDP-N-acetylgalactosamine transmembrane transporter activity	6	9.02378e-05	8.63588e-06	10.4492	3.05059e-05	0.000181391	GO:0005463	MF	osa|ID=LOC_Os02g36390.1.MSUv7.0,ath|pacid=19665723,smo|232997,ppa|Pp3c3_32740V3.1.p,zcir|TR2800|c0_g1_i2|m.3818,zcir|TR2800|c0_g1_i1|m.3816
glutamate dehydrogenase (NADP+) activity	6	9.02378e-05	8.63588e-06	10.4492	3.05059e-05	0.000181391	GO:0004354	MF	ppa|Pp3c14_22460V3.1.p,ppa|Pp3c2_4200V3.1.p,osa|ID=LOC_Os01g37760.1.MSUv7.0,spr|GFWN01033203.1.p1,ath|pacid=19651022,ptr|Potri.001G199600.1
regulation of phragmoplast microtubule organization	6	9.02378e-05	8.63588e-06	10.4492	3.05059e-05	0.000181391	GO:2000694	BP	smo|51204,ppa|Pp3c13_5000V3.1.p,ath|pacid=19667939,ppa|Pp3c4_30600V3.1.p,ppa|Pp3c26_11450V3.1.p,ppa|Pp3c3_3110V3.1.p
mRNA splice site selection	21	0.000315832	0.000112266	2.81324	3.61379e-05	0.000214239	GO:0006376	BP	ppa|Pp3c16_8650V3.1.p,spr|GFWN01025654.1.p1,spr|GFWN01025650.1.p1,spr|GFWN01025656.1.p1,osa|ID=LOC_Os03g62640.2.MSUv7.0,spr|GFWN01025653.1.p1,spr|GFWN01025652.1.p1,spr|GFWN01025657.1.p1,spr|GFWN01025658.1.p1,ath|pacid=19669875,spr|GFWN01025651.1.p1,zygy|TRINITY_DN1724_c0_g1::TRINITY_DN1724_c0_g1_i1::g.25521::m.25521,ptr|Potri.019G055000.1,zygy|TRINITY_DN1724_c0_g2::TRINITY_DN1724_c0_g2_i1::g.2552…
brassinosteroid mediated signaling pathway	63	0.000947497	0.000552696	1.71432	5.14388e-05	0.00030404	GO:0009742	BP	osa|ID=LOC_Os06g09930.1.MSUv7.0,osa|ID=LOC_Os03g61010.1.MSUv7.0,ptr|Potri.009G142800.1,ath|pacid=19652224,ath|pacid=19638440,osa|ID=LOC_Os04g38480.1.MSUv7.0,osa|ID=LOC_Os02g13900.1.MSUv7.0,ath|pacid=19668593,ath|pacid=19651193,zygy|TRINITY_DN6689_c0_g3::TRINITY_DN6689_c0_g3_i1::g.71620::m.71620,ath|pacid=19659046,ath|pacid=19662888,ath|pacid=19649497,ppa|Pp3c12_13650V3.1.p,ath|pacid=19647133,ptr|…
endoplasmic reticulum-Golgi intermediate compartment membrane	13	0.000195515	5.18153e-05	3.77331	6.50005e-05	0.000383059	GO:0033116	CC	ptr|Potri.001G160500.1,zygy|TRINITY_DN6043_c0_g1::TRINITY_DN6043_c0_g1_i1::g.25224::m.25224,osa|ID=LOC_Os04g52300.1.MSUv7.0,spr|GFWN01008394.1.p1,ath|pacid=19652666,ath|pacid=19640991,zygy|TRINITY_DN6043_c0_g3::TRINITY_DN6043_c0_g3_i1::g.25229::m.25229,ppa|Pp3c12_11530V3.1.p,spr|GFWN01008396.1.p1,zygy|TRINITY_DN6043_c0_g2::TRINITY_DN6043_c0_g2_i1::g.25227::m.25227,zcir|TR7989|c0_g2_i1|m.10543,zci…
glyoxysomal membrane	9	0.000135357	2.59076e-05	5.22459	7.91023e-05	0.000464785	GO:0046861	CC	ppa|Pp3c17_11810V3.1.p,ptr|Potri.005G076200.1,kfl|kfl00529_0060_v1.1,spr|GFWN01014666.1.p1,ppa|Pp3c14_6330V3.1.p,ptr|Potri.007G092200.1,ath|pacid=19644551,smo|439220,zcir|TR70186|c0_g1_i1|m.97635
nuclear pore inner ring	23	0.000345911	0.000138174	2.50345	8.9924e-05	0.000526811	GO:0044611	CC	spr|GFWN01020402.1.p1,ptr|Potri.001G333200.1,osa|ID=LOC_Os09g31230.1.MSUv7.0,zygy|TRINITY_DN33906_c0_g1::TRINITY_DN33906_c0_g1_i1::g.52579::m.52579,ptr|Potri.008G177500.1,ppa|Pp3c5_12360V3.1.p,ath|pacid=19663911,ath|pacid=19645291,kfl|kfl00071_0050_v1.1,ath|pacid=19665995,osa|ID=LOC_Os10g06610.1.MSUv7.0,ath|pacid=19668106,ppa|Pp3c17_24080V3.1.p,ptr|Potri.006G056800.1,ptr|Potri.016G051500.1,osa|ID…
telomere capping	18	0.000270713	9.49946e-05	2.84977	0.000106931	0.000624602	GO:0016233	BP	kfl|kfl00069_0240_v1.1,ath|pacid=19642188,ath|pacid=19641992,ppa|Pp3c4_14090V3.1.p,osa|ID=LOC_Os10g34580.1.MSUv7.0,osa|ID=LOC_Os03g25130.1.MSUv7.0,ath|pacid=19661024,zygy|TRINITY_DN4520_c0_g4::TRINITY_DN4520_c0_g4_i1::g.17017::m.17017,ath|pacid=19670962,smo|269089,ath|pacid=19650382,zcir|TR50557|c0_g2_i5|m.68699,zcir|TR50557|c0_g2_i11|m.68724,zcir|TR50557|c0_g2_i9|m.68714,zcir|TR50557|c0_g2_i6|m.…
lysosome	29	0.000436149	0.000198625	2.19584	0.00011601	0.000675649	GO:0005764	CC	osa|ID=LOC_Os07g29760.1.MSUv7.0,osa|ID=LOC_Os02g27030.1.MSUv7.0,ptr|Potri.007G075300.1,zygy|TRINITY_DN6283_c0_g1::TRINITY_DN6283_c0_g1_i2::g.52918::m.52918,ath|pacid=19658650,ath|pacid=19648035,ptr|Potri.005G234000.1,ptr|Potri.004G056500.1,ptr|Potri.007G076100.1,ppa|Pp3c14_8830V3.1.p,ppa|Pp3c13_8810V3.1.p,osa|ID=LOC_Os04g13090.1.MSUv7.0,ptr|Potri.007G075900.1,ppa|Pp3c10_7510V3.1.p,ath|pacid=19655…
iron ion binding	497	0.0074747	0.00631283	1.18405	0.000126041	0.000731924	GO:0005506	MF	ptr|Potri.011G098800.1,ptr|Potri.T050700.1,smo|417566,smo|94261,smo|94367,ptr|Potri.007G082900.1,ath|pacid=19642674,osa|ID=LOC_Os01g43844.1.MSUv7.0,smo|133317,smo|177201,smo|157387,osa|ID=LOC_Os04g48460.1.MSUv7.0,ath|pacid=19654404,ath|pacid=19654402,ath|pacid=19650405,smo|124000,osa|ID=LOC_Os01g31770.2.MSUv7.0,ptr|Potri.002G130700.1,ppa|Pp3c23_6470V3.1.p,smo|411114,osa|ID=LOC_Os10g08540.1.MSUv7.…
chloroplast fission	41	0.000616625	0.000328163	1.87902	0.000158172	0.000915831	GO:0010020	BP	osa|ID=LOC_Os02g16450.1.MSUv7.0,ath|pacid=19665908,ppa|Pp3c2_5300V3.1.p,ptr|Potri.004G149900.1,zygy|TRINITY_DN3856_c0_g1::TRINITY_DN3856_c0_g1_i1::g.17544::m.17544,kfl|kfl00013_0480_v1.1,ptr|Potri.012G032200.1,osa|ID=LOC_Os09g38330.1.MSUv7.0,kfl|kfl00054_0235_v1.1,ath|pacid=19670215,smo|92361,ppa|Pp3c22_17090V3.1.p,ptr|Potri.015G028100.1,ptr|Potri.005G255300.1,osa|ID=LOC_Os06g30930.1.MSUv7.0,ptr|…
sphingolipid biosynthetic process	31	0.000466229	0.000224533	2.07644	0.000181895	0.00105012	GO:0030148	BP	ptr|Potri.003G019700.1,ptr|Potri.008G002100.1,osa|ID=LOC_Os03g49480.1.MSUv7.0,osa|ID=LOC_Os10g37280.1.MSUv7.0,ath|pacid=19663387,smo|105758,ptr|Potri.011G050800.1,zygy|TRINITY_DN2355_c0_g2::TRINITY_DN2355_c0_g2_i1::g.73172::m.73172,ptr|Potri.004G041200.1,ath|pacid=19664404,ppa|Pp3c23_19370V3.1.p,ath|pacid=19641498,osa|ID=LOC_Os01g05500.2.MSUv7.0,osa|ID=LOC_Os03g49180.1.MSUv7.0,ppa|Pp3c23_19371V3.…
protein O-linked glycosylation via hydroxyproline	7	0.000105277	1.72718e-05	6.09535	0.000192953	0.00110116	GO:0018258	BP	osa|ID=LOC_Os08g29710.1.MSUv7.0,ath|pacid=19656738,ath|pacid=19668981,ptr|Potri.015G023700.1,ath|pacid=19654971,ath|pacid=19644558,ath|pacid=19666909
transport of virus in host, cell to cell	7	0.000105277	1.72718e-05	6.09535	0.000192953	0.00110116	GO:0046740	BP	zygy|TRINITY_DN20056_c0_g1::TRINITY_DN20056_c0_g1_i1::g.9867::m.9867,smo|158800,spr|GFWN01003120.1.p1,ath|pacid=19663462,ppa|Pp3c10_23730V3.1.p,ath|pacid=19666611,zcir|TR45423|c0_g4_i1|m.61727
regulation of lipid catabolic process	7	0.000105277	1.72718e-05	6.09535	0.000192953	0.00110116	GO:0050994	BP	ath|pacid=19671313,ppa|Pp3c10_20380V3.1.p,ppa|Pp3c8_2940V3.1.p,smo|79007,ppa|Pp3c8_2930V3.1.p,smo|438209,ppa|Pp3c3_37220V3.1.p
hydroxyproline O-galactosyltransferase activity	7	0.000105277	1.72718e-05	6.09535	0.000192953	0.00110116	GO:1990714	MF	osa|ID=LOC_Os08g29710.1.MSUv7.0,ath|pacid=19656738,ath|pacid=19668981,ptr|Potri.015G023700.1,ath|pacid=19654971,ath|pacid=19644558,ath|pacid=19666909
negative regulation of gene expression, epigenetic	11	0.000165436	4.31794e-05	3.83136	0.000202285	0.00115111	GO:0045814	BP	ppa|Pp3c12_2410V3.1.p,spr|GFWN01026198.1.p2,zygy|TRINITY_DN8751_c0_g1::TRINITY_DN8751_c0_g1_i6::g.6146::m.6146,osa|ID=LOC_Os03g05690.1.MSUv7.0,zygy|TRINITY_DN8751_c0_g1::TRINITY_DN8751_c0_g1_i5::g.6143::m.6143,ath|pacid=19649359,zygy|TRINITY_DN8751_c0_g1::TRINITY_DN8751_c0_g1_i1::g.6131::m.6131,zygy|TRINITY_DN8751_c0_g1::TRINITY_DN8751_c0_g1_i3::g.6136::m.6136,ath|pacid=19659242,zcir|TR34035|c2_g…
sucrose synthase activity	30	0.000451189	0.000215897	2.08983	0.00020546	0.00116584	GO:0016157	MF	ath|pacid=19644350,ath|pacid=19665668,smo|268237,ppa|Pp3c1_33460V3.1.p,ath|pacid=19668115,spr|GFWN01028140.1.p1,ath|pacid=19650264,osa|ID=LOC_Os02g58480.1.MSUv7.0,ath|pacid=19672941,ptr|Potri.004G081300.1,ptr|Potri.018G063500.1,osa|ID=LOC_Os04g24430.1.MSUv7.0,osa|ID=LOC_Os03g28330.4.MSUv7.0,ppa|Pp3c19_5850V3.1.p,ptr|Potri.006G136700.1,ppa|Pp3c10_11330V3.1.p,ptr|Potri.015G029100.1,ppa|Pp3c5_19770V…
anther development	12	0.000180476	5.18153e-05	3.48306	0.000251148	0.00142103	GO:0048653	BP	ath|pacid=19641284,ath|pacid=19667131,ath|pacid=19661269,osa|ID=LOC_Os01g59660.1.MSUv7.0,osa|ID=LOC_Os02g02820.1.MSUv7.0,osa|ID=LOC_Os07g41900.1.MSUv7.0,ath|pacid=19670644,ath|pacid=19669431,osa|ID=LOC_Os10g33250.1.MSUv7.0,osa|ID=LOC_Os05g46220.1.MSUv7.0,ath|pacid=19659820,ptr|Potri.006G227100.1
positive regulation of nucleic acid-templated transcription	5	7.51981e-05	8.63588e-06	8.70764	0.000323421	0.0016903	GO:1903508	BP	ath|pacid=19650569,ath|pacid=19653634,osa|ID=LOC_Os05g22670.1.MSUv7.0,ppa|Pp3c24_9280V3.1.p,spr|GFWN01009568.1.p1
tubular endosome	5	7.51981e-05	8.63588e-06	8.70764	0.000323421	0.0016903	GO:0097422	CC	ppa|Pp3c21_4610V3.1.p,ppa|Pp3c21_4630V3.1.p,kfl|kfl00801_0030_v1.1,ppa|Pp3c19_3560V3.1.p,smo|444026
glucuronoxylan glucuronosyltransferase activity	5	7.51981e-05	8.63588e-06	8.70764	0.000323421	0.0016903	GO:0080116	MF	ath|pacid=19657644,ath|pacid=19660151,ath|pacid=19672344,ath|pacid=19644567,ppa|Pp3c2_6740V3.1.p
phosphatidyl-N-dimethylethanolamine N-methyltransferase activity	5	7.51981e-05	8.63588e-06	8.70764	0.000323421	0.0016903	GO:0080101	MF	kfl|kfl00100_g13_v1.1,ppa|Pp3c6_3720V3.1.p,osa|ID=LOC_Os02g39880.1.MSUv7.0,ath|pacid=19651234,ptr|Potri.001G044200.1
generative cell mitosis	5	7.51981e-05	8.63588e-06	8.70764	0.000323421	0.0016903	GO:0055047	BP	ptr|Potri.005G218400.1,kfl|kfl00004_0160_v1.1,ptr|Potri.002G044800.1,ath|pacid=19659917,spr|GFWN01008921.1.p1
plant-type cell wall cellulose biosynthetic process	5	7.51981e-05	8.63588e-06	8.70764	0.000323421	0.0016903	GO:0052324	BP	ath|pacid=19650080,ath|pacid=19664865,ath|pacid=19659207,ath|pacid=19652844,ath|pacid=19641213
positive regulation of long-day photoperiodism, flowering	15	0.000225594	7.77229e-05	2.90255	0.000318238	0.0016903	GO:0048578	BP	ptr|Potri.011G060000.1,ath|pacid=19656885,osa|ID=LOC_Os05g43950.1.MSUv7.0,ptr|Potri.005G196700.1,zygy|TRINITY_DN5886_c0_g2::TRINITY_DN5886_c0_g2_i1::g.23956::m.23956,osa|ID=LOC_Os01g54930.1.MSUv7.0,ptr|Potri.019G092800.1,ptr|Potri.013G123100.1,ptr|Potri.002G064400.1,osa|ID=LOC_Os01g08700.2.MSUv7.0,ath|pacid=19642313,ptr|Potri.004G050900.1,ath|pacid=19650878,zcir|TR24684|c0_g1_i2|m.33705,zcir|TR24…
retrograde transport, endosome to plasma membrane	5	7.51981e-05	8.63588e-06	8.70764	0.000323421	0.0016903	GO:1990126	BP	ppa|Pp3c21_4610V3.1.p,ppa|Pp3c21_4630V3.1.p,kfl|kfl00801_0030_v1.1,ppa|Pp3c19_3560V3.1.p,smo|444026
inositol phosphate-mediated signaling	5	7.51981e-05	8.63588e-06	8.70764	0.000323421	0.0016903	GO:0048016	BP	ptr|Potri.008G169400.1,ath|pacid=19658425,spr|GFWN01015374.1.p1,ptr|Potri.010G069000.1,osa|ID=LOC_Os02g56510.1.MSUv7.0
positive regulation of meiotic nuclear division	5	7.51981e-05	8.63588e-06	8.70764	0.000323421	0.0016903	GO:0045836	BP	ath|pacid=19673226,ath|pacid=19642226,ath|pacid=19665313,ath|pacid=19644898,ath|pacid=19651891
uridine nucleosidase activity	5	7.51981e-05	8.63588e-06	8.70764	0.000323421	0.0016903	GO:0045437	MF	ath|pacid=19641706,osa|ID=LOC_Os08g44370.1.MSUv7.0,osa|ID=LOC_Os09g39440.1.MSUv7.0,ptr|Potri.006G083400.1,smo|97048
extrinsic component of endoplasmic reticulum membrane	5	7.51981e-05	8.63588e-06	8.70764	0.000323421	0.0016903	GO:0042406	CC	ath|pacid=19656654,osa|ID=LOC_Os02g51330.1.MSUv7.0,ppa|Pp3c17_23460V3.1.p,ath|pacid=19661070,osa|ID=LOC_Os04g43040.1.MSUv7.0
'de novo' GDP-L-fucose biosynthetic process	5	7.51981e-05	8.63588e-06	8.70764	0.000323421	0.0016903	GO:0042351	BP	ath|pacid=19672517,ath|pacid=19650971,osa|ID=LOC_Os06g44270.1.MSUv7.0,ath|pacid=19655232,ath|pacid=19664342
multivesicular body assembly	5	7.51981e-05	8.63588e-06	8.70764	0.000323421	0.0016903	GO:0036258	BP	zygy|TRINITY_DN7675_c0_g1::TRINITY_DN7675_c0_g1_i1::g.45947::m.45947,ppa|Pp3c14_11260V3.1.p,spr|GFWN01008103.1.p2,ath|pacid=19653519,zcir|TR9184|c0_g6_i1|m.12133
sepal development	5	7.51981e-05	8.63588e-06	8.70764	0.000323421	0.0016903	GO:0048442	BP	spr|GFWN01006149.1.p1,osa|ID=LOC_Os02g10050.1.MSUv7.0,ath|pacid=19640129,ath|pacid=19638795,spr|GFWN01006150.1.p1
4-aminobutyrate:pyruvate transaminase activity	5	7.51981e-05	8.63588e-06	8.70764	0.000323421	0.0016903	GO:0034387	MF	osa|ID=LOC_Os08g10510.1.MSUv7.0,ath|pacid=19660205,osa|ID=LOC_Os04g52440.1.MSUv7.0,osa|ID=LOC_Os02g02210.1.MSUv7.0,osa|ID=LOC_Os04g52450.1.MSUv7.0
phosphatidyl-N-methylethanolamine N-methyltransferase activity	5	7.51981e-05	8.63588e-06	8.70764	0.000323421	0.0016903	GO:0000773	MF	kfl|kfl00100_g13_v1.1,ppa|Pp3c6_3720V3.1.p,osa|ID=LOC_Os02g39880.1.MSUv7.0,ath|pacid=19651234,ptr|Potri.001G044200.1
phosphatidylethanolamine N-methyltransferase activity	5	7.51981e-05	8.63588e-06	8.70764	0.000323421	0.0016903	GO:0004608	MF	kfl|kfl00100_g13_v1.1,ppa|Pp3c6_3720V3.1.p,osa|ID=LOC_Os02g39880.1.MSUv7.0,ath|pacid=19651234,ptr|Potri.001G044200.1
osmosensory signaling pathway	5	7.51981e-05	8.63588e-06	8.70764	0.000323421	0.0016903	GO:0007231	BP	ath|pacid=19638351,ath|pacid=19652508,ptr|Potri.003G133300.1,osa|ID=LOC_Os03g50860.1.MSUv7.0,ath|pacid=19668120
sucrose:proton symporter activity	5	7.51981e-05	8.63588e-06	8.70764	0.000323421	0.0016903	GO:0008506	MF	osa|ID=LOC_Os02g36700.1.MSUv7.0,osa|ID=LOC_Os03g07480.1.MSUv7.0,ath|pacid=19664641,ath|pacid=19655696,ath|pacid=19655401
[protein-PII] uridylyltransferase activity	5	7.51981e-05	8.63588e-06	8.70764	0.000323421	0.0016903	GO:0008773	MF	ptr|Potri.008G033200.1,ptr|Potri.001G442600.1,ptr|Potri.010G228500.1,ath|pacid=19639330,ptr|Potri.T168300.1
endosperm development	18	0.000270713	0.000103631	2.61229	0.000301103	0.0016903	GO:0009960	BP	ptr|Potri.001G380100.1,ppa|Pp3c9_13000V3.1.p,spr|GFWN01031874.1.p1,ath|pacid=19644328,ptr|Potri.012G098000.1,osa|ID=LOC_Os01g47690.1.MSUv7.0,zygy|TRINITY_DN6842_c0_g1::TRINITY_DN6842_c0_g1_i3::g.54433::m.54433,osa|ID=LOC_Os11g09280.1.MSUv7.0,zygy|TRINITY_DN4535_c0_g1::TRINITY_DN4535_c0_g1_i1::g.16783::m.16783,ath|pacid=19644156,ppa|Pp3c6_21480V3.1.p,smo|76878,ath|pacid=19653200,zygy|TRINITY_DN684…
SNARE complex assembly	5	7.51981e-05	8.63588e-06	8.70764	0.000323421	0.0016903	GO:0035493	BP	spr|GFWN01025110.1.p1,ath|pacid=19642924,ptr|Potri.017G056800.1,kfl|kfl01439_0010_v1.1,osa|ID=LOC_Os06g50110.1.MSUv7.0
raffinose family oligosaccharide biosynthetic process	5	7.51981e-05	8.63588e-06	8.70764	0.000323421	0.0016903	GO:0010325	BP	ptr|Potri.005G040600.1,ptr|Potri.013G028700.1,ptr|Potri.002G213100.1,osa|ID=LOC_Os05g33730.1.MSUv7.0,ptr|Potri.014G135900.1
floral meristem determinacy	5	7.51981e-05	8.63588e-06	8.70764	0.000323421	0.0016903	GO:0010582	BP	osa|ID=LOC_Os02g45770.1.MSUv7.0,spr|GFWN01003399.1.p1,ath|pacid=19646420,ath|pacid=19646959,ath|pacid=19669388
positive regulation of mitochondrial fusion	5	7.51981e-05	8.63588e-06	8.70764	0.000323421	0.0016903	GO:0010636	BP	ptr|Potri.001G271200.1,ptr|Potri.009G065300.1,osa|ID=LOC_Os02g48620.2.MSUv7.0,ath|pacid=19659083,ppa|Pp3c16_5830V3.1.p
L-cystine transport	5	7.51981e-05	8.63588e-06	8.70764	0.000323421	0.0016903	GO:0015811	BP	spr|GFWN01010012.1.p1,ppa|Pp3c5_9870V3.1.p,spr|GFWN01010013.1.p1,ptr|Potri.017G070300.1,ath|pacid=19667670
SMC loading complex	5	7.51981e-05	8.63588e-06	8.70764	0.000323421	0.0016903	GO:0032116	CC	ptr|Potri.019G133000.1,ath|pacid=19668169,ppa|Pp3c10_12710V3.1.p,ppa|Pp3c26_4960V3.1.p,osa|ID=LOC_Os04g28010.1.MSUv7.0
rhamnogalacturonan II biosynthetic process	5	7.51981e-05	8.63588e-06	8.70764	0.000323421	0.0016903	GO:0010306	BP	ath|pacid=19657193,ath|pacid=19648100,ath|pacid=19646954,ath|pacid=19648302,ath|pacid=19652899
cortical actin cytoskeleton	8	0.000120317	2.59076e-05	4.64408	0.000422482	0.00219647	GO:0030864	CC	ath|pacid=19638367,zygy|TRINITY_DN7108_c0_g1::TRINITY_DN7108_c0_g1_i1::g.60381::m.60381,osa|ID=LOC_Os01g03510.1.MSUv7.0,ptr|Potri.012G049200.1,ath|pacid=19660370,ptr|Potri.015G041200.1,zygy|TRINITY_DN7108_c0_g1::TRINITY_DN7108_c0_g1_i2::g.60389::m.60389,zcir|TR67539|c0_g1_i1|m.91457
trichome papilla formation	8	0.000120317	2.59076e-05	4.64408	0.000422482	0.00219647	GO:1905499	BP	zygy|TRINITY_DN7013_c1_g1::TRINITY_DN7013_c1_g1_i1::g.2446::m.2446,spr|GFWN01001683.1.p1,ptr|Potri.008G117700.1,osa|ID=LOC_Os09g13610.1.MSUv7.0,zygy|TRINITY_DN7013_c1_g2::TRINITY_DN7013_c1_g2_i1::g.2448::m.2448,ptr|Potri.010G128600.1,ath|pacid=19652460,zcir|TR70214|c0_g2_i1|m.97893
proton-transporting ATP synthase complex, coupling factor F(o)	36	0.000541427	0.00029362	1.84397	0.00052862	0.0027411	GO:0045263	CC	kfl|kfl01813_1000_v1.1,ptr|Potri.019G028600.1,zygy|TRINITY_DN9038_c6_g15::TRINITY_DN9038_c6_g15_i1::g.37806::m.37806,smo|137882,ath|pacid=19638022,kfl|kfl01813_0990_v1.1,ptr|Potri.005G154700.1,ath|pacid=19638021,osa|ID=LOC_Os12g23610.1.MSUv7.0,osa|ID=LOC_Os10g38272.1.MSUv7.0,ptr|Potri.013G137700.1,osa|ID=LOC_Os10g21230.2.MSUv7.0,zygy|TRINITY_DN39775_c0_g1::TRINITY_DN39775_c0_g1_i1::g.35561::m.355…
shoot system morphogenesis	9	0.000135357	3.45435e-05	3.91844	0.000635243	0.00326837	GO:0010016	BP	ptr|Potri.014G142600.1,ptr|Potri.011G066700.1,smo|90091,ath|pacid=19638547,osa|ID=LOC_Os06g06050.1.MSUv7.0,ppa|Pp3c17_1180V3.1.p,zygy|TRINITY_DN26334_c0_g1::TRINITY_DN26334_c0_g1_i1::g.2860::m.2860,ath|pacid=19640104,zcir|TR57991|c0_g1_i1|m.76168
pollen tube tip	9	0.000135357	3.45435e-05	3.91844	0.000635243	0.00326837	GO:0090404	CC	osa|ID=LOC_Os07g33850.2.MSUv7.0,ptr|Potri.005G055200.1,ath|pacid=19667452,ath|pacid=19662111,ptr|Potri.013G042500.1,ptr|Potri.014G152100.1,ath|pacid=19671205,ath|pacid=19661476,ath|pacid=19664471
meristem initiation	9	0.000135357	3.45435e-05	3.91844	0.000635243	0.00326837	GO:0010014	BP	ath|pacid=19639699,ath|pacid=19645439,osa|ID=LOC_Os10g33960.1.MSUv7.0,ath|pacid=19667720,ath|pacid=19657513,ptr|Potri.003G050100.1,ath|pacid=19657950,ath|pacid=19654895,ptr|Potri.001G188800.1
small GTPase mediated signal transduction	38	0.000571506	0.000319527	1.7886	0.000658531	0.00337944	GO:0007264	BP	ppa|Pp3c1_25190V3.1.p,ppa|Pp3c9_15160V3.1.p,ath|pacid=19657930,ppa|Pp3c2_20700V3.1.p,zygy|TRINITY_DN8623_c0_g1::TRINITY_DN8623_c0_g1_i2::g.55815::m.55815,smo|129262,osa|ID=LOC_Os03g21080.1.MSUv7.0,zygy|TRINITY_DN9196_c0_g1::TRINITY_DN9196_c0_g1_i1::g.63550::m.63550,ptr|Potri.013G123800.1,zygy|TRINITY_DN8623_c0_g1::TRINITY_DN8623_c0_g1_i1::g.55812::m.55812,ptr|Potri.011G024000.1,kfl|kfl00098_0070_…
exocyst	83	0.00124829	0.000854952	1.46007	0.000669341	0.00342606	GO:0000145	CC	ptr|Potri.008G009100.1,zygy|TRINITY_DN8862_c0_g2::TRINITY_DN8862_c0_g2_i2::g.69541::m.69541,spr|GFWN01013052.1.p2,ppa|Pp3c3_27570V3.1.p,zygy|TRINITY_DN39053_c0_g1::TRINITY_DN39053_c0_g1_i1::g.24390::m.24390,zygy|TRINITY_DN355_c0_g1::TRINITY_DN355_c0_g1_i1::g.80224::m.80224,ath|pacid=19666403,ppa|Pp3c11_13110V3.1.p,zygy|TRINITY_DN355_c0_g1::TRINITY_DN355_c0_g1_i2::g.80231::m.80231,osa|ID=LOC_Os02g…
negative regulation of long-day photoperiodism, flowering	10	0.000150396	4.31794e-05	3.48306	0.000796057	0.00406419	GO:0048579	BP	ath|pacid=19645708,ath|pacid=19661958,osa|ID=LOC_Os07g49460.1.MSUv7.0,osa|ID=LOC_Os03g05690.1.MSUv7.0,osa|ID=LOC_Os03g60110.1.MSUv7.0,ath|pacid=19650048,ath|pacid=19638984,ath|pacid=19647308,osa|ID=LOC_Os06g16370.1.MSUv7.0,ath|pacid=19644810
cell plate	29	0.000436149	0.000224533	1.94247	0.000801	0.00407894	GO:0009504	CC	ath|pacid=19648873,osa|ID=LOC_Os02g55010.1.MSUv7.0,kfl|kfl00044_0350_v1.1,ppa|Pp3c2_20530V3.1.p,ppa|Pp3c2_12740V3.1.p,ath|pacid=19642239,ppa|Pp3c14_20150V3.1.p,ath|pacid=19648038,spr|GFWN01003055.1.p1,smo|94776,smo|36509,ath|pacid=19670089,ath|pacid=19667611,ath|pacid=19654445,ath|pacid=19666067,osa|ID=LOC_Os11g07470.1.MSUv7.0,ppa|Pp3c16_15690V3.1.p,zygy|TRINITY_DN32864_c0_g1::TRINITY_DN32864_c0_…
chloroplast RNA processing	16	0.000240634	9.49946e-05	2.53313	0.000866526	0.00440133	GO:0031425	BP	smo|73828,ptr|Potri.016G006800.1,ath|pacid=19668968,ppa|Pp3c3_5764V3.1.p,ppa|Pp3c15_12010V3.1.p,spr|GFWN01002700.1.p1,ath|pacid=19644921,ptr|Potri.006G018800.1,ppa|Pp3c3_5760V3.1.p,ptr|Potri.006G018600.1,ptr|Potri.017G075700.1,ptr|Potri.006G019000.1,ppa|Pp3c9_6880V3.1.p,osa|ID=LOC_Os03g11670.1.MSUv7.0,zygy|TRINITY_DN7191_c0_g1::TRINITY_DN7191_c0_g1_i1::g.60165::m.60165,zcir|TR64032|c0_g1_i2|m.881…
regulation of microtubule cytoskeleton organization	11	0.000165436	5.18153e-05	3.1928	0.000899585	0.00455759	GO:0070507	BP	smo|90812,smo|78846,ptr|Potri.007G087200.1,ppa|Pp3c19_16600V3.1.p,ppa|Pp3c19_16450V3.1.p,spr|GFWN01028771.1.p1,ppa|Pp3c22_14800V3.1.p,ath|pacid=19640464,zygy|TRINITY_DN3754_c0_g1::TRINITY_DN3754_c0_g1_i1::g.80718::m.80718,ptr|Potri.005G080100.1,zcir|TR68402|c1_g2_i1|m.92403
mitochondrial envelope	12	0.000180476	6.04511e-05	2.98548	0.000952897	0.00477892	GO:0005740	CC	spr|GFWN01027829.1.p1,kfl|kfl00140_0110_v1.1,smo|418496,zygy|TRINITY_DN33007_c0_g1::TRINITY_DN33007_c0_g1_i1::g.74149::m.74149,ptr|Potri.001G173800.1,osa|ID=LOC_Os01g42650.1.MSUv7.0,ath|pacid=19663466,osa|ID=LOC_Os06g05080.1.MSUv7.0,ath|pacid=19650201,ptr|Potri.003G060100.1,ppa|Pp3c19_11870V3.1.p,zcir|TR69761|c0_g1_i1|m.95957
mitochondrial electron transport, cytochrome c to oxygen	12	0.000180476	6.04511e-05	2.98548	0.000952897	0.00477892	GO:0006123	BP	ppa|Pp3c6_25050V3.1.p,ath|pacid=19643661,osa|ID=LOC_Os01g42650.1.MSUv7.0,ath|pacid=19663466,osa|ID=LOC_Os06g05080.1.MSUv7.0,ath|pacid=19645471,ath|pacid=19650828,ppa|Pp3c5_3360V3.1.p,ptr|Potri.007G008800.1,zygy|TRINITY_DN13676_c0_g1::TRINITY_DN13676_c0_g1_i1::g.3445::m.3445,osa|ID=LOC_Os12g33946.1.MSUv7.0,ppa|Pp3c22_17400V3.1.p
negative regulation of protein dephosphorylation	14	0.000210555	7.77229e-05	2.70905	0.000951188	0.00477892	GO:0035308	BP	osa|ID=LOC_Os08g23680.1.MSUv7.0,zygy|TRINITY_DN8167_c0_g1::TRINITY_DN8167_c0_g1_i1::g.49841::m.49841,kfl|kfl00120_0010_v1.1,zygy|TRINITY_DN8167_c0_g1::TRINITY_DN8167_c0_g1_i2::g.49845::m.49845,spr|GFWN01012375.1.p1,ppa|Pp3c12_14900V3.1.p,ath|pacid=19673088,zygy|TRINITY_DN8167_c0_g1::TRINITY_DN8167_c0_g1_i3::g.49854::m.49854,spr|GFWN01012376.1.p1,zygy|TRINITY_DN8167_c0_g1::TRINITY_DN8167_c0_g1_i5:…
Atg1/ULK1 kinase complex	14	0.000210555	7.77229e-05	2.70905	0.000951188	0.00477892	GO:1990316	CC	osa|ID=LOC_Os02g43040.1.MSUv7.0,osa|ID=LOC_Os04g45570.1.MSUv7.0,ptr|Potri.012G004400.1,smo|438134,ppa|Pp3c2_10630V3.1.p,ppa|Pp3c1_24111V3.1.p,ptr|Potri.015G000400.1,ppa|Pp3c1_24110V3.1.p,zygy|TRINITY_DN26643_c0_g1::TRINITY_DN26643_c0_g1_i1::g.64275::m.64275,ath|pacid=19665070,smo|404290,kfl|kfl00049_0050_v1.1,zcir|TR14071|c0_g1_i2|m.20910,zcir|TR14071|c0_g1_i1|m.20907
polarity specification of adaxial/abaxial axis	13	0.000195515	6.9087e-05	2.82998	0.000966624	0.00482341	GO:0009944	BP	osa|ID=LOC_Os12g38400.2.MSUv7.0,ath|pacid=19639699,osa|ID=LOC_Os10g33960.1.MSUv7.0,ppa|Pp3c19_19610V3.1.p,ath|pacid=19639640,ath|pacid=19644520,kfl|kfl00209_0160_v1.1,ath|pacid=19667720,ppa|Pp3c22_5950V3.1.p,ath|pacid=19642515,ath|pacid=19647105,ath|pacid=19639922,ath|pacid=19654895
seed maturation	13	0.000195515	6.9087e-05	2.82998	0.000966624	0.00482341	GO:0010431	BP	ath|pacid=19644350,ptr|Potri.007G056400.1,ath|pacid=19669366,ath|pacid=19638918,ptr|Potri.005G111700.1,spr|GFWN01028140.1.p1,ath|pacid=19664115,ath|pacid=19672941,ppa|Pp3c19_5850V3.1.p,ppa|Pp3c10_11330V3.1.p,osa|ID=LOC_Os06g09450.2.MSUv7.0,ath|pacid=19667189,osa|ID=LOC_Os02g39930.1.MSUv7.0
regulation of DNA methylation	22	0.000330872	0.000155446	2.12854	0.00105797	0.00526599	GO:0044030	BP	spr|GFWN01027053.1.p1,spr|GFWN01027054.1.p1,ath|pacid=19665973,ptr|Potri.010G028200.1,ath|pacid=19671782,smo|81057,kfl|kfl00306_0110_v1.1,spr|GFWN01006145.1.p1,zygy|TRINITY_DN642_c0_g1::TRINITY_DN642_c0_g1_i1::g.16519::m.16519,zygy|TRINITY_DN7643_c0_g1::TRINITY_DN7643_c0_g1_i2::g.45914::m.45914,ath|pacid=19659278,spr|GFWN01027050.1.p1,spr|GFWN01027049.1.p1,zygy|TRINITY_DN7643_c0_g1::TRINITY_DN764…
dolichol-phosphate-mannose synthase complex	6	9.02378e-05	1.72718e-05	5.22459	0.00120326	0.00594449	GO:0033185	CC	ath|pacid=19649345,ppa|Pp3c22_2990V3.1.p,osa|ID=LOC_Os02g51420.1.MSUv7.0,osa|ID=LOC_Os02g04725.3.MSUv7.0,ptr|Potri.002G245800.1,ath|pacid=19658214
cytoplasmic mRNA processing body assembly	26	0.00039103	0.000198625	1.96868	0.00119861	0.00594449	GO:0033962	BP	ptr|Potri.011G143900.1,ath|pacid=19657153,ath|pacid=19645416,ptr|Potri.006G021900.1,zygy|TRINITY_DN27440_c0_g1::TRINITY_DN27440_c0_g1_i1::g.35348::m.35348,ath|pacid=19658135,smo|165728,osa|ID=LOC_Os02g19330.2.MSUv7.0,smo|443169,ath|pacid=19663241,zygy|TRINITY_DN2320_c0_g1::TRINITY_DN2320_c0_g1_i1::g.73261::m.73261,osa|ID=LOC_Os02g19220.1.MSUv7.0,ptr|Potri.016G020600.1,zygy|TRINITY_DN20581_c0_g1::…
succinate dehydrogenase complex	6	9.02378e-05	1.72718e-05	5.22459	0.00120326	0.00594449	GO:0045281	CC	ath|pacid=19666411,zygy|TRINITY_DN7495_c1_g3::TRINITY_DN7495_c1_g3_i1::g.41883::m.41883,zygy|TRINITY_DN7495_c1_g2::TRINITY_DN7495_c1_g2_i1::g.41879::m.41879,zygy|TRINITY_DN7495_c1_g1::TRINITY_DN7495_c1_g1_i1::g.41874::m.41874,kfl|kfl01814_0610_v1.1,zcir|TR29424|c1_g1_i1|m.39204
defense response to fungus	104	0.00156412	0.00114857	1.3618	0.00152082	0.00749464	GO:0050832	BP	ath|pacid=19670761,ath|pacid=19665287,ath|pacid=19671313,ppa|Pp3c17_7680V3.1.p,zygy|TRINITY_DN7013_c1_g1::TRINITY_DN7013_c1_g1_i1::g.2446::m.2446,ath|pacid=19662208,ath|pacid=19659854,spr|GFWN01001683.1.p1,osa|ID=LOC_Os12g38400.2.MSUv7.0,ath|pacid=19651276,osa|ID=LOC_Os07g22710.1.MSUv7.0,osa|ID=LOC_Os06g39906.1.MSUv7.0,ath|pacid=19671506,ath|pacid=19649471,ath|pacid=19665973,ptr|Potri.010G150900.…
regulation of response to endoplasmic reticulum stress	4	6.01585e-05	8.63588e-06	6.96612	0.00287416	0.0124089	GO:1905897	BP	spr|GFWN01011553.1.p1,ath|pacid=19647950,zygy|TRINITY_DN762_c0_g2::TRINITY_DN762_c0_g2_i1::g.46160::m.46160,osa|ID=LOC_Os01g46590.1.MSUv7.0
lipopolysaccharide-mediated signaling pathway	4	6.01585e-05	8.63588e-06	6.96612	0.00287416	0.0124089	GO:0031663	BP	ath|pacid=19656634,ath|pacid=19657770,ath|pacid=19654541,ath|pacid=19655729
mitochondrial DNA metabolic process	4	6.01585e-05	8.63588e-06	6.96612	0.00287416	0.0124089	GO:0032042	BP	ath|pacid=19661344,ppa|Pp3c8_22090V3.1.p,osa|ID=LOC_Os04g42784.1.MSUv7.0,osa|ID=LOC_Os09g36300.1.MSUv7.0
detection of lipopolysaccharide	4	6.01585e-05	8.63588e-06	6.96612	0.00287416	0.0124089	GO:0032497	BP	ath|pacid=19656634,ath|pacid=19657770,ath|pacid=19654541,ath|pacid=19655729
ELL-EAF complex	4	6.01585e-05	8.63588e-06	6.96612	0.00287416	0.0124089	GO:0032783	CC	ppa|Pp3c18_1330V3.1.p,smo|424406,ppa|Pp3c21_20610V3.1.p,spr|GFWN01024510.1.p1
regulation of nuclear cell cycle DNA replication	4	6.01585e-05	8.63588e-06	6.96612	0.00287416	0.0124089	GO:0033262	BP	osa|ID=LOC_Os02g52460.1.MSUv7.0,ptr|Potri.010G097400.1,ath|pacid=19660971,ppa|Pp3c24_950V3.1.p
peroxisome membrane targeting sequence binding	4	6.01585e-05	8.63588e-06	6.96612	0.00287416	0.0124089	GO:0033328	MF	ptr|Potri.003G077000.1,ath|pacid=19668568,ptr|Potri.001G157900.1,ath|pacid=19660872
microtubule anchoring	4	6.01585e-05	8.63588e-06	6.96612	0.00287416	0.0124089	GO:0034453	BP	ppa|Pp3c14_5580V3.1.p,spr|GFWN01029248.1.p1,kfl|kfl00452_0100_v1.1,smo|405503
negative regulation of iron ion transport	4	6.01585e-05	8.63588e-06	6.96612	0.00287416	0.0124089	GO:0034757	BP	ath|pacid=19671807,osa|ID=LOC_Os01g69920.1.MSUv7.0,ath|pacid=19654731,osa|ID=LOC_Os10g21810.1.MSUv7.0
replication fork arrest	4	6.01585e-05	8.63588e-06	6.96612	0.00287416	0.0124089	GO:0043111	BP	osa|ID=LOC_Os02g52460.1.MSUv7.0,ptr|Potri.010G097400.1,ath|pacid=19660971,ppa|Pp3c24_950V3.1.p
pectin metabolic process	4	6.01585e-05	8.63588e-06	6.96612	0.00287416	0.0124089	GO:0045488	BP	ath|pacid=19667669,ath|pacid=19661627,ath|pacid=19662171,osa|ID=LOC_Os10g26680.1.MSUv7.0
negative regulation of endocytosis	4	6.01585e-05	8.63588e-06	6.96612	0.00287416	0.0124089	GO:0045806	BP	ath|pacid=19648873,ppa|Pp3c2_20530V3.1.p,ath|pacid=19648038,ppa|Pp3c2_21760V3.1.p
D-galacturonate metabolic process	4	6.01585e-05	8.63588e-06	6.96612	0.00287416	0.0124089	GO:0046396	BP	ath|pacid=19658912,ppa|Pp3c23_15130V3.1.p,osa|ID=LOC_Os04g51880.1.MSUv7.0,zcir|TR24392|c0_g1_i2|m.33028
adenosine nucleosidase activity	4	6.01585e-05	8.63588e-06	6.96612	0.00287416	0.0124089	GO:0047622	MF	ath|pacid=19641706,osa|ID=LOC_Os08g44370.1.MSUv7.0,ptr|Potri.006G083400.1,smo|97048
kinetochore assembly	13	0.000195515	7.77229e-05	2.51554	0.00266608	0.0124089	GO:0051382	BP	ath|pacid=19651752,ath|pacid=19654118,osa|ID=LOC_Os04g40550.1.MSUv7.0,ptr|Potri.012G090600.1,ppa|Pp3c15_7370V3.1.p,smo|110537,kfl|kfl00124_0050_v1.1,ptr|Potri.001G178200.1,ath|pacid=19658530,smo|110491,kfl|kfl00291_0070_v1.1,osa|ID=LOC_Os01g43050.1.MSUv7.0,ptr|Potri.003G056600.1
positive regulation of defense response	8	0.000120317	3.45435e-05	3.48306	0.00256691	0.0124089	GO:0031349	BP	zygy|TRINITY_DN7013_c1_g1::TRINITY_DN7013_c1_g1_i1::g.2446::m.2446,spr|GFWN01001683.1.p1,ptr|Potri.008G117700.1,osa|ID=LOC_Os09g13610.1.MSUv7.0,zygy|TRINITY_DN7013_c1_g2::TRINITY_DN7013_c1_g2_i1::g.2448::m.2448,ptr|Potri.010G128600.1,ath|pacid=19652460,zcir|TR70214|c0_g2_i1|m.97893
simple leaf morphogenesis	4	6.01585e-05	8.63588e-06	6.96612	0.00287416	0.0124089	GO:0060776	BP	ppa|Pp3c21_16050V3.1.p,ath|pacid=19667903,ath|pacid=19662272,zcir|TR5559|c0_g1_i2|m.7100
meiotic attachment of telomere to nuclear envelope	4	6.01585e-05	8.63588e-06	6.96612	0.00287416	0.0124089	GO:0070197	BP	ath|pacid=19661348,ath|pacid=19672544,ath|pacid=19671498,ptr|Potri.001G146500.1
glutamine binding	4	6.01585e-05	8.63588e-06	6.96612	0.00287416	0.0124089	GO:0070406	MF	ath|pacid=19666407,ath|pacid=19668512,ath|pacid=19669086,ath|pacid=19665893
cellular hyperosmotic salinity response	4	6.01585e-05	8.63588e-06	6.96612	0.00287416	0.0124089	GO:0071475	BP	spr|GFWN01011553.1.p1,ath|pacid=19647950,zygy|TRINITY_DN762_c0_g2::TRINITY_DN762_c0_g2_i1::g.46160::m.46160,osa|ID=LOC_Os01g46590.1.MSUv7.0
xanthosine nucleotidase activity	4	6.01585e-05	8.63588e-06	6.96612	0.00287416	0.0124089	GO:0072585	MF	ath|pacid=19641706,osa|ID=LOC_Os08g44370.1.MSUv7.0,ptr|Potri.006G083400.1,smo|97048
hydrogen peroxide transmembrane transport	4	6.01585e-05	8.63588e-06	6.96612	0.00287416	0.0124089	GO:0080170	BP	ath|pacid=19644650,ath|pacid=19658395,ath|pacid=19672126,ath|pacid=19646647
negative regulation of clathrin-dependent endocytosis	4	6.01585e-05	8.63588e-06	6.96612	0.00287416	0.0124089	GO:1900186	BP	ath|pacid=19648873,ppa|Pp3c2_20530V3.1.p,ath|pacid=19648038,ppa|Pp3c2_21760V3.1.p
regulation of brassinosteroid mediated signaling pathway	4	6.01585e-05	8.63588e-06	6.96612	0.00287416	0.0124089	GO:1900457	BP	spr|GFWN01011553.1.p1,ath|pacid=19647950,zygy|TRINITY_DN762_c0_g2::TRINITY_DN762_c0_g2_i1::g.46160::m.46160,osa|ID=LOC_Os01g46590.1.MSUv7.0
positive regulation of response to salt stress	13	0.000195515	7.77229e-05	2.51554	0.00266608	0.0124089	GO:1901002	BP	osa|ID=LOC_Os01g62410.1.MSUv7.0,zygy|TRINITY_DN8465_c0_g1::TRINITY_DN8465_c0_g1_i1::g.26254::m.26254,ppa|Pp3c18_22450V3.1.p,zygy|TRINITY_DN8465_c0_g1::TRINITY_DN8465_c0_g1_i4::g.26258::m.26258,zygy|TRINITY_DN8465_c0_g1::TRINITY_DN8465_c0_g1_i2::g.26256::m.26256,ath|pacid=19653783,osa|ID=LOC_Os03g20680.1.MSUv7.0,zygy|TRINITY_DN8465_c0_g1::TRINITY_DN8465_c0_g1_i6::g.26260::m.26260,osa|ID=LOC_Os03g1…
positive regulation of response to oxidative stress	4	6.01585e-05	8.63588e-06	6.96612	0.00287416	0.0124089	GO:1902884	BP	ppa|Pp3c18_22450V3.1.p,ath|pacid=19646065,ath|pacid=19667189,osa|ID=LOC_Os02g39930.1.MSUv7.0
double-strand break repair involved in meiotic recombination	4	6.01585e-05	8.63588e-06	6.96612	0.00287416	0.0124089	GO:1990918	BP	ptr|Potri.006G023500.1,ath|pacid=19648232,ppa|Pp3c3_20180V3.1.p,osa|ID=LOC_Os07g05960.1.MSUv7.0
DNA-3-methylguanine glycosylase activity	4	6.01585e-05	8.63588e-06	6.96612	0.00287416	0.0124089	GO:0052822	MF	ath|pacid=19664981,spr|GFWN01001452.1.p1,spr|GFWN01001453.1.p1,zcir|TR8013|c0_g1_i2|m.10663
positive regulation of microtubule depolymerization	4	6.01585e-05	8.63588e-06	6.96612	0.00287416	0.0124089	GO:0031117	BP	ath|pacid=19647243,kfl|kfl00147_0090_v1.1,ath|pacid=19661690,zcir|TR58521|c0_g1_i1|m.79097
AP-type membrane coat adaptor complex	4	6.01585e-05	8.63588e-06	6.96612	0.00287416	0.0124089	GO:0030119	CC	ath|pacid=19664709,osa|ID=LOC_Os02g58250.1.MSUv7.0,ptr|Potri.008G085300.1,ppa|Pp3c23_5970V3.1.p
pre-miRNA processing	4	6.01585e-05	8.63588e-06	6.96612	0.00287416	0.0124089	GO:0031054	BP	zygy|TRINITY_DN6324_c0_g1::TRINITY_DN6324_c0_g1_i2::g.8746::m.8746,osa|ID=LOC_Os01g59510.1.MSUv7.0,ath|pacid=19645367,ppa|Pp3c2_19950V3.1.p
DNA replication checkpoint	9	0.000135357	4.31794e-05	3.13475	0.00286439	0.0124089	GO:0000076	BP	smo|403930,osa|ID=LOC_Os02g52460.1.MSUv7.0,ppa|Pp3c19_14181V3.1.p,ppa|Pp3c18_4420V3.1.p,ppa|Pp3c19_14180V3.1.p,ppa|Pp3c22_17580V3.1.p,ptr|Potri.010G097400.1,ath|pacid=19660971,ppa|Pp3c24_950V3.1.p
condensed chromosome	8	0.000120317	3.45435e-05	3.48306	0.00256691	0.0124089	GO:0000793	CC	osa|ID=LOC_Os12g38400.2.MSUv7.0,ath|pacid=19648232,ath|pacid=19639640,ptr|Potri.004G085500.1,ppa|Pp3c3_20180V3.1.p,osa|ID=LOC_Os07g05960.1.MSUv7.0,ath|pacid=19667749,osa|ID=LOC_Os06g14460.1.MSUv7.0
nuclear cohesin complex	4	6.01585e-05	8.63588e-06	6.96612	0.00287416	0.0124089	GO:0000798	CC	ath|pacid=19671298,osa|ID=LOC_Os01g67250.1.MSUv7.0,osa|ID=LOC_Os05g50410.1.MSUv7.0,ath|pacid=19672952
ceramide kinase activity	4	6.01585e-05	8.63588e-06	6.96612	0.00287416	0.0124089	GO:0001729	MF	osa|ID=LOC_Os02g43912.1.MSUv7.0,ath|pacid=19672425,osa|ID=LOC_Os02g43906.1.MSUv7.0,ptr|Potri.010G255600.1
methylated-DNA-[protein]-cysteine S-methyltransferase activity	4	6.01585e-05	8.63588e-06	6.96612	0.00287416	0.0124089	GO:0003908	MF	osa|ID=LOC_Os01g05070.1.MSUv7.0,ppa|Pp3c15_16980V3.1.p,zygy|TRINITY_DN9302_c0_g1::TRINITY_DN9302_c0_g1_i1::g.16056::m.16056,zcir|TR33963|c0_g1_i1|m.44993
choline-phosphate cytidylyltransferase activity	4	6.01585e-05	8.63588e-06	6.96612	0.00287416	0.0124089	GO:0004105	MF	ath|pacid=19645151,ath|pacid=19641395,osa|ID=LOC_Os02g07720.2.MSUv7.0,osa|ID=LOC_Os10g42790.1.MSUv7.0
saccharopine dehydrogenase (NADP+, L-glutamate-forming) activity	4	6.01585e-05	8.63588e-06	6.96612	0.00287416	0.0124089	GO:0004755	MF	smo|173433,ptr|Potri.006G134300.1,ath|pacid=19645563,ptr|Potri.006G134200.1
sphinganine kinase activity	4	6.01585e-05	8.63588e-06	6.96612	0.00287416	0.0124089	GO:0008481	MF	ath|pacid=19644478,ptr|Potri.008G002100.1,ath|pacid=19644366,ptr|Potri.010G255600.1
guanosine-3',5'-bis(diphosphate) 3'-diphosphatase activity	4	6.01585e-05	8.63588e-06	6.96612	0.00287416	0.0124089	GO:0008893	MF	ptr|Potri.014G126700.1,ath|pacid=19661626,ath|pacid=19654525,ath|pacid=19644534
type II site-specific deoxyribonuclease activity	4	6.01585e-05	8.63588e-06	6.96612	0.00287416	0.0124089	GO:0009036	MF	zygy|TRINITY_DN9147_c4_g13::TRINITY_DN9147_c4_g13_i1::g.63036::m.63036,zygy|TRINITY_DN9147_c4_g5::TRINITY_DN9147_c4_g5_i2::g.63029::m.63029,spr|GFWN01027547.1.p1,zygy|TRINITY_DN9147_c4_g5::TRINITY_DN9147_c4_g5_i6::g.63034::m.63034
positive regulation of abscisic acid-activated signaling pathway	20	0.000300793	0.00014681	2.04886	0.00265273	0.0124089	GO:0009789	BP	ath|pacid=19652312,ptr|Potri.016G115300.1,ath|pacid=19640861,ath|pacid=19639672,osa|ID=LOC_Os03g16570.2.MSUv7.0,osa|ID=LOC_Os09g37100.1.MSUv7.0,ath|pacid=19646631,spr|GFWN01011300.1.p1,ath|pacid=19655338,spr|GFWN01011299.1.p1,ath|pacid=19670644,ath|pacid=19668732,ath|pacid=19660329,spr|GFWN01011298.1.p1,ath|pacid=19655740,ath|pacid=19664823,ath|pacid=19669773,ath|pacid=19670307,osa|ID=LOC_Os05g26…
basal plasma membrane	4	6.01585e-05	8.63588e-06	6.96612	0.00287416	0.0124089	GO:0009925	CC	ptr|Potri.018G139400.1,ath|pacid=19651508,ath|pacid=19666970,osa|ID=LOC_Os06g44970.1.MSUv7.0
transmembrane histidine kinase cytokinin receptor activity	4	6.01585e-05	8.63588e-06	6.96612	0.00287416	0.0124089	GO:0009885	MF	ath|pacid=19638351,osa|ID=LOC_Os01g69920.1.MSUv7.0,osa|ID=LOC_Os03g50860.1.MSUv7.0,osa|ID=LOC_Os10g21810.1.MSUv7.0
neutral amino acid transmembrane transporter activity	4	6.01585e-05	8.63588e-06	6.96612	0.00287416	0.0124089	GO:0015175	MF	ath|pacid=19660364,ath|pacid=19672359,ath|pacid=19646944,ath|pacid=19639190
primary shoot apical meristem specification	9	0.000135357	4.31794e-05	3.13475	0.00286439	0.0124089	GO:0010072	BP	ath|pacid=19669849,ath|pacid=19639699,ath|pacid=19645439,ath|pacid=19653102,ath|pacid=19658386,ath|pacid=19664931,ath|pacid=19657486,ath|pacid=19649384,ath|pacid=19654895
auxin conjugate metabolic process	4	6.01585e-05	8.63588e-06	6.96612	0.00287416	0.0124089	GO:0010249	BP	ath|pacid=19666407,ath|pacid=19668512,ath|pacid=19669086,ath|pacid=19665893
somatic embryogenesis	4	6.01585e-05	8.63588e-06	6.96612	0.00287416	0.0124089	GO:0010262	BP	osa|ID=LOC_Os04g38480.1.MSUv7.0,ath|pacid=19663758,zcir|TR14887|c1_g1_i1|m.21955,zcir|TR14887|c1_g1_i2|m.21957
myo-inositol hexakisphosphate biosynthetic process	13	0.000195515	7.77229e-05	2.51554	0.00266608	0.0124089	GO:0010264	BP	ppa|Pp3c1_3930V3.1.p,osa|ID=LOC_Os10g42550.1.MSUv7.0,zygy|TRINITY_DN7970_c0_g1::TRINITY_DN7970_c0_g1_i2::g.20717::m.20717,osa|ID=LOC_Os03g52760.1.MSUv7.0,ptr|Potri.009G046200.1,ppa|Pp3c11_9540V3.1.p,ppa|Pp3c7_18020V3.1.p,ath|pacid=19668325,smo|46326,ath|pacid=19671639,ptr|Potri.001G251500.1,zygy|TRINITY_DN7970_c0_g1::TRINITY_DN7970_c0_g1_i1::g.20708::m.20708,zcir|TR36463|c0_g1_i1|m.49085
regulation of chlorophyll catabolic process	4	6.01585e-05	8.63588e-06	6.96612	0.00287416	0.0124089	GO:0010271	BP	ath|pacid=19671807,osa|ID=LOC_Os01g69920.1.MSUv7.0,ath|pacid=19654731,osa|ID=LOC_Os10g21810.1.MSUv7.0
DNA methylation on cytosine within a CHH sequence	4	6.01585e-05	8.63588e-06	6.96612	0.00287416	0.0124089	GO:0010426	BP	osa|ID=LOC_Os05g13780.1.MSUv7.0,osa|ID=LOC_Os05g13790.1.MSUv7.0,ptr|Potri.003G100000.1,ath|pacid=19647374
sodium ion transmembrane transporter activity	4	6.01585e-05	8.63588e-06	6.96612	0.00287416	0.0124089	GO:0015081	MF	osa|ID=LOC_Os02g07830.1.MSUv7.0,osa|ID=LOC_Os04g51820.2.MSUv7.0,ath|pacid=19656275,ath|pacid=19664137
meristem determinacy	4	6.01585e-05	8.63588e-06	6.96612	0.00287416	0.0124089	GO:0010022	BP	osa|ID=LOC_Os02g45770.1.MSUv7.0,ptr|Potri.004G203900.1,ptr|Potri.009G165100.1,ath|pacid=19646959
monosaccharide transmembrane transport	4	6.01585e-05	8.63588e-06	6.96612	0.00287416	0.0124089	GO:0015749	BP	ath|pacid=19650276,ath|pacid=19669458,ath|pacid=19665400,ath|pacid=19650886
protein N-acetylglucosaminyltransferase activity	4	6.01585e-05	8.63588e-06	6.96612	0.00287416	0.0124089	GO:0016262	MF	smo|268301,zygy|TRINITY_DN6616_c0_g1::TRINITY_DN6616_c0_g1_i1::g.70788::m.70788,smo|143846,ath|pacid=19647316
peptidyl-proline hydroxylation to 4-hydroxy-L-proline	4	6.01585e-05	8.63588e-06	6.96612	0.00287416	0.0124089	GO:0018401	BP	ath|pacid=19639129,ptr|Potri.002G232100.1,spr|GFWN01010998.1.p1,ppa|Pp3c8_7140V3.1.p
potassium ion antiporter activity	4	6.01585e-05	8.63588e-06	6.96612	0.00287416	0.0124089	GO:0022821	MF	ath|pacid=19662003,ptr|Potri.009G021700.1,ath|pacid=19666951,ath|pacid=19669492
shade avoidance	11	0.000165436	6.04511e-05	2.73669	0.00294327	0.0126797	GO:0009641	BP	ppa|Pp3c17_7680V3.1.p,osa|ID=LOC_Os02g53140.1.MSUv7.0,ath|pacid=19651687,ath|pacid=19638294,ath|pacid=19638299,smo|163526,ppa|Pp3c15_1200V3.1.p,ptr|Potri.008G064400.1,smo|75487,ath|pacid=19670624,ptr|Potri.010G192900.1
protein ADP-ribosylation	22	0.000330872	0.000172718	1.91568	0.00370952	0.0159461	GO:0006471	BP	osa|ID=LOC_Os07g23110.1.MSUv7.0,kfl|kfl00338_0100_v1.1,ptr|Potri.014G128000.1,smo|83360,zygy|TRINITY_DN5330_c0_g2::TRINITY_DN5330_c0_g2_i1::g.75404::m.75404,ath|pacid=19645293,ath|pacid=19640497,smo|90144,zygy|TRINITY_DN5330_c0_g1::TRINITY_DN5330_c0_g1_i1::g.75403::m.75403,ppa|Pp3c22_13240V3.1.p,zygy|TRINITY_DN5966_c0_g1::TRINITY_DN5966_c0_g1_i1::g.74285::m.74285,zygy|TRINITY_DN5966_c0_g1::TRINIT…
regulation of flower development	50	0.000751981	0.000500881	1.50132	0.00410529	0.0176093	GO:0009909	BP	ppa|Pp3c17_7680V3.1.p,ath|pacid=19671807,ath|pacid=19652699,kfl|kfl00116_0070_v1.1,ath|pacid=19638299,ath|pacid=19668268,ath|pacid=19665636,ath|pacid=19657677,smo|163526,ath|pacid=19662951,ppa|Pp3c15_1200V3.1.p,ath|pacid=19673245,osa|ID=LOC_Os01g69920.1.MSUv7.0,ath|pacid=19655991,ptr|Potri.008G064400.1,ath|pacid=19656545,zygy|TRINITY_DN9334_c0_g1::TRINITY_DN9334_c0_g1_i1::g.16064::m.16064,ath|pac…
flower development	76	0.00114301	0.000829044	1.37871	0.0044028	0.0188448	GO:0009908	BP	osa|ID=LOC_Os12g38210.1.MSUv7.0,osa|ID=LOC_Os06g09930.1.MSUv7.0,ath|pacid=19669593,ath|pacid=19646156,ath|pacid=19661269,osa|ID=LOC_Os03g05310.1.MSUv7.0,ath|pacid=19671402,ptr|Potri.014G135700.1,ptr|Potri.014G175200.1,osa|ID=LOC_Os09g13630.1.MSUv7.0,ath|pacid=19641844,osa|ID=LOC_Os07g49460.1.MSUv7.0,ath|pacid=19668268,ath|pacid=19657324,ath|pacid=19657677,ath|pacid=19639640,ath|pacid=19651508,ath…
core mediator complex	20	0.000300793	0.000155446	1.93503	0.00490845	0.0209638	GO:0070847	CC	ath|pacid=19664703,ath|pacid=19671096,ppa|Pp3c9_4280V3.1.p,smo|90823,spr|GFWN01006149.1.p1,osa|ID=LOC_Os02g10050.1.MSUv7.0,ptr|Potri.016G084200.1,ptr|Potri.005G053700.1,ppa|Pp3c14_11490V3.1.p,spr|GFWN01001521.1.p1,osa|ID=LOC_Os09g36890.1.MSUv7.0,ppa|Pp3c9_5080V3.1.p,ath|pacid=19640129,ppa|Pp3c14_750V3.1.p,osa|ID=LOC_Os08g24420.1.MSUv7.0,ptr|Potri.013G041200.1,ptr|Potri.007G095300.1,osa|ID=LOC_Os0…
meiotic chromosome segregation	15	0.000225594	0.000103631	2.17691	0.00497946	0.0212215	GO:0045132	BP	ath|pacid=19654303,osa|ID=LOC_Os10g35380.1.MSUv7.0,ath|pacid=19655635,zygy|TRINITY_DN5964_c0_g1::TRINITY_DN5964_c0_g1_i1::g.74735::m.74735,kfl|kfl00135_0180_v1.1,ppa|Pp3c24_250V3.1.p,ptr|Potri.011G049300.1,ppa|Pp3c4_7040V3.1.p,ppa|Pp3c9_20349V3.1.p,ppa|Pp3c23_6670V3.1.p,kfl|kfl00104_0240_v1.1,ptr|Potri.004G039900.1,smo|443608,ppa|Pp3c9_20340V3.1.p,zcir|TR31344|c1_g1_i1|m.42327
long-chain-alcohol O-fatty-acyltransferase activity	14	0.000210555	9.49946e-05	2.21649	0.00560227	0.0238247	GO:0047196	MF	ath|pacid=19672686,ath|pacid=19665326,ath|pacid=19660845,ptr|Potri.007G139600.1,osa|ID=LOC_Os01g56370.1.MSUv7.0,ath|pacid=19669370,ath|pacid=19671256,ath|pacid=19659628,ptr|Potri.007G139500.1,ath|pacid=19673103,osa|ID=LOC_Os01g48874.1.MSUv7.0,osa|ID=LOC_Os01g56360.1.MSUv7.0,ath|pacid=19659693,ptr|Potri.017G010300.1
L-arabinose metabolic process	19	0.000285753	0.00014681	1.94641	0.00564605	0.0239595	GO:0046373	BP	osa|ID=LOC_Os07g48750.1.MSUv7.0,osa|ID=LOC_Os11g03730.3.MSUv7.0,ptr|Potri.006G027700.1,zygy|TRINITY_DN6962_c0_g1::TRINITY_DN6962_c0_g1_i1::g.5121::m.5121,osa|ID=LOC_Os12g03470.1.MSUv7.0,ath|pacid=19663966,smo|267967,osa|ID=LOC_Os12g03530.1.MSUv7.0,osa|ID=LOC_Os11g03780.2.MSUv7.0,ptr|Potri.016G025500.1,osa|ID=LOC_Os12g03480.1.MSUv7.0,ppa|Pp3c16_11320V3.1.p,kfl|kfl00380_0030_v1.1,ptr|Potri.006G0299…
trichome morphogenesis	29	0.000436149	0.000259076	1.68348	0.00591479	0.0250464	GO:0010090	BP	ptr|Potri.015G123900.1,ath|pacid=19645416,ppa|Pp3c1_6150V3.1.p,ath|pacid=19658135,ath|pacid=19640275,ath|pacid=19658236,ath|pacid=19641253,zygy|TRINITY_DN8281_c0_g3::TRINITY_DN8281_c0_g3_i2::g.65816::m.65816,ppa|Pp3c21_8020V3.1.p,ptr|Potri.002G230200.1,ppa|Pp3c8_2740V3.1.p,zygy|TRINITY_DN8199_c0_g1::TRINITY_DN8199_c0_g1_i5::g.48971::m.48971,ath|pacid=19666689,spr|GFWN01002676.1.p1,ptr|Potri.014G1…
male germ cell nucleus	5	7.51981e-05	1.72718e-05	4.35382	0.00648203	0.0268194	GO:0001673	CC	ptr|Potri.005G218400.1,kfl|kfl00004_0160_v1.1,ptr|Potri.002G044800.1,ath|pacid=19659917,spr|GFWN01008921.1.p1
response to molecule of fungal origin	5	7.51981e-05	1.72718e-05	4.35382	0.00648203	0.0268194	GO:0002238	BP	ath|pacid=19659018,osa|ID=LOC_Os03g49180.1.MSUv7.0,ath|pacid=19648383,ptr|Potri.008G075200.1,ptr|Potri.010G182200.1
phospholipase C activity	5	7.51981e-05	1.72718e-05	4.35382	0.00648203	0.0268194	GO:0004629	MF	spr|GFWN01028657.1.p1,zygy|TRINITY_DN13478_c0_g1::TRINITY_DN13478_c0_g1_i1::g.74930::m.74930,ath|pacid=19661272,ath|pacid=19659458,zcir|TR38264|c0_g3_i1|m.51007
crossover junction endodeoxyribonuclease activity	5	7.51981e-05	1.72718e-05	4.35382	0.00648203	0.0268194	GO:0008821	MF	osa|ID=LOC_Os08g01130.1.MSUv7.0,ppa|Pp3c12_11380V3.1.p,osa|ID=LOC_Os09g35000.1.MSUv7.0,ath|pacid=19659313,ath|pacid=19656356
indoleacetic acid biosynthetic process	5	7.51981e-05	1.72718e-05	4.35382	0.00648203	0.0268194	GO:0009684	BP	ath|pacid=19657024,ath|pacid=19643554,ath|pacid=19654584,ath|pacid=19651244,ath|pacid=19655584
gibberellin biosynthetic process	5	7.51981e-05	1.72718e-05	4.35382	0.00648203	0.0268194	GO:0009686	BP	ath|pacid=19672571,ptr|Potri.006G115800.1,osa|ID=LOC_Os09g39320.1.MSUv7.0,osa|ID=LOC_Os02g32610.2.MSUv7.0,ptr|Potri.016G095800.1
transport vesicle	5	7.51981e-05	1.72718e-05	4.35382	0.00648203	0.0268194	GO:0030133	CC	ppa|Pp3c21_4610V3.1.p,ppa|Pp3c21_4630V3.1.p,kfl|kfl00801_0030_v1.1,ppa|Pp3c19_3560V3.1.p,smo|444026
regulation of apoptotic process	5	7.51981e-05	1.72718e-05	4.35382	0.00648203	0.0268194	GO:0042981	BP	ppa|Pp3c1_1360V3.1.p,ptr|Potri.013G048700.1,kfl|kfl00033_0260_v1.1,ppa|Pp3c2_34830V3.1.p,ath|pacid=19663699
specification of floral organ number	5	7.51981e-05	1.72718e-05	4.35382	0.00648203	0.0268194	GO:0048833	BP	osa|ID=LOC_Os02g45770.1.MSUv7.0,spr|GFWN01006149.1.p1,osa|ID=LOC_Os02g10050.1.MSUv7.0,ath|pacid=19640129,spr|GFWN01006150.1.p1
cellular response to gamma radiation	5	7.51981e-05	1.72718e-05	4.35382	0.00648203	0.0268194	GO:0071480	BP	osa|ID=LOC_Os05g43610.1.MSUv7.0,zygy|TRINITY_DN7821_c0_g1::TRINITY_DN7821_c0_g1_i3::g.83893::m.83893,zygy|TRINITY_DN7821_c0_g1::TRINITY_DN7821_c0_g1_i1::g.83888::m.83888,zygy|TRINITY_DN7821_c0_g1::TRINITY_DN7821_c0_g1_i2::g.83891::m.83891,ath|pacid=19648778
photosystem stoichiometry adjustment	5	7.51981e-05	1.72718e-05	4.35382	0.00648203	0.0268194	GO:0080005	BP	ath|pacid=19654144,ath|pacid=19657314,kfl|kfl00173_0070_v1.1,osa|ID=LOC_Os12g19530.2.MSUv7.0,ptr|Potri.010G047500.1
Golgi cisterna membrane	38	0.000571506	0.000371343	1.53903	0.00766726	0.0315917	GO:0032580	CC	zygy|TRINITY_DN8737_c0_g2::TRINITY_DN8737_c0_g2_i6::g.6424::m.6424,ptr|Potri.019G082200.1,spr|GFWN01020115.1.p1,smo|96619,ptr|Potri.013G111200.1,spr|GFWN01020107.1.p1,zygy|TRINITY_DN8737_c0_g2::TRINITY_DN8737_c0_g2_i1::g.6377::m.6377,zygy|TRINITY_DN8737_c0_g2::TRINITY_DN8737_c0_g2_i7::g.6435::m.6435,osa|ID=LOC_Os12g07290.1.MSUv7.0,zygy|TRINITY_DN8737_c0_g2::TRINITY_DN8737_c0_g2_i13::g.6489::m.648…
regulation of seed germination	38	0.000571506	0.000371343	1.53903	0.00766726	0.0315917	GO:0010029	BP	ath|pacid=19671313,ath|pacid=19671807,ppa|Pp3c20_740V3.1.p,osa|ID=LOC_Os12g29400.1.MSUv7.0,ath|pacid=19669366,ath|pacid=19638351,ath|pacid=19670781,ppa|Pp3c10_20380V3.1.p,ptr|Potri.003G165600.1,osa|ID=LOC_Os01g69920.1.MSUv7.0,spr|GFWN01008537.1.p1,zygy|TRINITY_DN7452_c0_g1::TRINITY_DN7452_c0_g1_i3::g.41923::m.41923,ptr|Potri.003G165500.1,ath|pacid=19654731,ath|pacid=19668904,ptr|Potri.003G165400.…
carpel development	11	0.000165436	6.9087e-05	2.3946	0.00770018	0.0315962	GO:0048440	BP	osa|ID=LOC_Os01g34350.1.MSUv7.0,spr|GFWN01006149.1.p1,osa|ID=LOC_Os02g10050.1.MSUv7.0,ptr|Potri.006G253500.1,ptr|Potri.018G028100.1,ath|pacid=19643527,ath|pacid=19640129,ath|pacid=19662658,ath|pacid=19648307,ath|pacid=19664100,spr|GFWN01006150.1.p1
cellular response to light stimulus	11	0.000165436	6.9087e-05	2.3946	0.00770018	0.0315962	GO:0071482	BP	ath|pacid=19642155,ppa|Pp3c5_15510V3.1.p,zygy|TRINITY_DN8203_c0_g2::TRINITY_DN8203_c0_g2_i3::g.66996::m.66996,ath|pacid=19657314,zygy|TRINITY_DN8203_c0_g2::TRINITY_DN8203_c0_g2_i2::g.66991::m.66991,zygy|TRINITY_DN8203_c0_g2::TRINITY_DN8203_c0_g2_i4::g.67001::m.67001,osa|ID=LOC_Os05g32680.1.MSUv7.0,osa|ID=LOC_Os01g01340.1.MSUv7.0,zygy|TRINITY_DN8203_c0_g2::TRINITY_DN8203_c0_g2_i6::g.67011::m.67011…
cellular response to iron ion	24	0.000360951	0.000207261	1.74153	0.00781426	0.0319982	GO:0071281	BP	ath|pacid=19672571,ath|pacid=19658436,ptr|Potri.008G011300.1,ptr|Potri.006G115800.1,ath|pacid=19655638,osa|ID=LOC_Os09g23300.1.MSUv7.0,osa|ID=LOC_Os09g39320.1.MSUv7.0,osa|ID=LOC_Os04g38940.1.MSUv7.0,ath|pacid=19642723,ath|pacid=19665277,osa|ID=LOC_Os02g32610.2.MSUv7.0,ath|pacid=19639395,ath|pacid=19671592,ppa|Pp3c2_34540V3.1.p,ath|pacid=19647243,ptr|Potri.016G095800.1,ptr|Potri.004G197400.1,ppa|P…
fruit development	10	0.000150396	6.04511e-05	2.4879	0.00839078	0.0342179	GO:0010154	BP	ath|pacid=19639507,osa|ID=LOC_Os03g05310.1.MSUv7.0,ath|pacid=19660205,ath|pacid=19646818,ath|pacid=19644520,ath|pacid=19648755,ath|pacid=19664072,ath|pacid=19639922,ath|pacid=19638795,osa|ID=LOC_Os03g46650.1.MSUv7.0
RNA metabolic process	10	0.000150396	6.04511e-05	2.4879	0.00839078	0.0342179	GO:0016070	BP	spr|GFWN01006627.1.p1,smo|420404,ath|pacid=19642155,ptr|Potri.006G126200.1,osa|ID=LOC_Os10g30640.1.MSUv7.0,ath|pacid=19639472,kfl|kfl00083_0150_v1.1,ath|pacid=19646743,zygy|TRINITY_DN8027_c0_g1::TRINITY_DN8027_c0_g1_i1::g.10639::m.10639,zcir|TR90|c0_g1_i1|m.406
root meristem specification	6	9.02378e-05	2.59076e-05	3.48306	0.00849833	0.0343042	GO:0010071	BP	zygy|TRINITY_DN20056_c0_g1::TRINITY_DN20056_c0_g1_i1::g.9867::m.9867,smo|158800,spr|GFWN01003120.1.p1,ath|pacid=19651428,ath|pacid=19663462,ath|pacid=19666611
Tic complex	6	9.02378e-05	2.59076e-05	3.48306	0.00849833	0.0343042	GO:0031897	CC	zygy|TRINITY_DN7420_c0_g1::TRINITY_DN7420_c0_g1_i3::g.41601::m.41601,ath|pacid=19671753,zygy|TRINITY_DN7420_c0_g1::TRINITY_DN7420_c0_g1_i1::g.41595::m.41595,zygy|TRINITY_DN7420_c0_g1::TRINITY_DN7420_c0_g1_i2::g.41598::m.41598,zygy|TRINITY_DN7420_c0_g1::TRINITY_DN7420_c0_g1_i4::g.41604::m.41604,zcir|TR59492|c0_g1_i1|m.81804
root cap development	6	9.02378e-05	2.59076e-05	3.48306	0.00849833	0.0343042	GO:0048829	BP	ath|pacid=19644624,ath|pacid=19652539,ath|pacid=19639314,ath|pacid=19666301,ath|pacid=19638857,ath|pacid=19638795
SAGA-type complex	6	9.02378e-05	2.59076e-05	3.48306	0.00849833	0.0343042	GO:0070461	CC	ath|pacid=19645375,ppa|Pp3c3_34330V3.1.p,ppa|Pp3c3_34380V3.1.p,ptr|Potri.006G274800.1,ath|pacid=19639750,kfl|kfl00390_0080_v1.1
cellular response to hypoxia	6	9.02378e-05	2.59076e-05	3.48306	0.00849833	0.0343042	GO:0071456	BP	ath|pacid=19640864,ath|pacid=19667375,ath|pacid=19650672,osa|ID=LOC_Os03g17350.1.MSUv7.0,osa|ID=LOC_Os09g28770.1.MSUv7.0,ath|pacid=19665862
sucrose catabolic process	7	0.000105277	3.45435e-05	3.04768	0.00929549	0.0373701	GO:0005987	BP	ath|pacid=19650563,osa|ID=LOC_Os02g32730.1.MSUv7.0,ath|pacid=19667886,ath|pacid=19644604,ath|pacid=19651693,osa|ID=LOC_Os02g34560.1.MSUv7.0,osa|ID=LOC_Os03g20020.1.MSUv7.0
positive regulation of leaf senescence	7	0.000105277	3.45435e-05	3.04768	0.00929549	0.0373701	GO:1900057	BP	ath|pacid=19660180,ath|pacid=19655338,spr|GFWN01008537.1.p1,ath|pacid=19668502,spr|GFWN01008536.1.p2,ath|pacid=19665857,ath|pacid=19660686
response to low fluence blue light stimulus by blue low-fluence system	8	0.000120317	4.31794e-05	2.78645	0.0093486	0.0374321	GO:0010244	BP	osa|ID=LOC_Os06g09930.1.MSUv7.0,ath|pacid=19640861,spr|GFWN01011300.1.p1,spr|GFWN01011299.1.p1,spr|GFWN01011298.1.p1,ath|pacid=19654618,osa|ID=LOC_Os05g26890.1.MSUv7.0,ptr|Potri.008G206000.1
regulation of endosperm development	8	0.000120317	4.31794e-05	2.78645	0.0093486	0.0374321	GO:2000014	BP	zygy|TRINITY_DN6334_c0_g1::TRINITY_DN6334_c0_g1_i1::g.8851::m.8851,osa|ID=LOC_Os03g48170.1.MSUv7.0,smo|266879,ptr|Potri.010G034600.1,spr|GFWN01029114.1.p1,ath|pacid=19652333,ptr|Potri.008G194300.1,zcir|TR49338|c0_g1_i1|m.66859
receptor-mediated endocytosis	15	0.000225594	0.000112266	2.00946	0.00986349	0.0394118	GO:0006898	BP	ath|pacid=19648873,spr|GFWN01009437.1.p1,ppa|Pp3c2_20530V3.1.p,ath|pacid=19648038,spr|GFWN01009436.1.p1,ptr|Potri.002G217200.1,osa|ID=LOC_Os01g25320.1.MSUv7.0,smo|447002,zygy|TRINITY_DN7936_c0_g1::TRINITY_DN7936_c0_g1_i1::g.20131::m.20131,ppa|Pp3c2_21760V3.1.p,kfl|kfl00175_0150_v1.1,ptr|Potri.014G197600.1,zcir|TR54194|c0_g1_i1|m.72740,zcir|TR54194|c0_g1_i3|m.72742,zcir|TR54194|c0_g1_i2|m.72741
photoperiodism, flowering	19	0.000285753	0.000155446	1.83828	0.00990257	0.0394118	GO:0048573	BP	ptr|Potri.017G072600.1,osa|ID=LOC_Os02g53140.1.MSUv7.0,ath|pacid=19638294,ath|pacid=19657677,ath|pacid=19664906,ath|pacid=19646288,osa|ID=LOC_Os06g06320.1.MSUv7.0,ptr|Potri.010G179700.1,ath|pacid=19640647,ath|pacid=19640112,osa|ID=LOC_Os06g06300.1.MSUv7.0,ptr|Potri.008G077700.1,ath|pacid=19653071,osa|ID=LOC_Os01g11940.1.MSUv7.0,osa|ID=LOC_Os03g32314.1.MSUv7.0,ath|pacid=19667365,zygy|TRINITY_DN812…
defense response to oomycetes	19	0.000285753	0.000155446	1.83828	0.00990257	0.0394118	GO:0002229	BP	ath|pacid=19659406,ath|pacid=19666804,osa|ID=LOC_Os06g39906.1.MSUv7.0,ath|pacid=19651116,ath|pacid=19654075,ath|pacid=19666547,ath|pacid=19669698,ath|pacid=19671604,ath|pacid=19641719,ath|pacid=19647161,ath|pacid=19641547,ath|pacid=19648624,ath|pacid=19654186,ath|pacid=19652912,ath|pacid=19667932,osa|ID=LOC_Os12g38610.1.MSUv7.0,ath|pacid=19660309,ath|pacid=19649300,ath|pacid=19664587
response to red light	36	0.000541427	0.000354071	1.52915	0.0100891	0.040074	GO:0010114	BP	spr|GFWN01028736.1.p1,ptr|Potri.002G166700.1,zygy|TRINITY_DN7013_c1_g1::TRINITY_DN7013_c1_g1_i1::g.2446::m.2446,ppa|Pp3c11_24880V3.1.p,spr|GFWN01001683.1.p1,ath|pacid=19671402,osa|ID=LOC_Os06g31100.1.MSUv7.0,ath|pacid=19642697,ptr|Potri.008G117700.1,ath|pacid=19658547,ath|pacid=19669769,ppa|Pp3c7_8560V3.1.p,osa|ID=LOC_Os09g13610.1.MSUv7.0,ath|pacid=19658116,zygy|TRINITY_DN7013_c1_g2::TRINITY_DN70…
photosystem II reaction center	21	0.000315832	0.000181353	1.74153	0.0121667	0.0482298	GO:0009539	CC	ptr|Potri.019G028300.1,kfl|kfl01813_1210_v1.1,ath|pacid=19637973,ptr|Potri.015G020100.1,ptr|Potri.013G137000.1,ath|pacid=19638029,osa|ID=LOC_Os01g58038.1.MSUv7.0,kfl|kfl01813_0870_v1.1,ppa|Pp3c21_5640V3.1.p,osa|ID=LOC_Os10g21214.1.MSUv7.0,osa|ID=LOC_Os04g16876.1.MSUv7.0,ptr|Potri.013G137500.1,ptr|Potri.011G113700.1,ptr|Potri.009G016400.1,ath|pacid=19637987,smo|9551,kfl|kfl01813_0540_v1.1,kfl|kfl0…

## Sheet: chl
Cell wall-relatd
plant hormone-related
desiccation-related
biotic stress
GO term description	OGC count in test group	OGC% in test group	OGC% in control group	Fold change	pval	adj_pval	GO term ID	Ontology	IDs
motile cilium	150	0.0249501	0.00366161	6.81397	3.63554e-72	1.51238e-69	GO:0031514	CC	vca|Vocar.0027s0152.1.p,vca|Vocar.0071s0011.1.p,cre|locus=Cre02.g145850,cre|locus=Cre06.g257600,vca|Vocar.0009s0327.1.p,cre|locus=Cre06.g309900,vca|Vocar.0041s0089.1.p,vca|Vocar.0001s1767.1.p,cre|locus=Cre16.g685573,cre|locus=Cre11.g467531,vca|Vocar.0006s0389.1.p,cre|locus=Cre03.g162850,cre|locus=Cre17.g728300,cre|locus=Cre01.g022800,vca|Vocar.0054s0008.1.p,cre|locus=Cre03.g161550,cre|locus=Cre16…
glycolipid metabolic process	30	0.00499002	0.00014681	33.9897	3.54106e-35	7.36541e-33	GO:0006664	BP	cre|locus=Cre09.g413250,cre|locus=Cre07.g329350,vca|Vocar.0005s0068.1.p,cre|locus=Cre03.g203793,cre|locus=Cre17.g740550,vca|Vocar.0048s0003.1.p,vca|Vocar.0032s0106.1.p,vca|Vocar.0011s0294.1.p,cre|locus=Cre07.g346317,vca|Vocar.0017s0045.1.p,cre|locus=Cre03.g204017,cre|locus=Cre16.g694800,cre|locus=Cre02.g103150,vca|Vocar.0014s0219.1.p,cre|locus=Cre12.g488600,vca|Vocar.0040s0029.1.p,vca|Vocar.0012s…
fatty-acyl-CoA binding	28	0.00465735	0.000431794	10.7861	1.01577e-19	1.40854e-17	GO:0000062	MF	cre|locus=Cre12.g489800,cre|locus=Cre06.g296650,cre|locus=Cre02.g110263,cre|locus=Cre02.g100876,cre|locus=Cre12.g542601,cre|locus=Cre17.g705316,cre|locus=Cre03.g169601,cre|locus=Cre12.g487402,cre|locus=Cre02.g146400,cre|locus=Cre10.g427896,cre|locus=Cre12.g559053,cre|locus=Cre02.g074626,cre|locus=Cre12.g501400,cre|locus=Cre09.g396694,cre|locus=Cre05.g238724,cre|locus=Cre16.g676670,vca|Vocar.0016s…
ion channel activity	22	0.00365935	0.000276348	13.2418	1.24832e-17	1.29826e-15	GO:0005216	MF	cre|locus=Cre16.g655950,cre|locus=Cre06.g278226,cre|locus=Cre16.g658900,cre|locus=Cre02.g112200,vca|Vocar.0014s0120.1.p,vca|Vocar.0028s0052.1.p,vca|Vocar.0004s0032.1.p,vca|Vocar.0001s0514.1.p,cre|locus=Cre15.g643503,vca|Vocar.0004s0023.1.p,cre|locus=Cre01.g029400,vca|Vocar.0084s0004.1.p,cre|locus=Cre03.g198651,vca|Vocar.0001s1579.1.p,cre|locus=Cre07.g334300,cre|locus=Cre17.g743200,vca|Vocar.0001s…
fucose metabolic process	7	0.00116434	8.63588e-06	134.826	1.92146e-13	1.59865e-11	GO:0006004	BP	cre|locus=Cre03.g206705,cre|locus=Cre08.g361600,vca|Vocar.0013s0162.1.p,cre|locus=Cre08.g361551,vca|Vocar.0003s0241.1.p,vca|Vocar.0003s0240.1.p,cre|locus=Cre08.g361650
keratin filament	5	0.00083167	8.63588e-06	96.3041	3.0058e-09	1.78631e-07	GO:0045095	CC	vca|Vocar.0012s0181.1.p,cre|locus=Cre02.g142366,vca|Vocar.0012s0179.1.p,vca|Vocar.0012s0180.1.p,cre|locus=Cre09.g396772
regulation of angiogenesis	5	0.00083167	8.63588e-06	96.3041	3.0058e-09	1.78631e-07	GO:0045765	BP	vca|Vocar.0018s0277.1.p,vca|Vocar.0031s0045.1.p,cre|locus=Cre16.g677093,vca|Vocar.0001s1732.1.p,cre|locus=Cre07.g316400
RNA-directed DNA polymerase activity	9	0.00149701	0.000112266	13.3344	4.34966e-08	2.26182e-06	GO:0003964	MF	cre|locus=Cre11.g467522,cre|locus=Cre40.g760247,cre|locus=Cre10.g459151,cre|locus=Cre06.g246958,cre|locus=Cre17.g701751,cre|locus=Cre12.g517925,vca|Vocar.0001s0368.1.p,cre|locus=Cre11.g467523,cre|locus=Cre17.g748047
response to singlet oxygen	4	0.000665336	8.63588e-06	77.0432	2.90166e-07	1.34121e-05	GO:0000304	BP	cre|locus=Cre03.g163500,vca|Vocar.0024s0068.1.p,cre|locus=Cre17.g722450,vca|Vocar.0005s0178.1.p
protein phosphorylation	29	0.00482369	0.00171854	2.80685	1.39665e-06	5.81008e-05	GO:0006468	BP	cre|locus=Cre07.g346525,cre|locus=Cre09.g390097,cre|locus=Cre16.g687800,cre|locus=Cre05.g238100,cre|locus=Cre05.g234656,cre|locus=Cre01.g030600,cre|locus=Cre16.g664850,cre|locus=Cre10.g431950,cre|locus=Cre06.g292700,cre|locus=Cre03.g209505,cre|locus=Cre07.g316650,cre|locus=Cre12.g558300,vca|Vocar.0090s0005.1.p,cre|locus=Cre10.g425000,cre|locus=Cre06.g302800,cre|locus=Cre02.g145500,cre|locus=Cre16…
microtubule minus-end binding	4	0.000665336	1.72718e-05	38.5216	4.45437e-06	0.000168456	GO:0051011	MF	cre|locus=Cre06.g262200,vca|Vocar.0002s0483.1.p,cre|locus=Cre06.g261550,vca|Vocar.0002s0493.1.p
guanylate cyclase complex, soluble	3	0.000499002	8.63588e-06	57.7824	2.24247e-05	0.000518261	GO:0008074	CC	cre|locus=Cre07.g320750,cre|locus=Cre07.g321150,cre|locus=Cre07.g320700
I-kappaB kinase/NF-kappaB signaling	3	0.000499002	8.63588e-06	57.7824	2.24247e-05	0.000518261	GO:0007249	BP	vca|Vocar.0019s0236.1.p,cre|locus=Cre03.g159851,vca|Vocar.0019s0235.1.p
mannose metabolic process	4	0.000665336	2.59076e-05	25.6811	2.16373e-05	0.000518261	GO:0006013	BP	cre|locus=Cre10.g437900,vca|Vocar.0001s1310.1.p,cre|locus=Cre10.g437950,vca|Vocar.0001s1312.1.p
microtubule cytoskeleton	4	0.000665336	2.59076e-05	25.6811	2.16373e-05	0.000518261	GO:0015630	CC	vca|Vocar.0043s0042.1.p,vca|Vocar.0029s0133.1.p,cre|locus=Cre06.g303400,cre|locus=Cre12.g538850
alpha-mannosidase activity	4	0.000665336	2.59076e-05	25.6811	2.16373e-05	0.000518261	GO:0004559	MF	cre|locus=Cre10.g437900,vca|Vocar.0001s1310.1.p,cre|locus=Cre10.g437950,vca|Vocar.0001s1312.1.p
alpha-1,6-mannosyltransferase activity	3	0.000499002	8.63588e-06	57.7824	2.24247e-05	0.000518261	GO:0000009	MF	vca|Vocar.0037s0024.1.p,cre|locus=Cre02.g116100,cre|locus=Cre12.g522650
mitochondrial respiratory chain complex IV	3	0.000499002	8.63588e-06	57.7824	2.24247e-05	0.000518261	GO:0005751	CC	vca|Vocar.0001s1526.1.p,vca|Vocar.0043s0090.1.p,cre|locus=Cre13.g567600
protein homooligomerization	6	0.000998004	0.000129538	7.70432	0.000159423	0.00349052	GO:0051260	BP	cre|locus=Cre16.g679350,vca|Vocar.0001s0044.1.p,vca|Vocar.0018s0092.1.p,cre|locus=Cre13.g585250,cre|locus=Cre16.g679876,vca|Vocar.0022s0163.1.p
intermediate filament	3	0.000499002	1.72718e-05	28.8912	0.000172576	0.00358959	GO:0005882	CC	vca|Vocar.0001s1006.1.p,vca|Vocar.0014s0205.1.p,cre|locus=Cre01.g040600
DNA replication, Okazaki fragment processing	5	0.00083167	9.49946e-05	8.75491	0.000315216	0.00624427	GO:0033567	BP	vca|Vocar.0003s0315.1.p,cre|locus=Cre17.g739950,cre|locus=Cre17.g739900,cre|locus=Cre03.g205809,vca|Vocar.0013s0148.1.p
phosphorelay signal transduction system	10	0.00166334	0.000449066	3.704	0.000499062	0.00943681	GO:0000160	BP	cre|locus=Cre11.g469400,vca|Vocar.0012s0186.1.p,cre|locus=Cre13.g572450,cre|locus=Cre15.g643503,vca|Vocar.0084s0004.1.p,cre|locus=Cre10.g446450,cre|locus=Cre03.g198651,cre|locus=Cre17.g743200,vca|Vocar.0001s0186.1.p,vca|Vocar.0055s0033.1.p
beta-galactosidase activity	6	0.000998004	0.000164082	6.08236	0.000552828	0.00971281	GO:0004565	MF	cre|locus=Cre02.g119700,cre|locus=Cre02.g117250,vca|Vocar.0006s0100.1.p,vca|Vocar.0033s0032.1.p,cre|locus=Cre06.g258226,cre|locus=Cre02.g117200
cytochrome b6f complex	3	0.000499002	2.59076e-05	19.2608	0.000560354	0.00971281	GO:0009512	CC	cre|locus=Cre12.g546150,vca|Vocar.0007s0157.1.p,cre|locus=Cre12.g558900
'de novo' NAD biosynthetic process from tryptophan	2	0.000332668	8.63588e-06	38.5216	0.00130183	0.0110523	GO:0034354	BP	cre|locus=Cre13.g575750,vca|Vocar.0001s0223.1.p
microtubule anchoring	2	0.000332668	8.63588e-06	38.5216	0.00130183	0.0110523	GO:0034453	BP	vca|Vocar.0018s0200.1.p,cre|locus=Cre16.g672200
protein O-linked mannosylation	2	0.000332668	8.63588e-06	38.5216	0.00130183	0.0110523	GO:0035269	BP	cre|locus=Cre09.g392245,vca|Vocar.0044s0048.1.p
positive regulation of mitochondrial membrane permeability	2	0.000332668	8.63588e-06	38.5216	0.00130183	0.0110523	GO:0035794	BP	vca|Vocar.0008s0044.1.p,cre|locus=Cre09.g407350
RAVE complex	2	0.000332668	8.63588e-06	38.5216	0.00130183	0.0110523	GO:0043291	CC	vca|Vocar.0025s0014.1.p,cre|locus=Cre04.g223000
SWI/SNF superfamily-type complex	2	0.000332668	8.63588e-06	38.5216	0.00130183	0.0110523	GO:0070603	CC	cre|locus=Cre02.g095150,vca|Vocar.0036s0116.1.p
regulation of anion transport	2	0.000332668	8.63588e-06	38.5216	0.00130183	0.0110523	GO:0044070	BP	cre|locus=Cre09.g416800,vca|Vocar.0011s0341.1.p
pre-mRNA branch point binding	2	0.000332668	8.63588e-06	38.5216	0.00130183	0.0110523	GO:0045131	MF	vca|Vocar.0008s0294.1.p,cre|locus=Cre09.g386731
L-kynurenine catabolic process	2	0.000332668	8.63588e-06	38.5216	0.00130183	0.0110523	GO:0097053	BP	cre|locus=Cre13.g575750,vca|Vocar.0001s0223.1.p
negative regulation of MyD88-independent toll-like receptor signaling pathway	2	0.000332668	8.63588e-06	38.5216	0.00130183	0.0110523	GO:0034128	BP	cre|locus=Cre01.g004550,vca|Vocar.0024s0230.1.p
anthranilate metabolic process	2	0.000332668	8.63588e-06	38.5216	0.00130183	0.0110523	GO:0043420	BP	cre|locus=Cre13.g575750,vca|Vocar.0001s0223.1.p
NELF complex	2	0.000332668	8.63588e-06	38.5216	0.00130183	0.0110523	GO:0032021	CC	cre|locus=Cre06.g263357,vca|Vocar.0002s0519.1.p
quinolinate biosynthetic process	2	0.000332668	8.63588e-06	38.5216	0.00130183	0.0110523	GO:0019805	BP	cre|locus=Cre13.g575750,vca|Vocar.0001s0223.1.p
peptidyl-lysine monomethylation	15	0.00249501	0.000967218	2.57957	0.00102885	0.0110523	GO:0018026	BP	vca|Vocar.0003s0514.1.p,cre|locus=Cre06.g283200,vca|Vocar.0002s0074.1.p,cre|locus=Cre06.g274450,vca|Vocar.0018s0275.1.p,cre|locus=Cre09.g393728,cre|locus=Cre16.g679781,cre|locus=Cre12.g503450,cre|locus=Cre17.g719400,vca|Vocar.0031s0122.1.p,vca|Vocar.0004s0152.1.p,vca|Vocar.0002s0374.1.p,vca|Vocar.0006s0176.1.p,vca|Vocar.0007s0435.1.p,cre|locus=Cre03.g186450
protein-lysine N-methyltransferase activity	15	0.00249501	0.000967218	2.57957	0.00102885	0.0110523	GO:0016279	MF	vca|Vocar.0003s0514.1.p,cre|locus=Cre06.g283200,vca|Vocar.0002s0074.1.p,cre|locus=Cre06.g274450,vca|Vocar.0018s0275.1.p,cre|locus=Cre09.g393728,cre|locus=Cre16.g679781,cre|locus=Cre12.g503450,cre|locus=Cre17.g719400,vca|Vocar.0031s0122.1.p,vca|Vocar.0004s0152.1.p,vca|Vocar.0002s0374.1.p,vca|Vocar.0006s0176.1.p,vca|Vocar.0007s0435.1.p,cre|locus=Cre03.g186450
positive regulation of necrotic cell death	2	0.000332668	8.63588e-06	38.5216	0.00130183	0.0110523	GO:0010940	BP	vca|Vocar.0008s0044.1.p,cre|locus=Cre09.g407350
phytochromobilin biosynthetic process	2	0.000332668	8.63588e-06	38.5216	0.00130183	0.0110523	GO:0010024	BP	vca|Vocar.0001s0011.1.p,cre|locus=Cre13.g587100
phospholipid catabolic process	2	0.000332668	8.63588e-06	38.5216	0.00130183	0.0110523	GO:0009395	BP	cre|locus=Cre12.g534050,vca|Vocar.0034s0050.1.p
peptidyl-tyrosine sulfation	2	0.000332668	8.63588e-06	38.5216	0.00130183	0.0110523	GO:0006478	BP	cre|locus=Cre10.g465450,vca|Vocar.0043s0011.1.p
transcription factor TFIIF complex	2	0.000332668	8.63588e-06	38.5216	0.00130183	0.0110523	GO:0005674	CC	cre|locus=Cre03.g203681,vca|Vocar.0006s0050.1.p
replication fork	4	0.000665336	6.9087e-05	9.63041	0.000890887	0.0110523	GO:0005657	CC	vca|Vocar.0005s0222.1.p,cre|locus=Cre06.g278174,vca|Vocar.0002s0557.1.p,cre|locus=Cre10.g428250
tumor necrosis factor receptor binding	2	0.000332668	8.63588e-06	38.5216	0.00130183	0.0110523	GO:0005164	MF	vca|Vocar.0022s0080.1.p,cre|locus=Cre14.g630200
exocyst assembly	2	0.000332668	8.63588e-06	38.5216	0.00130183	0.0110523	GO:0001927	BP	cre|locus=Cre16.g684600,cre|locus=Cre12.g539050
alpha-1,6-mannosyltransferase complex	2	0.000332668	8.63588e-06	38.5216	0.00130183	0.0110523	GO:0000136	CC	cre|locus=Cre02.g116100,cre|locus=Cre12.g522650
integral component of chloroplast inner membrane	2	0.000332668	8.63588e-06	38.5216	0.00130183	0.0110523	GO:0031357	CC	vca|Vocar.0015s0237.1.p,cre|locus=Cre03.g184500
epithelial cilium movement involved in determination of left/right asymmetry	2	0.000332668	1.72718e-05	19.2608	0.00503135	0.0394914	GO:0060287	BP	cre|locus=Cre17.g703600,vca|Vocar.0004s0175.1.p
peptidyl-amino acid modification	2	0.000332668	1.72718e-05	19.2608	0.00503135	0.0394914	GO:0018193	BP	cre|locus=Cre01.g032400,vca|Vocar.0001s0978.1.p
nucleotide-activated protein kinase complex	2	0.000332668	1.72718e-05	19.2608	0.00503135	0.0394914	GO:0031588	CC	cre|locus=Cre06.g261050,vca|Vocar.0002s0464.1.p
dolichol-phosphate-mannose synthase complex	2	0.000332668	1.72718e-05	19.2608	0.00503135	0.0394914	GO:0033185	CC	cre|locus=Cre09.g392245,vca|Vocar.0044s0048.1.p
jasmonic acid biosynthetic process	6	0.000998004	0.000259076	3.85216	0.00531768	0.0409659	GO:0009695	BP	vca|Vocar.0234s0002.1.p,vca|Vocar.0029s0042.1.p,vca|Vocar.0383s0001.1.p,cre|locus=Cre01.g045200,vca|Vocar.0234s0001.1.p,vca|Vocar.0036s0067.1.p

## Sheet: chl_emb
Cell wall-relatd
plant hormone-related
desiccation-related
biotic stress
GO term description	OGC count in test group	OGC% in test group	OGC% in control group	Fold change	pval	adj_pval	GO term ID	Ontology	IDs
suberin biosynthetic process	14	0.0135922	8.63588e-06	1573.93	2.02073e-40	1.62669e-38	GO:0010345	BP	ath|pacid=19658459,ath|pacid=19668342,osa|ID=LOC_Os09g39410.1.MSUv7.0,ptr|Potri.004G185100.1,osa|ID=LOC_Os04g28620.1.MSUv7.0,osa|ID=LOC_Os04g28600.1.MSUv7.0,ptr|Potri.009G145000.1,ath|pacid=19663402,ptr|Potri.009G144900.1,osa|ID=LOC_Os08g44360.1.MSUv7.0,ath|pacid=19659781,osa|ID=LOC_Os04g28520.1.MSUv7.0,ath|pacid=19646657,ptr|Potri.004G185000.1
long-chain fatty-acyl-CoA metabolic process	14	0.0135922	8.63588e-06	1573.93	2.02073e-40	1.62669e-38	GO:0035336	BP	ath|pacid=19658459,ath|pacid=19668342,osa|ID=LOC_Os09g39410.1.MSUv7.0,ptr|Potri.004G185100.1,osa|ID=LOC_Os04g28620.1.MSUv7.0,osa|ID=LOC_Os04g28600.1.MSUv7.0,ptr|Potri.009G145000.1,ath|pacid=19663402,ptr|Potri.009G144900.1,osa|ID=LOC_Os08g44360.1.MSUv7.0,ath|pacid=19659781,osa|ID=LOC_Os04g28520.1.MSUv7.0,ath|pacid=19646657,ptr|Potri.004G185000.1
water channel activity	15	0.0145631	6.9087e-05	210.794	3.92623e-30	2.10707e-28	GO:0015250	MF	ath|pacid=19663046,osa|ID=LOC_Os02g57720.1.MSUv7.0,ptr|Potri.010G191900.1,ath|pacid=19647257,ppa|Pp3c4_30220V3.1.p,ath|pacid=19645643,ptr|Potri.006G098100.1,ath|pacid=19651137,osa|ID=LOC_Os02g44630.1.MSUv7.0,ppa|Pp3c3_3230V3.1.p,ptr|Potri.008G065600.1,cre|locus=Cre12.g549300,ppa|Pp3c13_18810V3.1.p,ath|pacid=19638953,osa|ID=LOC_Os04g47220.1.MSUv7.0
transcription, DNA-templated	54	0.0524272	0.0116325	4.50695	2.53382e-19	1.01986e-17	GO:0006351	BP	ptr|Potri.T081300.1,ppa|Pp3c10_24550V3.1.p,ptr|Potri.004G046700.1,cre|locus=Cre07.g353500,ath|pacid=19668587,ptr|Potri.006G179900.1,ptr|Potri.001G248800.1,smo|428826,vca|Vocar.0001s1791.1.p,osa|ID=LOC_Os04g46220.1.MSUv7.0,vca|Vocar.0023s0184.1.p,ath|pacid=19647770,osa|ID=LOC_Os01g34614.1.MSUv7.0,ppa|Pp3c24_13920V3.1.p,ptr|Potri.006G097300.1,ppa|Pp3c7_2300V3.1.p,vca|Vocar.0005s0116.1.p,smo|118918,…
glycerol-3-phosphate catabolic process	9	0.00873786	0.000120902	72.2721	1.71489e-14	5.52195e-13	GO:0046168	BP	smo|132832,cre|locus=Cre01.g053000,ppa|Pp3c15_11110V3.1.p,ptr|Potri.017G070900.1,osa|ID=LOC_Os01g74000.1.MSUv7.0,ath|pacid=19667321,vca|Vocar.0016s0025.1.p,cre|locus=Cre01.g053150,cre|locus=Cre10.g421700
molybdate ion transmembrane transporter activity	10	0.00970874	0.000198625	48.8797	2.81829e-14	7.56241e-13	GO:0015098	MF	ptr|Potri.006G245900.1,smo|228503,osa|ID=LOC_Os08g01120.1.MSUv7.0,ppa|Pp3c2_20160V3.1.p,ppa|Pp3c19_16800V3.1.p,ptr|Potri.006G246000.1,ath|pacid=19658268,osa|ID=LOC_Os01g45830.1.MSUv7.0,ath|pacid=19639768,cre|locus=Cre04.g214050
mitochondrial outer membrane translocase complex	11	0.0106796	0.000328163	32.5436	1.1502e-13	2.64546e-12	GO:0005742	CC	ppa|Pp3c14_20040V3.1.p,ath|pacid=19655326,osa|ID=LOC_Os05g50654.1.MSUv7.0,cre|locus=Cre10.g437500,ptr|Potri.006G077500.1,smo|59958,ptr|Potri.018G146500.1,ptr|Potri.018G145400.1,ppa|Pp3c17_18760V3.1.p,ath|pacid=19670631,ptr|Potri.T161400.1
regulation of proteolysis	8	0.00776699	0.000129538	59.9591	2.15502e-12	4.33698e-11	GO:0030162	BP	ptr|Potri.013G083800.1,osa|ID=LOC_Os12g02030.1.MSUv7.0,ppa|Pp3c5_22320V3.1.p,smo|92030,ppa|Pp3c25_3220V3.1.p,ppa|Pp3c25_3225V3.1.p,ath|pacid=19661331,osa|ID=LOC_Os11g02070.1.MSUv7.0
glycerol-3-phosphate dehydrogenase complex	9	0.00873786	0.000224533	38.9158	4.09778e-12	7.33048e-11	GO:0009331	CC	smo|132832,cre|locus=Cre01.g053000,ppa|Pp3c15_11110V3.1.p,ptr|Potri.017G070900.1,osa|ID=LOC_Os01g74000.1.MSUv7.0,ath|pacid=19667321,vca|Vocar.0016s0025.1.p,cre|locus=Cre01.g053150,cre|locus=Cre10.g421700
integral component of plasma membrane	21	0.0203883	0.00292756	6.96428	1.1126e-11	1.79129e-10	GO:0005887	CC	ath|pacid=19663046,ath|pacid=19643769,osa|ID=LOC_Os02g57720.1.MSUv7.0,ptr|Potri.010G191900.1,ath|pacid=19647257,ppa|Pp3c7_12140V3.1.p,ppa|Pp3c4_30220V3.1.p,ath|pacid=19645643,ptr|Potri.006G098100.1,cre|locus=Cre09.g410050,ppa|Pp3c14_26389V3.1.p,ath|pacid=19651137,osa|ID=LOC_Os02g44630.1.MSUv7.0,vca|Vocar.0036s0059.1.p,cre|locus=Cre09.g410100,ppa|Pp3c3_3230V3.1.p,ptr|Potri.008G065600.1,cre|locus=C…
gibberellin biosynthetic process	5	0.00485437	1.72718e-05	281.058	1.44897e-11	2.12076e-10	GO:0009686	BP	ath|pacid=19657531,ptr|Potri.014G179100.1,osa|ID=LOC_Os06g02019.1.MSUv7.0,ptr|Potri.013G161800.1,ath|pacid=19639213
intracellular membrane-bounded organelle	18	0.0174757	0.00219351	7.96701	3.88111e-11	5.20715e-10	GO:0043231	CC	ath|pacid=19658459,ppa|Pp3c7_12140V3.1.p,osa|ID=LOC_Os09g39410.1.MSUv7.0,ptr|Potri.004G185100.1,osa|ID=LOC_Os04g28620.1.MSUv7.0,osa|ID=LOC_Os04g28600.1.MSUv7.0,ptr|Potri.009G145000.1,ath|pacid=19663402,ptr|Potri.009G144900.1,cre|locus=Cre09.g410050,ppa|Pp3c14_26389V3.1.p,osa|ID=LOC_Os08g44360.1.MSUv7.0,vca|Vocar.0036s0059.1.p,ath|pacid=19659781,cre|locus=Cre09.g410100,osa|ID=LOC_Os04g28520.1.MSUv…
nucleotide-sugar transmembrane transport	7	0.00679612	0.000138174	49.1852	2.03178e-10	2.51628e-09	GO:0015780	BP	osa|ID=LOC_Os03g11590.1.MSUv7.0,ptr|Potri.008G177700.1,osa|ID=LOC_Os02g06010.1.MSUv7.0,smo|82176,ath|pacid=19655035,ptr|Potri.010G057600.1,ppa|Pp3c8_16270V3.1.p
chlorophyll catabolic process	8	0.00776699	0.000319527	24.3077	2.48633e-09	2.85928e-08	GO:0015996	BP	smo|85435,smo|86398,cre|locus=Cre03.g148750,vca|Vocar.0044s0003.1.p,vca|Vocar.0044s0005.1.p,ath|pacid=19650922,vca|Vocar.0033s0183.1.p,vca|Vocar.0044s0004.1.p
SCF ubiquitin ligase complex	8	0.00776699	0.000388614	19.9864	1.11813e-08	1.20012e-07	GO:0019005	CC	ptr|Potri.013G083800.1,osa|ID=LOC_Os12g02030.1.MSUv7.0,ppa|Pp3c5_22320V3.1.p,smo|92030,ppa|Pp3c25_3220V3.1.p,ppa|Pp3c25_3225V3.1.p,ath|pacid=19661331,osa|ID=LOC_Os11g02070.1.MSUv7.0
protein import into mitochondrial matrix	11	0.0106796	0.00109676	9.73745	3.26981e-08	3.29025e-07	GO:0030150	BP	ppa|Pp3c14_20040V3.1.p,ath|pacid=19655326,osa|ID=LOC_Os05g50654.1.MSUv7.0,cre|locus=Cre10.g437500,ptr|Potri.006G077500.1,smo|59958,ptr|Potri.018G146500.1,ptr|Potri.018G145400.1,ppa|Pp3c17_18760V3.1.p,ath|pacid=19670631,ptr|Potri.T161400.1
cellular response to potassium ion starvation	3	0.00291262	8.63588e-06	337.27	1.16178e-07	1.10028e-06	GO:0051365	BP	ath|pacid=19668587,ptr|Potri.012G094300.1,ptr|Potri.015G091800.1
inflorescence development	4	0.0038835	6.04511e-05	64.2419	5.9251e-07	5.02074e-06	GO:0010229	BP	ptr|Potri.004G058400.1,ath|pacid=19642408,ath|pacid=19657916,ptr|Potri.011G067800.1
anchored component of plasma membrane	4	0.0038835	6.04511e-05	64.2419	5.9251e-07	5.02074e-06	GO:0046658	CC	osa|ID=LOC_Os06g50420.1.MSUv7.0,osa|ID=LOC_Os06g50650.1.MSUv7.0,ptr|Potri.009G136200.1,ath|pacid=19638953
nucleosome assembly	13	0.0126214	0.00245259	5.14614	2.53663e-06	2.04198e-05	GO:0006334	BP	smo|438299,vca|Vocar.0028s0131.1.p,vca|Vocar.0001s1523.1.p,vca|Vocar.0002s0371.1.p,ppa|Pp3c5_3110V3.1.p,ppa|Pp3c6_25560V3.1.p,ptr|Potri.005G116600.1,ath|pacid=19638616,ppa|Pp3c18_19330V3.1.p,ppa|Pp3c18_14270V3.1.p,osa|ID=LOC_Os04g18090.1.MSUv7.0,ptr|Potri.007G014200.1,ppa|Pp3c21_4670V3.1.p
phyllome development	3	0.00291262	2.59076e-05	112.423	3.0954e-06	2.37314e-05	GO:0048827	BP	ptr|Potri.004G058400.1,ath|pacid=19657916,ptr|Potri.011G067800.1
brassinosteroid homeostasis	5	0.00485437	0.000224533	21.6199	4.50933e-06	3.30001e-05	GO:0010268	BP	ath|pacid=19657531,ptr|Potri.014G179100.1,osa|ID=LOC_Os06g02019.1.MSUv7.0,ptr|Potri.013G161800.1,ath|pacid=19639213
brassinosteroid biosynthetic process	5	0.00485437	0.000241805	20.0756	6.43671e-06	4.5057e-05	GO:0016132	BP	ath|pacid=19657531,ptr|Potri.014G179100.1,osa|ID=LOC_Os06g02019.1.MSUv7.0,ptr|Potri.013G161800.1,ath|pacid=19639213
nucleoside metabolic process	8	0.00776699	0.00113994	6.81353	3.11528e-05	0.000208983	GO:0009116	BP	osa|ID=LOC_Os06g02210.1.MSUv7.0,smo|441751,ath|pacid=19647735,ptr|Potri.008G028600.1,ptr|Potri.008G028700.1,vca|Vocar.0003s0143.1.p,ath|pacid=19648562,ptr|Potri.008G028500.1
strigolactone biosynthetic process	2	0.00194175	8.63588e-06	224.847	3.92886e-05	0.000210849	GO:1901601	BP	osa|ID=LOC_Os01g54270.1.MSUv7.0,ath|pacid=19648520
molybdate ion export from vacuole	2	0.00194175	8.63588e-06	224.847	3.92886e-05	0.000210849	GO:0090414	BP	ath|pacid=19658268,osa|ID=LOC_Os01g45830.1.MSUv7.0
positive regulation of cutin biosynthetic process	2	0.00194175	8.63588e-06	224.847	3.92886e-05	0.000210849	GO:1901959	BP	ath|pacid=19649186,ath|pacid=19656982
linoleic acid metabolic process	2	0.00194175	8.63588e-06	224.847	3.92886e-05	0.000210849	GO:0043651	BP	vca|Vocar.0030s0111.1.p,cre|locus=Cre10.g453600
unsaturated fatty acid metabolic process	2	0.00194175	8.63588e-06	224.847	3.92886e-05	0.000210849	GO:0033559	BP	vca|Vocar.0030s0111.1.p,cre|locus=Cre10.g453600
positive regulation of fatty acid biosynthetic process	2	0.00194175	8.63588e-06	224.847	3.92886e-05	0.000210849	GO:0045723	BP	ath|pacid=19649186,ath|pacid=19656982
phosphoserine phosphatase activity	4	0.0038835	0.000181353	21.414	4.34769e-05	0.0002258	GO:0004647	MF	cre|locus=Cre01.g053000,vca|Vocar.0016s0025.1.p,cre|locus=Cre01.g053150,cre|locus=Cre10.g421700
nucleosome	13	0.0126214	0.00343708	3.67212	8.15848e-05	0.000410474	GO:0000786	CC	smo|438299,vca|Vocar.0028s0131.1.p,vca|Vocar.0001s1523.1.p,vca|Vocar.0002s0371.1.p,ppa|Pp3c5_3110V3.1.p,ppa|Pp3c6_25560V3.1.p,ptr|Potri.005G116600.1,ath|pacid=19638616,ppa|Pp3c18_19330V3.1.p,ppa|Pp3c18_14270V3.1.p,osa|ID=LOC_Os04g18090.1.MSUv7.0,ptr|Potri.007G014200.1,ppa|Pp3c21_4670V3.1.p
mucilage metabolic process involved in seed coat development	2	0.00194175	1.72718e-05	112.423	0.000156228	0.000762203	GO:0048359	BP	ath|pacid=19673036,osa|ID=LOC_Os02g09930.1.MSUv7.0
pollen maturation	3	0.00291262	0.000112266	25.9438	0.00023572	0.0011162	GO:0010152	BP	ptr|Potri.004G058400.1,ath|pacid=19657916,ptr|Potri.011G067800.1
proteasome-mediated ubiquitin-dependent protein catabolic process	10	0.00970874	0.00243532	3.98664	0.000277742	0.00127761	GO:0043161	BP	osa|ID=LOC_Os06g48065.1.MSUv7.0,ptr|Potri.013G083800.1,ath|pacid=19665542,osa|ID=LOC_Os12g02030.1.MSUv7.0,ppa|Pp3c5_22320V3.1.p,smo|92030,ppa|Pp3c25_3220V3.1.p,ppa|Pp3c25_3225V3.1.p,ath|pacid=19661331,osa|ID=LOC_Os11g02070.1.MSUv7.0
secondary shoot formation	2	0.00194175	3.45435e-05	56.2117	0.000617574	0.00276193	GO:0010223	BP	osa|ID=LOC_Os01g54270.1.MSUv7.0,ath|pacid=19648520
protein secretion	4	0.0038835	0.000371343	10.458	0.000654895	0.00284968	GO:0009306	BP	ppa|Pp3s128_20V3.1.p,ptr|Potri.010G058300.1,ath|pacid=19670006,cre|locus=Cre07.g325735
mitochondrial respiratory chain complex I	6	0.00582524	0.00104494	5.57471	0.000857912	0.00363484	GO:0005747	CC	osa|ID=LOC_Os02g35610.1.MSUv7.0,cre|locus=Cre05.g244901,ath|pacid=19638078,vca|Vocar.0026s0041.1.p,ath|pacid=19655669,ptr|Potri.004G229900.1
metal ion transmembrane transporter activity	6	0.00582524	0.00106221	5.48406	0.000932631	0.00385009	GO:0046873	MF	cre|locus=Cre13.g569550,vca|Vocar.0018s0013.1.p,vca|Vocar.0001s0270.1.p,vca|Vocar.0001s0310.1.p,vca|Vocar.0001s0160.1.p,ppa|Pp3c18_9640V3.1.p
nucleus	91	0.0883495	0.0636723	1.38757	0.00120401	0.00484614	GO:0005634	CC	cre|locus=Cre16.g649800,cre|locus=Cre03.g177700,vca|Vocar.0002s0569.1.p,ptr|Potri.T081300.1,ath|pacid=19665179,ppa|Pp3c10_24550V3.1.p,smo|441751,ptr|Potri.004G046700.1,cre|locus=Cre07.g353500,ath|pacid=19668587,ptr|Potri.006G179900.1,smo|438299,ptr|Potri.001G248800.1,ptr|Potri.005G148100.1,ath|pacid=19673168,cre|locus=Cre07.g345050,smo|428826,vca|Vocar.0001s1791.1.p,osa|ID=LOC_Os04g46220.1.MSUv7.…
Golgi membrane	13	0.0126214	0.0046461	2.71655	0.0013429	0.00527335	GO:0000139	CC	ath|pacid=19666574,osa|ID=LOC_Os03g26044.1.MSUv7.0,ath|pacid=19639665,ath|pacid=19656371,osa|ID=LOC_Os06g42020.1.MSUv7.0,ath|pacid=19669977,ath|pacid=19665013,osa|ID=LOC_Os03g07350.1.MSUv7.0,ath|pacid=19673036,osa|ID=LOC_Os02g09930.1.MSUv7.0,ath|pacid=19655035,ath|pacid=19653790,osa|ID=LOC_Os07g43710.1.MSUv7.0
calcium-transporting ATPase activity	6	0.00582524	0.00122629	4.75028	0.00191798	0.00735224	GO:0005388	MF	ppa|Pp3c7_12140V3.1.p,cre|locus=Cre09.g410050,ppa|Pp3c14_26389V3.1.p,vca|Vocar.0036s0059.1.p,cre|locus=Cre09.g410100,cre|locus=Cre02.g093700
manganese ion binding	6	0.00582524	0.00130402	4.46715	0.00259464	0.00971483	GO:0030145	MF	ath|pacid=19651300,ath|pacid=19655202,osa|ID=LOC_Os03g48770.1.MSUv7.0,osa|ID=LOC_Os03g48760.1.MSUv7.0,osa|ID=LOC_Os03g48780.1.MSUv7.0,osa|ID=LOC_Os03g48750.1.MSUv7.0
nuclear envelope	5	0.00485437	0.000924039	5.25343	0.00295391	0.0108086	GO:0005635	CC	ptr|Potri.005G003600.1,ath|pacid=19665220,osa|ID=LOC_Os05g04530.1.MSUv7.0,ath|pacid=19669537,ptr|Potri.013G003400.1
positive regulation of response to salt stress	2	0.00194175	7.77229e-05	24.983	0.00303574	0.0108612	GO:1901002	BP	ptr|Potri.006G208500.1,ath|pacid=19670504
nuclear chromosome	3	0.00291262	0.000310892	9.36861	0.00430284	0.01506	GO:0000228	CC	smo|6910,vca|Vocar.0013s0213.1.p,cre|locus=Cre09.g412450
glutathione metabolic process	4	0.0038835	0.000664963	5.84017	0.00531489	0.017827	GO:0006749	BP	ath|pacid=19651288,cre|locus=Cre15.g636750,vca|Vocar.0025s0188.1.p,cre|locus=Cre15.g636800
phospholipase A1 activity	2	0.00194175	0.000103631	18.7372	0.00530262	0.017827	GO:0008970	MF	osa|ID=LOC_Os04g24319.1.MSUv7.0,osa|ID=LOC_Os04g24478.1.MSUv7.0
regulation of secondary shoot formation	1	0.000970874	8.63588e-06	112.423	0.00885555	0.0233728	GO:2000032	BP	ath|pacid=19660612
cotyledon morphogenesis	1	0.000970874	8.63588e-06	112.423	0.00885555	0.0233728	GO:0048826	BP	ppa|Pp3c23_8100V3.1.p
guanine metabolic process	1	0.000970874	8.63588e-06	112.423	0.00885555	0.0233728	GO:0046098	BP	ppa|Pp3c24_8280V3.1.p
carbon dioxide transport	1	0.000970874	8.63588e-06	112.423	0.00885555	0.0233728	GO:0015670	BP	ath|pacid=19638953
CoA pyrophosphatase activity	1	0.000970874	8.63588e-06	112.423	0.00885555	0.0233728	GO:0010945	MF	ath|pacid=19669807
gibberellin metabolic process	1	0.000970874	8.63588e-06	112.423	0.00885555	0.0233728	GO:0009685	BP	osa|ID=LOC_Os06g02019.1.MSUv7.0
malonyl-CoA catabolic process	1	0.000970874	8.63588e-06	112.423	0.00885555	0.0233728	GO:2001294	BP	ath|pacid=19669807
3-deoxy-manno-octulosonate cytidylyltransferase activity	1	0.000970874	8.63588e-06	112.423	0.00885555	0.0233728	GO:0008690	MF	vca|Vocar.0020s0022.1.p
osmosensory signaling pathway	1	0.000970874	8.63588e-06	112.423	0.00885555	0.0233728	GO:0007231	BP	ath|pacid=19643769
nucleoside phosphate metabolic process	1	0.000970874	8.63588e-06	112.423	0.00885555	0.0233728	GO:0006753	BP	ath|pacid=19669807
Ada2/Gcn5/Ada3 transcription activator complex	1	0.000970874	8.63588e-06	112.423	0.00885555	0.0233728	GO:0005671	CC	cre|locus=Cre16.g685725
nuclear inner membrane	1	0.000970874	8.63588e-06	112.423	0.00885555	0.0233728	GO:0005637	CC	ath|pacid=19669537
guanosine-3',5'-bis(diphosphate) 3'-diphosphatase activity	1	0.000970874	8.63588e-06	112.423	0.00885555	0.0233728	GO:0008893	MF	ath|pacid=19669807
flower development	4	0.0038835	0.000829044	4.6843	0.0112639	0.0292497	GO:0009908	BP	ptr|Potri.004G046700.1,ath|pacid=19642408,ptr|Potri.011G055900.1,ppa|Pp3c23_8100V3.1.p
Cul3-RING ubiquitin ligase complex	2	0.00194175	0.000172718	11.2423	0.0140562	0.0359214	GO:0031463	CC	vca|Vocar.0021s0131.1.p,ppa|Pp3c19_11580V3.1.p
Golgi apparatus	13	0.0126214	0.00626965	2.01309	0.0149869	0.0377014	GO:0005794	CC	cre|locus=Cre11.g467754,osa|ID=LOC_Os03g11590.1.MSUv7.0,osa|ID=LOC_Os03g15720.2.MSUv7.0,ptr|Potri.008G177700.1,ath|pacid=19648984,osa|ID=LOC_Os02g06010.1.MSUv7.0,ath|pacid=19673036,smo|82176,osa|ID=LOC_Os02g09930.1.MSUv7.0,ath|pacid=19655035,ptr|Potri.010G057600.1,cre|locus=Cre13.g607950,ppa|Pp3c8_16270V3.1.p
unsaturated fatty acid biosynthetic process	2	0.00194175	0.000198625	9.77594	0.0182674	0.0452469	GO:0006636	BP	vca|Vocar.0030s0111.1.p,cre|locus=Cre10.g453600

## Sheet: emb
Cell wall-relatd
plant hormone-related
desiccation-related
biotic stress
abiotic stress
GO term description	OGC count in test group	OGC% in test group	OGC% in control group	Fold change	pval	adj_pval	GO term ID	Ontology	IDs
nucleus	3803	0.131346	0.0636723	2.06285	0	0	GO:0005634	CC	smo|91078,ptr|Potri.014G100800.1,osa|ID=LOC_Os10g37850.1.MSUv7.0,ath|pacid=19646432,ath|pacid=19646431,osa|ID=LOC_Os12g06520.1.MSUv7.0,ppa|Pp3c5_2780V3.1.p,ptr|Potri.002G118800.1,ath|pacid=19662283,osa|ID=LOC_Os05g38640.1.MSUv7.0,osa|ID=LOC_Os01g11910.1.MSUv7.0,osa|ID=LOC_Os02g32860.1.MSUv7.0,ptr|Potri.003G167900.1,osa|ID=LOC_Os06g07010.1.MSUv7.0,ptr|Potri.011G005400.1,osa|ID=LOC_Os02g45810.1.MSU…
transcription, DNA-templated	2117	0.073116	0.0116325	6.28548	0	0	GO:0006351	BP	ptr|Potri.004G058200.1,ath|pacid=19646432,ath|pacid=19646431,ppa|Pp3c5_2780V3.1.p,ath|pacid=19662283,ptr|Potri.003G167900.1,ptr|Potri.011G005400.1,ath|pacid=19654016,osa|ID=LOC_Os06g45410.1.MSUv7.0,ath|pacid=19652311,osa|ID=LOC_Os03g55760.1.MSUv7.0,ptr|Potri.017G104800.1,osa|ID=LOC_Os01g45860.1.MSUv7.0,ath|pacid=19670760,osa|ID=LOC_Os03g51970.1.MSUv7.0,ptr|Potri.009G141600.1,ath|pacid=19649832,at…
regulation of transcription, DNA-templated	1590	0.0549147	0.0120039	4.57475	0	0	GO:0006355	BP	ptr|Potri.001G293900.1,ptr|Potri.014G044900.1,ptr|Potri.003G167900.1,osa|ID=LOC_Os06g07010.1.MSUv7.0,ptr|Potri.011G005400.1,osa|ID=LOC_Os06g01934.1.MSUv7.0,osa|ID=LOC_Os05g26049.1.MSUv7.0,ath|pacid=19654016,ath|pacid=19651758,osa|ID=LOC_Os06g45410.1.MSUv7.0,ath|pacid=19652311,ath|pacid=19650804,osa|ID=LOC_Os03g55760.1.MSUv7.0,osa|ID=LOC_Os01g45860.1.MSUv7.0,ath|pacid=19670760,osa|ID=LOC_Os03g5197…
RNA modification	849	0.0293224	0.000302256	97.0118	0	0	GO:0009451	BP	ptr|Potri.010G077400.1,ptr|Potri.017G086000.1,ptr|Potri.006G159700.1,ptr|Potri.005G160100.1,ath|pacid=19671962,osa|ID=LOC_Os01g25270.1.MSUv7.0,osa|ID=LOC_Os05g34570.1.MSUv7.0,osa|ID=LOC_Os07g25500.1.MSUv7.0,ptr|Potri.001G180000.1,ptr|Potri.015G095100.1,ath|pacid=19669846,ath|pacid=19659644,ath|pacid=19665282,ath|pacid=19666733,osa|ID=LOC_Os09g36230.1.MSUv7.0,ptr|Potri.010G078900.1,ppa|Pp3c1_37670…
intracellular membrane-bounded organelle	1075	0.0371279	0.00219351	16.9262	0	0	GO:0043231	CC	ptr|Potri.010G077400.1,ptr|Potri.017G086000.1,ptr|Potri.006G159700.1,ptr|Potri.005G160100.1,osa|ID=LOC_Os01g25270.1.MSUv7.0,osa|ID=LOC_Os05g34570.1.MSUv7.0,osa|ID=LOC_Os07g25500.1.MSUv7.0,ptr|Potri.001G180000.1,ptr|Potri.016G014500.1,ptr|Potri.015G095100.1,ath|pacid=19669846,ath|pacid=19659644,ath|pacid=19665282,ath|pacid=19666733,osa|ID=LOC_Os09g36230.1.MSUv7.0,ptr|Potri.010G078900.1,ath|pacid=1…
ADP binding	669	0.0231056	0.000362707	63.7033	0	0	GO:0043531	MF	ptr|Potri.T015900.1,ppa|Pp3c17_20880V3.1.p,ath|pacid=19669271,osa|ID=LOC_Os01g71950.1.MSUv7.0,ptr|Potri.T014500.1,ppa|Pp3c14_13230V3.1.p,ptr|Potri.T060700.1,ath|pacid=19653524,osa|ID=LOC_Os11g29090.1.MSUv7.0,ptr|Potri.018G013500.1,ptr|Potri.004G198700.1,ptr|Potri.001G446400.1,ptr|Potri.001G428100.1,ptr|Potri.001G444500.1,ppa|Pp3c20_4130V3.1.p,ptr|Potri.001G426600.1,osa|ID=LOC_Os11g35580.1.MSUv7.0…
anchored component of plasma membrane	227	0.00784002	6.04511e-05	129.692	0	0	GO:0046658	CC	ath|pacid=19661880,osa|ID=LOC_Os03g54910.1.MSUv7.0,ptr|Potri.008G056000.1,ath|pacid=19641759,osa|ID=LOC_Os08g17160.1.MSUv7.0,ptr|Potri.001G419200.1,osa|ID=LOC_Os07g02200.1.MSUv7.0,ath|pacid=19661793,osa|ID=LOC_Os06g11490.1.MSUv7.0,ath|pacid=19640986,ath|pacid=19672116,ptr|Potri.014G177700.1,ptr|Potri.004G023300.1,osa|ID=LOC_Os07g01240.1.MSUv7.0,ptr|Potri.018G068600.1,ptr|Potri.014G182000.1,ath|pa…
quercetin 3-O-glucosyltransferase activity	285	0.0098432	9.49946e-05	103.618	0	0	GO:0080043	MF	ptr|Potri.016G014500.1,ath|pacid=19667468,ath|pacid=19663627,ath|pacid=19643924,osa|ID=LOC_Os01g59100.1.MSUv7.0,osa|ID=LOC_Os04g20474.1.MSUv7.0,osa|ID=LOC_Os06g18140.1.MSUv7.0,ptr|Potri.003G210400.1,ath|pacid=19651445,ath|pacid=19656492,ath|pacid=19643371,osa|ID=LOC_Os06g39270.1.MSUv7.0,ppa|Pp3c1_6260V3.1.p,osa|ID=LOC_Os02g36840.1.MSUv7.0,ath|pacid=19655253,ptr|Potri.018G009000.1,osa|ID=LOC_Os01g…
quercetin 7-O-glucosyltransferase activity	286	0.00987774	9.49946e-05	103.982	0	0	GO:0080044	MF	ptr|Potri.016G014500.1,ath|pacid=19667468,ath|pacid=19663627,ath|pacid=19643924,osa|ID=LOC_Os01g59100.1.MSUv7.0,osa|ID=LOC_Os04g20474.1.MSUv7.0,osa|ID=LOC_Os06g18140.1.MSUv7.0,ptr|Potri.003G210400.1,ath|pacid=19651445,ath|pacid=19656492,ath|pacid=19643371,osa|ID=LOC_Os06g39270.1.MSUv7.0,ppa|Pp3c1_6260V3.1.p,osa|ID=LOC_Os02g36840.1.MSUv7.0,ath|pacid=19655253,ptr|Potri.018G009000.1,osa|ID=LOC_Os01g…
protein phosphorylation	423	0.0146094	0.00171854	8.50104	1.67146e-234	2.70777e-232	GO:0006468	BP	ppa|Pp3c17_20880V3.1.p,osa|ID=LOC_Os07g35770.1.MSUv7.0,ath|pacid=19647625,ath|pacid=19669847,osa|ID=LOC_Os12g03690.1.MSUv7.0,osa|ID=LOC_Os07g35310.1.MSUv7.0,ppa|Pp3c1_15011V3.1.p,ath|pacid=19644736,osa|ID=LOC_Os03g08170.1.MSUv7.0,ptr|Potri.T122400.1,ptr|Potri.T085100.1,ptr|Potri.005G047600.1,osa|ID=LOC_Os04g23720.1.MSUv7.0,ptr|Potri.011G028600.1,ptr|Potri.006G150100.1,osa|ID=LOC_Os04g45920.1.MSUv…
pectin catabolic process	133	0.00459349	4.31794e-05	106.382	1.14373e-214	1.6844e-212	GO:0045490	BP	ptr|Potri.008G011200.1,ptr|Potri.011G025400.1,ath|pacid=19664639,osa|ID=LOC_Os01g13320.1.MSUv7.0,ptr|Potri.017G054700.1,ath|pacid=19650806,ptr|Potri.011G008100.1,ppa|Pp3c8_1440V3.1.p,ptr|Potri.008G011100.1,osa|ID=LOC_Os01g21034.1.MSUv7.0,ath|pacid=19653445,ath|pacid=19661345,ptr|Potri.011G135000.1,ptr|Potri.018G051400.1,ptr|Potri.010G247600.1,ath|pacid=19658524,ptr|Potri.012G114900.1,smo|420760,p…
hydrogen peroxide catabolic process	250	0.00863439	0.000500881	17.2384	1.45561e-209	1.96507e-207	GO:0042744	BP	ppa|Pp3c3_21170V3.1.p,ptr|Potri.005G072800.1,osa|ID=LOC_Os07g48040.1.MSUv7.0,smo|403769,ppa|Pp3c16_18920V3.1.p,ptr|Potri.013G083600.1,ath|pacid=19665519,ath|pacid=19656726,ath|pacid=19644352,ptr|Potri.007G053400.1,ppa|Pp3c26_5670V3.1.p,ath|pacid=19667549,smo|228326,smo|430498,ppa|Pp3c1_19610V3.1.p,osa|ID=LOC_Os10g02070.1.MSUv7.0,smo|107369,ath|pacid=19639207,ppa|Pp3c13_23840V3.1.p,ptr|Potri.003G1…
protein serine/threonine kinase activity	852	0.029426	0.00948219	3.10329	3.2858e-173	4.09461e-171	GO:0004674	MF	ptr|Potri.004G192500.1,ath|pacid=19655056,ath|pacid=19649715,osa|ID=LOC_Os07g35770.1.MSUv7.0,ptr|Potri.001G039200.1,ptr|Potri.002G137700.1,ptr|Potri.003G176100.1,ath|pacid=19647592,ath|pacid=19661267,osa|ID=LOC_Os04g43730.1.MSUv7.0,ath|pacid=19647625,ptr|Potri.003G185800.1,osa|ID=LOC_Os12g03690.1.MSUv7.0,ath|pacid=19669333,osa|ID=LOC_Os07g35310.1.MSUv7.0,osa|ID=LOC_Os04g41160.1.MSUv7.0,ptr|Potri.…
iron ion binding	640	0.022104	0.00631283	3.50145	1.01941e-153	1.1796e-151	GO:0005506	MF	osa|ID=LOC_Os05g33600.1.MSUv7.0,osa|ID=LOC_Os11g29720.1.MSUv7.0,ath|pacid=19668630,osa|ID=LOC_Os12g02690.1.MSUv7.0,ptr|Potri.008G184400.1,ptr|Potri.008G205200.1,ptr|Potri.009G065000.1,ptr|Potri.009G066300.1,ptr|Potri.015G132800.1,ppa|Pp3c18_21260V3.1.p,ptr|Potri.007G115500.1,smo|111270,ptr|Potri.T167900.1,osa|ID=LOC_Os08g35510.1.MSUv7.0,ptr|Potri.011G137800.1,ptr|Potri.008G099100.1,ath|pacid=1965…
xyloglucan:xyloglucosyl transferase activity	73	0.00252124	8.63588e-06	291.95	1.81331e-150	1.95838e-148	GO:0016762	MF	ptr|Potri.018G084300.1,ath|pacid=19639833,ppa|Pp3c17_5450V3.1.p,ath|pacid=19645000,ath|pacid=19652181,ptr|Potri.014G140300.1,ath|pacid=19648283,ptr|Potri.006G160700.1,osa|ID=LOC_Os06g13040.1.MSUv7.0,osa|ID=LOC_Os03g01800.1.MSUv7.0,ath|pacid=19666198,ppa|Pp3c25_10760V3.1.p,ppa|Pp3c3_9730V3.1.p,ptr|Potri.018G095200.1,ath|pacid=19647649,smo|119243,osa|ID=LOC_Os06g48160.1.MSUv7.0,ath|pacid=19666424,a…
O-acetyltransferase activity	62	0.00214133	8.63588e-06	247.957	1.10666e-123	1.12049e-121	GO:0016413	MF	osa|ID=LOC_Os04g39130.1.MSUv7.0,ptr|Potri.008G020900.1,ath|pacid=19646770,ath|pacid=19665040,ptr|Potri.002G071900.1,osa|ID=LOC_Os03g18140.1.MSUv7.0,osa|ID=LOC_Os06g16240.1.MSUv7.0,ath|pacid=19650660,ath|pacid=19658658,ptr|Potri.008G070000.1,osa|ID=LOC_Os01g42810.1.MSUv7.0,ath|pacid=19652044,osa|ID=LOC_Os05g51020.2.MSUv7.0,ath|pacid=19666946,ptr|Potri.013G118500.1,ath|pacid=19665925,osa|ID=LOC_Os0…
xyloglucan metabolic process	75	0.00259032	2.59076e-05	99.9827	7.55628e-120	7.20069e-118	GO:0010411	BP	ptr|Potri.018G084300.1,ath|pacid=19639833,ppa|Pp3c17_5450V3.1.p,ath|pacid=19645000,ath|pacid=19652181,ptr|Potri.014G140300.1,ath|pacid=19648283,ptr|Potri.006G160700.1,osa|ID=LOC_Os06g13040.1.MSUv7.0,osa|ID=LOC_Os03g01800.1.MSUv7.0,ath|pacid=19666198,ath|pacid=19665040,ppa|Pp3c25_10760V3.1.p,ptr|Potri.018G095200.1,ath|pacid=19650660,ath|pacid=19647649,smo|119243,osa|ID=LOC_Os06g48160.1.MSUv7.0,ath…
metal ion transport	201	0.00694205	0.000768593	9.03215	5.95861e-117	5.36275e-115	GO:0030001	BP	ath|pacid=19669273,ptr|Potri.002G019200.1,ptr|Potri.010G015300.1,ptr|Potri.002G011500.1,ptr|Potri.018G076400.1,ppa|Pp3c13_3350V3.1.p,ptr|Potri.005G242400.1,ptr|Potri.012G007200.1,ptr|Potri.013G017700.1,ptr|Potri.002G005300.1,ath|pacid=19668912,osa|ID=LOC_Os04g39370.1.MSUv7.0,ptr|Potri.T035900.1,ptr|Potri.009G048400.1,ath|pacid=19661851,ptr|Potri.010G024700.1,ath|pacid=19665598,osa|ID=LOC_Os04g393…
fatty acid binding	73	0.00252124	2.59076e-05	97.3165	7.49256e-116	6.3884e-114	GO:0005504	MF	ptr|Potri.002G251000.1,ptr|Potri.010G196300.1,ppa|Pp3c11_7520V3.1.p,ppa|Pp3c22_12990V3.1.p,ppa|Pp3s51_280V3.1.p,ath|pacid=19665455,smo|445624,ppa|Pp3c2_27070V3.1.p,ppa|Pp3c11_7710V3.1.p,ppa|Pp3c5_12530V3.1.p,ptr|Potri.010G100600.1,ppa|Pp3c22_13039V3.1.p,ptr|Potri.014G149900.1,ath|pacid=19672927,ppa|Pp3c27_870V3.1.p,ppa|Pp3s51_240V3.1.p,ppa|Pp3c11_2480V3.1.p,ptr|Potri.009G112500.1,ppa|Pp3c11_7660V…
systemic acquired resistance	94	0.00324653	7.77229e-05	41.7706	1.1127e-114	9.01285e-113	GO:0009627	BP	ptr|Potri.002G251000.1,ptr|Potri.010G196300.1,ppa|Pp3c11_7520V3.1.p,ppa|Pp3c22_12990V3.1.p,ppa|Pp3s51_280V3.1.p,ptr|Potri.015G051800.1,ath|pacid=19665455,smo|445624,ppa|Pp3c2_27070V3.1.p,ath|pacid=19639716,ppa|Pp3c11_7710V3.1.p,ath|pacid=19650713,ppa|Pp3c5_12530V3.1.p,ptr|Potri.010G100600.1,ath|pacid=19669365,ppa|Pp3c22_13039V3.1.p,ptr|Potri.014G149900.1,ath|pacid=19672927,ath|pacid=19663736,ppa|…
plant-type cell wall	186	0.00642398	0.000656327	9.78778	3.65056e-114	2.81615e-112	GO:0009505	CC	ath|pacid=19650806,ppa|Pp3c3_21170V3.1.p,ath|pacid=19645667,ath|pacid=19640901,ppa|Pp3c26_8090V3.1.p,ath|pacid=19660472,ath|pacid=19656914,ppa|Pp3c16_18920V3.1.p,ath|pacid=19649582,ath|pacid=19660136,smo|233841,ptr|Potri.016G037900.1,ath|pacid=19672977,ath|pacid=19638671,ath|pacid=19651844,ath|pacid=19639207,ath|pacid=19648941,ath|pacid=19643428,ptr|Potri.003G156100.1,ppa|Pp3c4_1190V3.1.p,ppa|Pp3…
auxin-activated signaling pathway	163	0.00562962	0.000492245	11.4366	2.9273e-110	2.15556e-108	GO:0009734	BP	ath|pacid=19649717,ath|pacid=19661266,ath|pacid=19639052,ptr|Potri.003G142100.1,ptr|Potri.018G127800.1,osa|ID=LOC_Os04g55950.1.MSUv7.0,ath|pacid=19664708,osa|ID=LOC_Os01g48060.1.MSUv7.0,ppa|Pp3c16_6100V3.1.p,osa|ID=LOC_Os01g70270.1.MSUv7.0,osa|ID=LOC_Os05g43920.1.MSUv7.0,ath|pacid=19651846,osa|ID=LOC_Os01g69070.1.MSUv7.0,ath|pacid=19645127,ptr|Potri.005G171300.1,osa|ID=LOC_Os12g29520.1.MSUv7.0,pt…
regulation of jasmonic acid mediated signaling pathway	63	0.00217587	1.72718e-05	125.978	3.16205e-107	2.22718e-105	GO:2000022	BP	osa|ID=LOC_Os09g23660.1.MSUv7.0,ppa|Pp3c5_11730V3.1.p,ptr|Potri.015G035800.1,ptr|Potri.012G118500.1,ppa|Pp3c5_11800V3.1.p,ppa|Pp3c16_13490V3.1.p,ath|pacid=19656868,ath|pacid=19653993,ath|pacid=19652558,ptr|Potri.006G139400.1,ath|pacid=19650278,ptr|Potri.010G108200.1,ath|pacid=19660621,ptr|Potri.012G044900.1,osa|ID=LOC_Os12g41560.1.MSUv7.0,osa|ID=LOC_Os08g33160.1.MSUv7.0,ppa|Pp3c25_6330V3.1.p,smo|…
negative regulation of nucleic acid-templated transcription	50	0.00172688	8.63588e-06	199.965	1.96343e-95	1.32532e-93	GO:1903507	BP	osa|ID=LOC_Os09g23660.1.MSUv7.0,ppa|Pp3c5_11730V3.1.p,ptr|Potri.015G035800.1,ppa|Pp3c5_11800V3.1.p,ppa|Pp3c16_13490V3.1.p,ath|pacid=19653993,ath|pacid=19652558,ptr|Potri.006G139400.1,ath|pacid=19650278,ptr|Potri.010G108200.1,ptr|Potri.012G044900.1,osa|ID=LOC_Os12g41560.1.MSUv7.0,osa|ID=LOC_Os08g33160.1.MSUv7.0,ppa|Pp3c25_6330V3.1.p,smo|406091,ath|pacid=19660849,smo|415314,ppa|Pp3c22_12420V3.1.p,p…
proteasome-mediated ubiquitin-dependent protein catabolic process	290	0.0100159	0.00243532	4.11276	2.24647e-85	1.45571e-83	GO:0043161	BP	ath|pacid=19654019,ptr|Potri.002G006400.1,osa|ID=LOC_Os04g34230.1.MSUv7.0,ptr|Potri.006G144200.1,osa|ID=LOC_Os01g56200.1.MSUv7.0,ath|pacid=19649973,ath|pacid=19672680,ath|pacid=19646346,ath|pacid=19650164,ptr|Potri.010G072700.1,ath|pacid=19645237,ath|pacid=19658435,ath|pacid=19639326,ath|pacid=19672114,ptr|Potri.019G086600.1,ath|pacid=19655648,ath|pacid=19649056,ptr|Potri.012G118500.1,ptr|Potri.0…
gibberellic acid mediated signaling pathway	71	0.00245217	6.9087e-05	35.4939	3.60621e-82	2.24695e-80	GO:0009740	BP	ath|pacid=19668630,ath|pacid=19652311,ath|pacid=19654220,ath|pacid=19639058,ath|pacid=19640981,ath|pacid=19655644,ath|pacid=19645545,ath|pacid=19672977,ath|pacid=19644848,ath|pacid=19672446,ath|pacid=19662868,osa|ID=LOC_Os03g10040.1.MSUv7.0,ath|pacid=19650665,ptr|Potri.012G132400.1,osa|ID=LOC_Os02g08440.1.MSUv7.0,ath|pacid=19671849,ath|pacid=19651013,ath|pacid=19642264,ath|pacid=19660690,ath|paci…
chloroplast accumulation movement	41	0.00141604	8.63588e-06	163.972	4.74276e-75	2.84566e-73	GO:0009904	BP	ath|pacid=19653049,osa|ID=LOC_Os04g02650.1.MSUv7.0,ptr|Potri.T063500.1,ath|pacid=19642750,ath|pacid=19666390,osa|ID=LOC_Os01g49740.1.MSUv7.0,osa|ID=LOC_Os03g22040.1.MSUv7.0,ptr|Potri.T071300.1,ath|pacid=19639769,ptr|Potri.019G049200.1,ath|pacid=19654146,osa|ID=LOC_Os07g48080.1.MSUv7.0,ath|pacid=19645328,ptr|Potri.014G029800.1,osa|ID=LOC_Os07g42700.1.MSUv7.0,ath|pacid=19669642,ath|pacid=19657796,a…
regulation of transcription by RNA polymerase II	246	0.00849624	0.00202943	4.18651	3.9961e-74	2.31203e-72	GO:0006357	BP	ptr|Potri.014G100800.1,ptr|Potri.004G126700.1,ath|pacid=19640481,ath|pacid=19660679,ath|pacid=19670042,ath|pacid=19670040,ptr|Potri.006G037200.1,ptr|Potri.011G053400.1,ath|pacid=19664315,ptr|Potri.004G174400.1,ath|pacid=19647516,ptr|Potri.017G082500.1,ath|pacid=19664296,ptr|Potri.009G061500.1,osa|ID=LOC_Os03g29614.1.MSUv7.0,ath|pacid=19653448,osa|ID=LOC_Os04g39470.1.MSUv7.0,ptr|Potri.001G063000.1…
positive regulation of transcription by RNA polymerase II	142	0.00490433	0.000647691	7.57203	1.41059e-73	7.87987e-72	GO:0045944	BP	ath|pacid=19671880,ath|pacid=19660477,ptr|Potri.003G119700.1,ppa|Pp3c25_6940V3.1.p,ath|pacid=19666678,ath|pacid=19670835,ptr|Potri.002G079000.1,ppa|Pp3c3_31770V3.1.p,ptr|Potri.002G092300.1,ptr|Potri.010G167300.1,ath|pacid=19653684,ath|pacid=19643844,ppa|Pp3c16_19170V3.1.p,osa|ID=LOC_Os07g30774.1.MSUv7.0,ath|pacid=19671195,ath|pacid=19652716,ppa|Pp3c12_22890V3.1.p,osa|ID=LOC_Os10g39130.1.MSUv7.0,a…
guard cell differentiation	39	0.00134696	8.63588e-06	155.973	1.24782e-70	6.73825e-69	GO:0010052	BP	ath|pacid=19665907,ppa|Pp3c17_10490V3.1.p,ptr|Potri.013G155500.1,osa|ID=LOC_Os03g06610.1.MSUv7.0,ptr|Potri.019G102800.1,ath|pacid=19662079,ptr|Potri.008G157300.1,ath|pacid=19638188,ath|pacid=19653182,osa|ID=LOC_Os01g60900.1.MSUv7.0,smo|74905,osa|ID=LOC_Os02g51950.1.MSUv7.0,ptr|Potri.003G042300.1,ath|pacid=19651426,ppa|Pp3c5_11260V3.1.p,ppa|Pp3c16_1430V3.1.p,ath|pacid=19669569,osa|ID=LOC_Os07g0402…
positive regulation of transcription, DNA-templated	152	0.00524971	0.000889495	5.90189	1.28143e-64	6.6965e-63	GO:0045893	BP	ath|pacid=19662283,osa|ID=LOC_Os06g07010.1.MSUv7.0,ath|pacid=19665178,ptr|Potri.002G029400.1,ath|pacid=19665907,ath|pacid=19660476,ath|pacid=19660477,ath|pacid=19642954,osa|ID=LOC_Os03g45300.1.MSUv7.0,osa|ID=LOC_Os06g08440.1.MSUv7.0,ath|pacid=19660585,ath|pacid=19646153,ath|pacid=19661069,ath|pacid=19640241,ath|pacid=19658289,ptr|Potri.001G201600.1,ptr|Potri.005G233300.1,ath|pacid=19668100,osa|ID…
RNA-directed DNA polymerase activity	63	0.00217587	0.000112266	19.3813	3.47286e-57	1.75814e-55	GO:0003964	MF	osa|ID=LOC_Os08g21869.1.MSUv7.0,osa|ID=LOC_Os11g17280.1.MSUv7.0,osa|ID=LOC_Os06g06160.2.MSUv7.0,osa|ID=LOC_Os11g30660.1.MSUv7.0,osa|ID=LOC_Os06g09770.1.MSUv7.0,osa|ID=ChrSy.fgenesh.mRNA.72.MSUv7.0,ath|pacid=19668785,ath|pacid=19672093,ath|pacid=19667434,ath|pacid=19662461,osa|ID=LOC_Os08g18820.1.MSUv7.0,ath|pacid=19660020,ath|pacid=19672418,osa|ID=LOC_Os07g15410.1.MSUv7.0,osa|ID=LOC_Os08g18810.1.…
zinc ion binding	990	0.0341922	0.0199748	1.71177	7.01003e-56	3.44129e-54	GO:0008270	MF	ptr|Potri.009G044700.1,ptr|Potri.007G072200.1,osa|ID=LOC_Os06g07010.1.MSUv7.0,ath|pacid=19651758,ppa|Pp3c24_8560V3.1.p,ptr|Potri.002G140800.1,ath|pacid=19650074,osa|ID=LOC_Os01g25270.1.MSUv7.0,ath|pacid=19653522,osa|ID=LOC_Os10g42590.1.MSUv7.0,ptr|Potri.001G101000.1,ptr|Potri.002G196600.1,ptr|Potri.003G166000.1,osa|ID=LOC_Os10g30760.1.MSUv7.0,osa|ID=LOC_Os05g34570.1.MSUv7.0,ppa|Pp3c9_21140V3.1.p,…
gibberellin biosynthetic process	37	0.00127789	1.72718e-05	73.9872	3.1972e-55	1.52337e-53	GO:0009686	BP	ath|pacid=19668630,ath|pacid=19654220,ath|pacid=19655644,ath|pacid=19644848,ath|pacid=19647425,ath|pacid=19650665,ath|pacid=19640008,ptr|Potri.012G132400.1,osa|ID=LOC_Os05g06670.1.MSUv7.0,ath|pacid=19644948,ath|pacid=19668686,ath|pacid=19652095,ath|pacid=19653557,ptr|Potri.014G073700.1,osa|ID=LOC_Os06g37300.1.MSUv7.0,ath|pacid=19670724,ath|pacid=19653226,osa|ID=LOC_Os06g37330.1.MSUv7.0,osa|ID=LOC…
cytokinin metabolic process	40	0.0013815	2.59076e-05	53.3241	5.81801e-54	2.69291e-52	GO:0009690	BP	ptr|Potri.005G232300.1,ptr|Potri.001G292100.1,smo|174721,osa|ID=LOC_Os08g37990.1.MSUv7.0,osa|ID=LOC_Os08g35860.1.MSUv7.0,ath|pacid=19663267,osa|ID=LOC_Os01g71310.1.MSUv7.0,ppa|Pp3c20_2380V3.1.p,osa|ID=LOC_Os06g37500.1.MSUv7.0,ptr|Potri.016G044100.1,ptr|Potri.006G152500.1,ptr|Potri.006G221000.1,ath|pacid=19648261,ppa|Pp3c24_13960V3.1.p,ath|pacid=19653979,osa|ID=LOC_Os01g56810.1.MSUv7.0,ptr|Potri.0…
chloroplast avoidance movement	43	0.00148511	3.45435e-05	42.9926	6.09202e-54	2.74141e-52	GO:0009903	BP	ath|pacid=19653049,osa|ID=LOC_Os04g02650.1.MSUv7.0,ptr|Potri.T063500.1,ath|pacid=19642750,ath|pacid=19666390,osa|ID=LOC_Os01g49740.1.MSUv7.0,osa|ID=LOC_Os03g22040.1.MSUv7.0,ptr|Potri.T071300.1,ath|pacid=19639769,ptr|Potri.019G049200.1,ath|pacid=19654146,osa|ID=LOC_Os07g48080.1.MSUv7.0,ath|pacid=19645328,ptr|Potri.014G029800.1,osa|ID=LOC_Os07g42700.1.MSUv7.0,ath|pacid=19669642,ath|pacid=19657796,a…
negative regulation of transcription, DNA-templated	113	0.00390274	0.000630419	6.19071	1.8373e-50	8.04441e-49	GO:0045892	BP	ath|pacid=19646432,ptr|Potri.006G240500.1,ath|pacid=19638538,ath|pacid=19647624,ptr|Potri.001G180400.1,ath|pacid=19670083,osa|ID=LOC_Os05g25910.1.MSUv7.0,ptr|Potri.002G051200.1,ath|pacid=19661858,ptr|Potri.004G200500.1,ath|pacid=19665045,ath|pacid=19645632,ath|pacid=19665756,smo|69627,smo|69626,ath|pacid=19648370,ath|pacid=19661372,ath|pacid=19640335,ppa|Pp3c13_1090V3.1.p,ath|pacid=19650665,ath|p…
rejection of self pollen	29	0.00100159	8.63588e-06	115.98	3.05458e-49	1.30221e-47	GO:0060320	BP	ath|pacid=19666880,ath|pacid=19649589,ptr|Potri.T059400.1,ath|pacid=19661429,ath|pacid=19645784,ath|pacid=19640736,ath|pacid=19661236,ath|pacid=19667632,ath|pacid=19640710,ath|pacid=19672338,ath|pacid=19638542,ath|pacid=19640865,ath|pacid=19648903,ath|pacid=19650752,ath|pacid=19646671,ath|pacid=19648139,ath|pacid=19649115,ptr|Potri.T126800.1,ath|pacid=19672456,ath|pacid=19647348,ath|pacid=1966317…
chloroplast RNA modification	28	0.000967051	8.63588e-06	111.981	3.54712e-47	1.47342e-45	GO:1900865	BP	ptr|Potri.005G137900.1,ptr|Potri.017G137200.1,ath|pacid=19648207,ath|pacid=19662084,osa|ID=LOC_Os08g04450.3.MSUv7.0,ptr|Potri.005G053600.1,ath|pacid=19652137,osa|ID=LOC_Os06g20870.1.MSUv7.0,ptr|Potri.005G170300.1,ath|pacid=19649029,osa|ID=LOC_Os07g02280.1.MSUv7.0,ath|pacid=19661321,ptr|Potri.014G068800.1,ath|pacid=19673238,ptr|Potri.004G059400.1,osa|ID=LOC_Os04g51350.1.MSUv7.0,ath|pacid=19659898,…
defense response to fungus	143	0.00493887	0.00114857	4.30001	4.18798e-45	1.69613e-43	GO:0050832	BP	ath|pacid=19650074,ath|pacid=19665174,ath|pacid=19663939,ath|pacid=19671458,ath|pacid=19647516,ath|pacid=19648748,osa|ID=LOC_Os01g53840.1.MSUv7.0,ath|pacid=19653992,ath|pacid=19639207,ath|pacid=19647256,ath|pacid=19643428,ath|pacid=19665044,ath|pacid=19646171,ath|pacid=19650459,osa|ID=LOC_Os11g37940.1.MSUv7.0,osa|ID=LOC_Os08g42040.1.MSUv7.0,ath|pacid=19639869,ptr|Potri.009G108200.1,ath|pacid=1963…
aspartic-type endopeptidase activity	159	0.00549147	0.00142492	3.85388	3.1825e-44	1.25747e-42	GO:0004190	MF	ath|pacid=19653527,ptr|Potri.008G058000.1,ptr|Potri.001G028200.1,ptr|Potri.003G076300.1,osa|ID=LOC_Os11g17280.1.MSUv7.0,ptr|Potri.015G051800.1,smo|78156,osa|ID=LOC_Os01g41550.1.MSUv7.0,ppa|Pp3c25_200V3.1.p,ptr|Potri.010G128200.1,osa|ID=LOC_Os10g42202.1.MSUv7.0,ptr|Potri.002G054900.1,ptr|Potri.009G162400.1,osa|ID=LOC_Os04g15790.1.MSUv7.0,ptr|Potri.014G099400.1,ppa|Pp3c14_14440V3.1.p,ptr|Potri.002G…
cell wall macromolecule catabolic process	25	0.000863439	8.63588e-06	99.9827	4.47632e-41	1.6481e-39	GO:0016998	BP	ath|pacid=19639833,ath|pacid=19644967,smo|98567,osa|ID=LOC_Os09g32080.2.MSUv7.0,ath|pacid=19654334,ppa|Pp3c13_18820V3.1.p,ppa|Pp3c8_13540V3.1.p,ptr|Potri.014G111800.1,osa|ID=LOC_Os08g41100.1.MSUv7.0,smo|227948,osa|ID=LOC_Os01g18400.1.MSUv7.0,ptr|Potri.013G125100.1,ptr|Potri.019G094000.1,smo|98236,ptr|Potri.010G141600.1,ath|pacid=19659023,ppa|Pp3c13_4480V3.1.p,ppa|Pp3s30_1070V3.1.p,ptr|Potri.002G1…
indole glucosinolate metabolic process	25	0.000863439	8.63588e-06	99.9827	4.47632e-41	1.6481e-39	GO:0042343	BP	ath|pacid=19642240,osa|ID=LOC_Os03g55240.1.MSUv7.0,osa|ID=LOC_Os03g55260.1.MSUv7.0,ath|pacid=19667787,ptr|Potri.007G049900.1,ath|pacid=19646912,ptr|Potri.003G007000.1,ath|pacid=19669988,ath|pacid=19640079,ath|pacid=19645454,ptr|Potri.014G021400.1,ptr|Potri.005G143900.1,ath|pacid=19672361,ath|pacid=19645138,ath|pacid=19646194,ath|pacid=19646509,ath|pacid=19650629,ath|pacid=19645879,ptr|Potri.005G1…
pectin biosynthetic process	25	0.000863439	8.63588e-06	99.9827	4.47632e-41	1.6481e-39	GO:0045489	BP	ath|pacid=19642130,ath|pacid=19663355,ath|pacid=19650690,ath|pacid=19665043,ptr|Potri.014G142000.1,ath|pacid=19641474,ath|pacid=19647547,ath|pacid=19662464,osa|ID=LOC_Os11g37980.1.MSUv7.0,osa|ID=LOC_Os12g02910.1.MSUv7.0,ath|pacid=19672913,ath|pacid=19666820,osa|ID=LOC_Os07g48370.1.MSUv7.0,ptr|Potri.006G114300.1,osa|ID=LOC_Os03g21250.1.MSUv7.0,ptr|Potri.016G144000.1,ptr|Potri.T138200.1,ath|pacid=1…
regulation of proteolysis	52	0.00179595	0.000129538	13.8643	2.15122e-40	7.7444e-39	GO:0030162	BP	osa|ID=LOC_Os01g56200.1.MSUv7.0,ath|pacid=19672114,ptr|Potri.012G118500.1,ptr|Potri.013G077800.1,ath|pacid=19663535,ath|pacid=19647017,ath|pacid=19662585,ppa|Pp3c13_22780V3.1.p,ptr|Potri.002G082800.1,ptr|Potri.016G040500.1,ppa|Pp3c19_7560V3.1.p,ptr|Potri.010G252100.1,ptr|Potri.008G006200.1,smo|107813,ppa|Pp3c21_7570V3.1.p,ptr|Potri.006G043400.1,ppa|Pp3c17_8330V3.1.p,osa|ID=LOC_Os11g04600.1.MSUv7.…
glycerol-3-phosphate 2-O-acyltransferase activity	24	0.000828901	8.63588e-06	95.9834	4.48096e-39	1.57808e-37	GO:0090447	MF	osa|ID=LOC_Os10g27330.1.MSUv7.0,ppa|Pp3c6_29290V3.1.p,osa|ID=LOC_Os03g52570.1.MSUv7.0,ath|pacid=19650491,ppa|Pp3c2_18040V3.1.p,ath|pacid=19656390,ptr|Potri.016G063900.1,osa|ID=LOC_Os02g02340.1.MSUv7.0,ppa|Pp3c6_29200V3.1.p,ath|pacid=19646861,ath|pacid=19640734,ath|pacid=19659442,ppa|Pp3c8_21680V3.1.p,ath|pacid=19648621,osa|ID=LOC_Os12g37600.1.MSUv7.0,osa|ID=LOC_Os01g63580.1.MSUv7.0,ptr|Potri.002G…
fucose metabolic process	23	0.000794363	8.63588e-06	91.9841	4.30617e-37	1.48425e-35	GO:0006004	BP	ptr|Potri.008G185200.1,ath|pacid=19663847,ptr|Potri.013G056200.1,ath|pacid=19659704,osa|ID=LOC_Os05g04190.1.MSUv7.0,ptr|Potri.010G048500.1,smo|31525,smo|90475,ath|pacid=19663941,osa|ID=LOC_Os02g07200.3.MSUv7.0,ptr|Potri.017G101600.1,ptr|Potri.019G036600.1,ptr|Potri.015G117500.1,smo|130392,ptr|Potri.001G306700.1,osa|ID=LOC_Os06g47290.1.MSUv7.0,ptr|Potri.012G118800.1,ptr|Potri.004G113200.1,osa|ID=L…
cellulose synthase activity	22	0.000759826	8.63588e-06	87.9848	3.96578e-35	1.25972e-33	GO:0016759	MF	osa|ID=LOC_Os09g30130.1.MSUv7.0,ath|pacid=19645248,ptr|Potri.003G142500.1,ath|pacid=19645027,ptr|Potri.006G004200.1,ath|pacid=19646443,osa|ID=LOC_Os04g35020.1.MSUv7.0,ath|pacid=19638663,ath|pacid=19643457,ptr|Potri.003G142400.1,ath|pacid=19642174,osa|ID=LOC_Os09g30120.1.MSUv7.0,ath|pacid=19652964,osa|ID=LOC_Os02g49332.1.MSUv7.0,ath|pacid=19640123,ptr|Potri.003G142300.1,ath|pacid=19644295,ptr|Potr…
monovalent inorganic cation transport	22	0.000759826	8.63588e-06	87.9848	3.96578e-35	1.25972e-33	GO:0015672	BP	ath|pacid=19657412,ath|pacid=19652576,ath|pacid=19655121,ptr|Potri.003G194100.1,ptr|Potri.016G127800.1,ath|pacid=19671821,ath|pacid=19672421,ath|pacid=19639936,ptr|Potri.019G123800.1,osa|ID=LOC_Os02g58660.1.MSUv7.0,ath|pacid=19656169,ath|pacid=19672889,ptr|Potri.003G194200.1,ath|pacid=19642847,ath|pacid=19658906,ptr|Potri.001G282800.1,ath|pacid=19666902,ath|pacid=19673330,osa|ID=LOC_Os12g44300.1.…
plant-type primary cell wall biogenesis	22	0.000759826	8.63588e-06	87.9848	3.96578e-35	1.25972e-33	GO:0009833	BP	osa|ID=LOC_Os09g30130.1.MSUv7.0,ath|pacid=19645248,ptr|Potri.003G142500.1,ath|pacid=19645027,ptr|Potri.006G004200.1,ath|pacid=19646443,osa|ID=LOC_Os04g35020.1.MSUv7.0,ath|pacid=19638663,ath|pacid=19643457,ptr|Potri.003G142400.1,ath|pacid=19642174,osa|ID=LOC_Os09g30120.1.MSUv7.0,ath|pacid=19652964,osa|ID=LOC_Os02g49332.1.MSUv7.0,ath|pacid=19640123,ptr|Potri.003G142300.1,ath|pacid=19644295,ptr|Potr…
negative regulation of gibberellic acid mediated signaling pathway	22	0.000759826	8.63588e-06	87.9848	3.96578e-35	1.25972e-33	GO:0009938	BP	ath|pacid=19646431,osa|ID=LOC_Os02g08440.1.MSUv7.0,ptr|Potri.010G110700.1,ath|pacid=19668607,ath|pacid=19640491,osa|ID=LOC_Os05g49930.1.MSUv7.0,ath|pacid=19639028,ppa|Pp3c22_7230V3.1.p,osa|ID=LOC_Os03g49990.1.MSUv7.0,ptr|Potri.004G208600.1,osa|ID=LOC_Os01g61080.1.MSUv7.0,ath|pacid=19671977,ath|pacid=19663486,ath|pacid=19654925,ath|pacid=19638459,ath|pacid=19670164,ptr|Potri.004G089800.1,ath|pacid…
RNA-DNA hybrid ribonuclease activity	82	0.00283208	0.000500881	5.6542	2.05261e-34	6.39467e-33	GO:0004523	MF	osa|ID=LOC_Os05g26049.1.MSUv7.0,osa|ID=ChrUn.fgenesh.mRNA.11.MSUv7.0,osa|ID=LOC_Os06g46960.1.MSUv7.0,osa|ID=LOC_Os05g22440.1.MSUv7.0,osa|ID=LOC_Os06g27350.1.MSUv7.0,osa|ID=LOC_Os08g19890.1.MSUv7.0,osa|ID=LOC_Os11g20720.1.MSUv7.0,osa|ID=ChrSy.fgenesh.mRNA.72.MSUv7.0,osa|ID=LOC_Os01g15934.1.MSUv7.0,osa|ID=ChrSy.fgenesh.mRNA.64.MSUv7.0,ath|pacid=19667943,osa|ID=LOC_Os07g23700.1.MSUv7.0,osa|ID=LOC_Os…
ethylene-activated signaling pathway	82	0.00283208	0.000509517	5.55836	6.52096e-34	1.9932e-32	GO:0009873	BP	ath|pacid=19652311,ath|pacid=19647126,ath|pacid=19665516,ath|pacid=19641013,ath|pacid=19642134,ath|pacid=19668100,ath|pacid=19649318,ath|pacid=19655864,ath|pacid=19672446,ath|pacid=19651538,ath|pacid=19651933,ath|pacid=19650165,ath|pacid=19651194,ath|pacid=19641259,ath|pacid=19651308,ath|pacid=19651505,ath|pacid=19659359,ath|pacid=19645834,ath|pacid=19654804,ath|pacid=19669905,ath|pacid=19667407,…
xylan biosynthetic process	32	0.0011052	4.31794e-05	25.5956	1.41341e-33	4.24023e-32	GO:0045492	BP	ath|pacid=19644356,ath|pacid=19652714,osa|ID=LOC_Os11g29780.1.MSUv7.0,ptr|Potri.004G226800.1,ath|pacid=19658658,ath|pacid=19640719,ptr|Potri.001G376700.1,ath|pacid=19645846,ath|pacid=19666820,ath|pacid=19655562,osa|ID=LOC_Os02g06380.1.MSUv7.0,ath|pacid=19663945,osa|ID=LOC_Os12g10320.1.MSUv7.0,osa|ID=LOC_Os06g47310.1.MSUv7.0,smo|57632,ppa|Pp3c16_5380V3.1.p,ptr|Potri.019G076300.1,ptr|Potri.007G0470…
far-red light signaling pathway	20	0.000690751	8.63588e-06	79.9862	2.93767e-31	8.49826e-30	GO:0010018	BP	osa|ID=LOC_Os06g07010.1.MSUv7.0,osa|ID=LOC_Os03g45300.1.MSUv7.0,ath|pacid=19660585,ptr|Potri.001G201600.1,ath|pacid=19662376,ath|pacid=19648665,ptr|Potri.003G031200.1,ptr|Potri.010G029000.1,ath|pacid=19643258,ptr|Potri.T137500.1,ptr|Potri.016G058700.1,ath|pacid=19654211,ptr|Potri.008G199300.1,ptr|Potri.002G239400.1,ath|pacid=19658674,ath|pacid=19671716,osa|ID=LOC_Os12g06380.1.MSUv7.0,osa|ID=LOC_O…
cellular response to salicylic acid stimulus	20	0.000690751	8.63588e-06	79.9862	2.93767e-31	8.49826e-30	GO:0071446	BP	ath|pacid=19667650,ath|pacid=19648664,ptr|Potri.011G133400.1,ath|pacid=19646702,ath|pacid=19640798,ath|pacid=19644519,ath|pacid=19648612,ath|pacid=19645397,ptr|Potri.011G133300.1,ath|pacid=19649331,ath|pacid=19643725,ath|pacid=19648311,ath|pacid=19648908,ptr|Potri.011G133700.1,ath|pacid=19670259,ath|pacid=19645513,ath|pacid=19668832,ath|pacid=19673183,ath|pacid=19644404,ath|pacid=19649794
flower development	100	0.00345375	0.000829044	4.16595	5.1075e-31	1.45161e-29	GO:0009908	BP	ath|pacid=19646344,ath|pacid=19638354,ath|pacid=19647322,ath|pacid=19647492,ath|pacid=19645002,ath|pacid=19664296,ath|pacid=19650969,ath|pacid=19652180,osa|ID=LOC_Os07g07680.1.MSUv7.0,ath|pacid=19647700,ptr|Potri.014G166400.1,ath|pacid=19661858,ath|pacid=19643844,ath|pacid=19647783,ath|pacid=19672095,ath|pacid=19671012,ath|pacid=19656083,osa|ID=LOC_Os07g41370.1.MSUv7.0,ath|pacid=19648828,ptr|Potr…
water channel activity	34	0.00117428	6.9087e-05	16.9971	8.25514e-30	2.30574e-28	GO:0015250	MF	ptr|Potri.009G136600.1,ptr|Potri.001G046800.1,ath|pacid=19660741,ptr|Potri.011G146900.1,ptr|Potri.016G098200.1,osa|ID=LOC_Os10g36924.1.MSUv7.0,osa|ID=LOC_Os01g74450.1.MSUv7.0,ath|pacid=19646499,ptr|Potri.003G180900.1,ptr|Potri.004G176300.1,ath|pacid=19643196,ath|pacid=19663868,osa|ID=LOC_Os03g05290.1.MSUv7.0,ptr|Potri.001G157000.1,osa|ID=LOC_Os01g13130.1.MSUv7.0,ath|pacid=19644431,ath|pacid=19642…
amino acid transmembrane transport	47	0.00162326	0.000172718	9.39838	2.01979e-29	5.54585e-28	GO:0003333	BP	ath|pacid=19673059,ath|pacid=19652319,ptr|Potri.014G036500.1,ath|pacid=19670599,osa|ID=LOC_Os12g30040.1.MSUv7.0,ptr|Potri.001G204400.1,ptr|Potri.001G470200.1,osa|ID=LOC_Os01g66010.1.MSUv7.0,ptr|Potri.017G083700.1,ath|pacid=19670663,osa|ID=LOC_Os04g39489.1.MSUv7.0,ath|pacid=19639344,ath|pacid=19671781,ath|pacid=19642522,osa|ID=LOC_Os11g09020.1.MSUv7.0,osa|ID=LOC_Os11g19240.1.MSUv7.0,ptr|Potri.002G…
radial pattern formation	19	0.000656213	8.63588e-06	75.9869	2.35267e-29	6.3522e-28	GO:0009956	BP	ppa|Pp3c7_24880V3.1.p,smo|53339,osa|ID=LOC_Os12g02870.1.MSUv7.0,osa|ID=LOC_Os07g39820.1.MSUv7.0,osa|ID=ChrSy.fgenesh.mRNA.81.MSUv7.0,osa|ID=LOC_Os03g31880.1.MSUv7.0,ptr|Potri.017G025900.1,smo|113376,osa|ID=LOC_Os11g03110.1.MSUv7.0,ptr|Potri.017G019900.1,ath|pacid=19672649,ppa|Pp3c3_4950V3.1.p,ath|pacid=19646888,ptr|Potri.006G114200.1,osa|ID=LOC_Os03g01012.1.MSUv7.0,ptr|Potri.007G132000.1,ath|paci…
DNA polymerase III complex	18	0.000621676	8.63588e-06	71.9876	1.79001e-27	4.75379e-26	GO:0009360	CC	osa|ID=LOC_Os08g02670.1.MSUv7.0,ppa|Pp3c13_13940V3.1.p,ath|pacid=19667097,ppa|Pp3c26_6700V3.1.p,ath|pacid=19648181,ptr|Potri.004G061700.1,ppa|Pp3c3_17400V3.1.p,ptr|Potri.012G091700.1,ppa|Pp3c3_17520V3.1.p,osa|ID=LOC_Os05g45340.1.MSUv7.0,smo|420117,ppa|Pp3c9_18380V3.1.p,ath|pacid=19643780,ptr|Potri.011G071300.1,osa|ID=LOC_Os01g53070.1.MSUv7.0,osa|ID=LOC_Os12g19180.1.MSUv7.0,ppa|Pp3c4_17210V3.1.p,p…
central vacuole	21	0.000725288	1.72718e-05	41.9927	5.77285e-27	1.50839e-25	GO:0042807	CC	ath|pacid=19660741,ptr|Potri.016G098200.1,osa|ID=LOC_Os01g74450.1.MSUv7.0,ath|pacid=19646499,ath|pacid=19643196,osa|ID=LOC_Os03g05290.1.MSUv7.0,ptr|Potri.001G157000.1,osa|ID=LOC_Os01g13130.1.MSUv7.0,ath|pacid=19642039,ptr|Potri.006G239700.1,osa|ID=LOC_Os04g46490.1.MSUv7.0,ath|pacid=19666257,ptr|Potri.010G209900.1,ptr|Potri.003G108500.1,osa|ID=LOC_Os01g13140.1.MSUv7.0,ath|pacid=19647972,osa|ID=LOC…
auxin polar transport	44	0.00151965	0.000181353	8.37951	1.06654e-25	2.74254e-24	GO:0009926	BP	ath|pacid=19649717,ath|pacid=19639052,ptr|Potri.009G140900.1,ath|pacid=19652180,osa|ID=LOC_Os01g69070.1.MSUv7.0,ptr|Potri.017G078300.1,ath|pacid=19669893,ptr|Potri.004G124200.1,osa|ID=LOC_Os09g37380.1.MSUv7.0,ath|pacid=19652624,osa|ID=LOC_Os09g37430.1.MSUv7.0,ath|pacid=19654963,ath|pacid=19656059,osa|ID=LOC_Os09g37440.1.MSUv7.0,ath|pacid=19653800,ath|pacid=19650216,osa|ID=LOC_Os09g37394.1.MSUv7.0…
regulation of defense response to fungus	26	0.000897976	4.31794e-05	20.7964	2.44999e-25	6.20155e-24	GO:1900150	BP	ptr|Potri.005G047600.1,osa|ID=LOC_Os03g06410.1.MSUv7.0,ppa|Pp3c8_4430V3.1.p,ath|pacid=19652222,ath|pacid=19673215,ath|pacid=19659804,ath|pacid=19658829,ath|pacid=19661867,ptr|Potri.013G034800.1,osa|ID=LOC_Os06g23460.1.MSUv7.0,ath|pacid=19664732,ath|pacid=19670453,ppa|Pp3c3_27900V3.1.p,ppa|Pp3c11_11230V3.1.p,ath|pacid=19648908,ath|pacid=19654068,ath|pacid=19668407,ath|pacid=19649520,ppa|Pp3c7_9340…
regulation of systemic acquired resistance	16	0.000552601	8.63588e-06	63.9889	8.78444e-24	2.15618e-22	GO:0010112	BP	ptr|Potri.005G006200.1,ath|pacid=19664172,ptr|Potri.008G119900.1,ptr|Potri.005G006000.1,ptr|Potri.005G006300.1,ath|pacid=19641568,ath|pacid=19660318,ptr|Potri.002G190800.1,ath|pacid=19651805,ath|pacid=19654515,ath|pacid=19652003,ath|pacid=19669222,ath|pacid=19648527,ptr|Potri.013G005300.1,osa|ID=LOC_Os01g32380.1.MSUv7.0,ath|pacid=19657619
floral meristem determinacy	16	0.000552601	8.63588e-06	63.9889	8.78444e-24	2.15618e-22	GO:0010582	BP	ptr|Potri.017G082700.1,ath|pacid=19660520,osa|ID=LOC_Os04g55920.1.MSUv7.0,osa|ID=LOC_Os12g06610.1.MSUv7.0,ath|pacid=19653480,ptr|Potri.004G126600.1,osa|ID=LOC_Os07g47330.1.MSUv7.0,ath|pacid=19652993,ath|pacid=19658868,ath|pacid=19662721,ath|pacid=19650942,ath|pacid=19642117,ath|pacid=19673180,ath|pacid=19670301,osa|ID=LOC_Os03g11600.1.MSUv7.0,ath|pacid=19641330
CCAAT-binding factor complex	21	0.000725288	2.59076e-05	27.9952	2.2691e-23	5.48649e-22	GO:0016602	CC	ath|pacid=19662162,osa|ID=LOC_Os03g29750.1.MSUv7.0,osa|ID=LOC_Os03g07880.1.MSUv7.0,osa|ID=LOC_Os07g41720.1.MSUv7.0,ath|pacid=19659700,ppa|Pp3c9_5650V3.1.p,ath|pacid=19670140,ptr|Potri.018G064700.1,ptr|Potri.006G145100.1,ptr|Potri.009G052900.1,ppa|Pp3c26_4450V3.1.p,osa|ID=LOC_Os03g48970.1.MSUv7.0,ath|pacid=19655219,ptr|Potri.001G266000.1,ptr|Potri.009G060600.1,ath|pacid=19656114,ath|pacid=19659396…
serine-type endopeptidase inhibitor activity	33	0.00113974	0.000103631	10.9981	3.46054e-23	8.24422e-22	GO:0004867	MF	osa|ID=LOC_Os08g34258.1.MSUv7.0,ptr|Potri.006G212000.1,smo|442894,ptr|Potri.016G079100.1,ptr|Potri.010G075500.1,osa|ID=LOC_Os02g03170.1.MSUv7.0,osa|ID=LOC_Os01g03370.1.MSUv7.0,ptr|Potri.016G078900.1,ptr|Potri.010G075200.1,osa|ID=LOC_Os02g03190.1.MSUv7.0,ptr|Potri.009G028300.1,ptr|Potri.005G221000.1,ath|pacid=19660125,osa|ID=LOC_Os02g03150.1.MSUv7.0,osa|ID=LOC_Os04g44470.1.MSUv7.0,ptr|Potri.010G07…
SCF ubiquitin ligase complex	58	0.00200318	0.000388614	5.15467	6.14802e-23	1.44345e-21	GO:0019005	CC	osa|ID=LOC_Os01g56200.1.MSUv7.0,ath|pacid=19672114,ptr|Potri.012G118500.1,ptr|Potri.013G077800.1,ath|pacid=19663535,ath|pacid=19647017,ath|pacid=19662585,osa|ID=LOC_Os03g10040.1.MSUv7.0,ppa|Pp3c13_22780V3.1.p,ptr|Potri.002G082800.1,ath|pacid=19667287,ptr|Potri.016G040500.1,ppa|Pp3c19_7560V3.1.p,ptr|Potri.010G252100.1,ath|pacid=19671849,ptr|Potri.008G006200.1,smo|107813,ppa|Pp3c21_7570V3.1.p,ptr|P…
protein tyrosine kinase activity	28	0.000967051	6.9087e-05	13.9976	1.27096e-22	2.94136e-21	GO:0004713	MF	ptr|Potri.011G157600.1,ptr|Potri.016G059600.1,osa|ID=LOC_Os01g65940.1.MSUv7.0,ppa|Pp3c8_13790V3.1.p,ath|pacid=19662134,ath|pacid=19652346,ptr|Potri.015G130100.1,osa|ID=LOC_Os01g01410.1.MSUv7.0,osa|ID=LOC_Os02g35760.2.MSUv7.0,ath|pacid=19641031,ath|pacid=19638756,ptr|Potri.019G007600.1,osa|ID=LOC_Os03g12520.1.MSUv7.0,ath|pacid=19671890,ptr|Potri.019G007300.1,ath|pacid=19643075,ath|pacid=19638770,p…
brassinosteroid homeostasis	43	0.00148511	0.000224533	6.61424	2.59019e-21	5.91e-20	GO:0010268	BP	ptr|Potri.002G033000.1,osa|ID=LOC_Os03g61980.1.MSUv7.0,ath|pacid=19672012,ath|pacid=19671098,ath|pacid=19670326,ptr|Potri.004G017700.1,ptr|Potri.004G017800.1,ptr|Potri.018G134700.1,ptr|Potri.004G117700.1,ptr|Potri.010G156800.1,ptr|Potri.006G154500.1,ath|pacid=19651215,ptr|Potri.017G099000.1,ath|pacid=19649684,ptr|Potri.011G001500.1,osa|ID=LOC_Os02g11020.1.MSUv7.0,osa|ID=LOC_Os02g45280.1.MSUv7.0,o…
anther development	24	0.000828901	5.18153e-05	15.9972	6.41063e-21	1.44239e-19	GO:0048653	BP	ath|pacid=19638538,ath|pacid=19645480,ath|pacid=19648463,ath|pacid=19668874,ath|pacid=19662029,osa|ID=LOC_Os07g37920.1.MSUv7.0,ath|pacid=19668607,ath|pacid=19670856,ath|pacid=19657182,ath|pacid=19663578,osa|ID=LOC_Os08g03682.1.MSUv7.0,ath|pacid=19657480,ath|pacid=19650251,ath|pacid=19667447,ath|pacid=19641183,osa|ID=LOC_Os09g31390.1.MSUv7.0,ath|pacid=19665479,ath|pacid=19653208,ath|pacid=19663618…
secondary shoot formation	21	0.000725288	3.45435e-05	20.9964	7.51915e-21	1.66863e-19	GO:0010223	BP	osa|ID=LOC_Os03g10620.1.MSUv7.0,ath|pacid=19654304,ppa|Pp3c5_17790V3.1.p,ppa|Pp3c6_16410V3.1.p,ptr|Potri.012G020200.1,osa|ID=LOC_Os06g40780.1.MSUv7.0,ath|pacid=19665121,ath|pacid=19642922,ath|pacid=19649278,smo|84560,ptr|Potri.015G008300.1,ptr|Potri.002G046500.1,ptr|Potri.002G118900.1,ath|pacid=19643138,ath|pacid=19671289,ptr|Potri.005G216400.1,ath|pacid=19663283,ptr|Potri.001G473200.1,ath|pacid=…
cytokinin-activated signaling pathway	37	0.00127789	0.000164082	7.78813	7.73803e-21	1.694e-19	GO:0009736	BP	ath|pacid=19652311,ath|pacid=19647126,osa|ID=LOC_Os06g08440.1.MSUv7.0,ath|pacid=19651277,ath|pacid=19650451,ptr|Potri.001G189900.1,ath|pacid=19661865,ptr|Potri.001G191900.1,ath|pacid=19656350,osa|ID=LOC_Os02g08500.1.MSUv7.0,ath|pacid=19659359,ath|pacid=19640302,osa|ID=LOC_Os02g55320.1.MSUv7.0,ptr|Potri.005G166500.1,osa|ID=LOC_Os05g44570.1.MSUv7.0,osa|ID=LOC_Os06g08450.1.MSUv7.0,ath|pacid=19656107…
mRNA modification	14	0.000483526	8.63588e-06	55.9903	3.38209e-20	7.30532e-19	GO:0016556	BP	ath|pacid=19662375,ath|pacid=19661583,ptr|Potri.013G129100.1,osa|ID=LOC_Os01g40720.1.MSUv7.0,osa|ID=LOC_Os07g09370.1.MSUv7.0,ath|pacid=19657175,ath|pacid=19667425,osa|ID=LOC_Os01g42280.1.MSUv7.0,ptr|Potri.003G191000.1,osa|ID=LOC_Os06g02200.1.MSUv7.0,ath|pacid=19666111,ath|pacid=19640466,ath|pacid=19639303,ath|pacid=19653592
regulation of salicylic acid mediated signaling pathway	22	0.000759826	4.31794e-05	17.597	3.63976e-20	7.75844e-19	GO:2000031	BP	ptr|Potri.005G047600.1,osa|ID=LOC_Os03g06410.1.MSUv7.0,ath|pacid=19648664,ptr|Potri.011G133400.1,ath|pacid=19646702,ath|pacid=19644519,ath|pacid=19648612,ath|pacid=19645397,ptr|Potri.011G133300.1,ptr|Potri.013G034800.1,ath|pacid=19649331,ath|pacid=19643725,ath|pacid=19648311,ath|pacid=19651805,ath|pacid=19648908,ath|pacid=19654068,ath|pacid=19663803,ptr|Potri.011G133700.1,ath|pacid=19645513,ath|p…
plant-type vacuole membrane	95	0.00328107	0.00109676	2.99161	1.02568e-19	2.15793e-18	GO:0009705	CC	osa|ID=LOC_Os05g51610.1.MSUv7.0,osa|ID=LOC_Os05g48840.1.MSUv7.0,osa|ID=LOC_Os01g37690.1.MSUv7.0,ptr|Potri.001G144300.1,ath|pacid=19673187,ath|pacid=19660130,osa|ID=LOC_Os01g29240.1.MSUv7.0,ath|pacid=19661740,ath|pacid=19669893,ath|pacid=19664322,osa|ID=LOC_Os08g01530.1.MSUv7.0,ptr|Potri.011G058000.1,ath|pacid=19653575,ath|pacid=19660741,ath|pacid=19657321,ath|pacid=19644938,osa|ID=LOC_Os08g44750.…
chloroplast RNA processing	28	0.000967051	9.49946e-05	10.1801	4.60538e-19	9.44395e-18	GO:0031425	BP	ptr|Potri.005G137900.1,osa|ID=LOC_Os04g39410.1.MSUv7.0,ptr|Potri.009G037600.1,ptr|Potri.001G075800.1,ptr|Potri.005G053600.1,ptr|Potri.005G215500.1,osa|ID=LOC_Os06g20870.1.MSUv7.0,ath|pacid=19660428,osa|ID=LOC_Os04g02850.1.MSUv7.0,ath|pacid=19661321,ath|pacid=19642154,ptr|Potri.014G068800.1,ath|pacid=19673238,ath|pacid=19663468,ath|pacid=19647455,ath|pacid=19664211,smo|82859,osa|ID=LOC_Os03g58100.…
xylem vessel member cell differentiation	16	0.000552601	1.72718e-05	31.9945	4.55168e-19	9.44395e-18	GO:0048759	BP	ath|pacid=19658230,ath|pacid=19650459,smo|84972,ppa|Pp3c11_800V3.1.p,ath|pacid=19654242,ath|pacid=19641002,ppa|Pp3c7_26930V3.1.p,ath|pacid=19652688,ppa|Pp3c2_3720V3.1.p,ath|pacid=19644263,ppa|Pp3c1_210V3.1.p,ptr|Potri.007G131600.1,osa|ID=LOC_Os10g38834.1.MSUv7.0,ppa|Pp3c2_28590V3.1.p,osa|ID=LOC_Os03g03540.1.MSUv7.0,ptr|Potri.017G026200.1
gibberellin metabolic process	13	0.000448988	8.63588e-06	51.991	1.89677e-18	3.79354e-17	GO:0009685	BP	ath|pacid=19647425,osa|ID=LOC_Os02g36210.1.MSUv7.0,ath|pacid=19640007,osa|ID=LOC_Os02g08440.1.MSUv7.0,osa|ID=LOC_Os05g06670.1.MSUv7.0,osa|ID=LOC_Os05g34854.1.MSUv7.0,osa|ID=LOC_Os05g08540.1.MSUv7.0,osa|ID=LOC_Os02g17780.1.MSUv7.0,osa|ID=LOC_Os04g44150.1.MSUv7.0,osa|ID=LOC_Os01g08220.1.MSUv7.0,osa|ID=LOC_Os03g63970.1.MSUv7.0,osa|ID=LOC_Os01g55240.1.MSUv7.0,osa|ID=LOC_Os07g07420.1.MSUv7.0
telomeric loop formation	13	0.000448988	8.63588e-06	51.991	1.89677e-18	3.79354e-17	GO:0031627	BP	ath|pacid=19663442,osa|ID=LOC_Os11g06190.1.MSUv7.0,ath|pacid=19638180,ath|pacid=19667630,ptr|Potri.006G054400.1,ptr|Potri.016G053300.1,ath|pacid=19654089,ptr|Potri.006G126300.1,ath|pacid=19666117,ptr|Potri.006G054300.1,osa|ID=LOC_Os11g29240.1.MSUv7.0,ath|pacid=19650945,ptr|Potri.006G147400.1
calcium-mediated signaling	36	0.00124335	0.000189989	6.54432	5.74067e-18	1.13413e-16	GO:0019722	BP	ath|pacid=19645667,ath|pacid=19656918,ath|pacid=19659148,ath|pacid=19657356,ath|pacid=19661268,ptr|Potri.014G026900.1,ptr|Potri.017G059500.1,ptr|Potri.013G017400.1,smo|29039,ath|pacid=19645325,ath|pacid=19648619,ptr|Potri.008G208200.1,osa|ID=LOC_Os05g11330.1.MSUv7.0,ath|pacid=19672918,ptr|Potri.005G025800.1,osa|ID=LOC_Os12g35670.1.MSUv7.0,ppa|Pp3c25_4180V3.1.p,ath|pacid=19666685,ptr|Potri.004G044…
UDP-glucosyltransferase activity	18	0.000621676	3.45435e-05	17.9969	6.05357e-17	1.18154e-15	GO:0035251	MF	ath|pacid=19653032,ath|pacid=19655863,ath|pacid=19661233,ath|pacid=19640953,ath|pacid=19648916,ath|pacid=19670144,ath|pacid=19667252,ppa|Pp3c18_15890V3.1.p,ath|pacid=19645841,ath|pacid=19640432,ath|pacid=19641747,ath|pacid=19644798,ath|pacid=19648142,ath|pacid=19643393,ath|pacid=19656062,ath|pacid=19638506,ath|pacid=19669832,ath|pacid=19652830
male meiosis II	12	0.000414451	8.63588e-06	47.9917	9.87926e-17	1.83959e-15	GO:0007142	BP	ath|pacid=19639955,ath|pacid=19650461,ptr|Potri.010G067300.1,ptr|Potri.005G205700.1,ath|pacid=19638665,ptr|Potri.008G170600.1,ptr|Potri.002G258500.1,ptr|Potri.002G057000.1,ath|pacid=19656671,osa|ID=LOC_Os03g56590.1.MSUv7.0,ath|pacid=19669411,osa|ID=LOC_Os04g43230.1.MSUv7.0
amino acid import	12	0.000414451	8.63588e-06	47.9917	9.87926e-17	1.83959e-15	GO:0043090	BP	osa|ID=LOC_Os02g52930.1.MSUv7.0,ath|pacid=19641968,ptr|Potri.008G051500.1,ptr|Potri.002G085100.1,ath|pacid=19650605,osa|ID=LOC_Os10g14920.1.MSUv7.0,ath|pacid=19646303,osa|ID=LOC_Os06g10750.1.MSUv7.0,ptr|Potri.010G209200.1,ath|pacid=19657744,ath|pacid=19665796,ath|pacid=19641885
gibberellin catabolic process	12	0.000414451	8.63588e-06	47.9917	9.87926e-17	1.83959e-15	GO:0045487	BP	ath|pacid=19670949,ptr|Potri.004G065000.1,osa|ID=LOC_Os05g06670.1.MSUv7.0,ath|pacid=19669343,ptr|Potri.011G095600.1,osa|ID=LOC_Os08g32160.1.MSUv7.0,ptr|Potri.001G378400.1,ptr|Potri.008G101600.1,ath|pacid=19652669,ath|pacid=19655082,osa|ID=LOC_Os01g55240.1.MSUv7.0,ptr|Potri.014G117300.1
sporopollenin biosynthetic process	12	0.000414451	8.63588e-06	47.9917	9.87926e-17	1.83959e-15	GO:0080110	BP	ath|pacid=19648327,ath|pacid=19650450,ath|pacid=19656246,osa|ID=LOC_Os08g40440.1.MSUv7.0,ath|pacid=19651889,osa|ID=LOC_Os08g03682.1.MSUv7.0,ptr|Potri.008G138600.1,ath|pacid=19645369,osa|ID=LOC_Os07g22850.1.MSUv7.0,osa|ID=LOC_Os04g24530.1.MSUv7.0,ath|pacid=19654329,ath|pacid=19651990
brassinosteroid biosynthetic process	38	0.00131243	0.000241805	5.42763	2.72813e-16	5.02224e-15	GO:0016132	BP	ptr|Potri.002G033000.1,osa|ID=LOC_Os03g61980.1.MSUv7.0,ath|pacid=19672012,ath|pacid=19671098,ath|pacid=19670326,ptr|Potri.004G017700.1,ptr|Potri.004G017800.1,ptr|Potri.018G134700.1,ptr|Potri.004G117700.1,ptr|Potri.010G156800.1,ath|pacid=19651215,ptr|Potri.017G099000.1,ath|pacid=19649684,ptr|Potri.011G001500.1,osa|ID=LOC_Os02g45280.1.MSUv7.0,osa|ID=LOC_Os07g33620.1.MSUv7.0,ath|pacid=19660727,osa|I…
strigolactone biosynthetic process	11	0.000379913	8.63588e-06	43.9924	4.75072e-15	8.10122e-14	GO:1901601	BP	osa|ID=LOC_Os03g10620.1.MSUv7.0,ath|pacid=19660286,ath|pacid=19654304,ath|pacid=19642922,osa|ID=LOC_Os01g70930.1.MSUv7.0,ptr|Potri.002G046500.1,ptr|Potri.002G118900.1,ptr|Potri.005G216400.1,ath|pacid=19663283,ptr|Potri.014G016500.1,osa|ID=LOC_Os04g46470.1.MSUv7.0
flavonol 3-O-glucosyltransferase activity	11	0.000379913	8.63588e-06	43.9924	4.75072e-15	8.10122e-14	GO:0047893	MF	ath|pacid=19653032,ath|pacid=19655863,ath|pacid=19661233,ath|pacid=19648916,ath|pacid=19670144,ath|pacid=19663245,ath|pacid=19638040,ath|pacid=19645841,ath|pacid=19640432,ath|pacid=19641747,ath|pacid=19643393
negative regulation of organ growth	11	0.000379913	8.63588e-06	43.9924	4.75072e-15	8.10122e-14	GO:0046621	BP	ptr|Potri.015G138700.1,ptr|Potri.001G138700.1,ptr|Potri.009G062100.1,ptr|Potri.003G095100.1,ath|pacid=19650169,ath|pacid=19658493,osa|ID=LOC_Os09g37330.1.MSUv7.0,ath|pacid=19668870,ptr|Potri.001G267700.1,ptr|Potri.012G136400.1,ath|pacid=19668549
positive regulation of defense response to oomycetes	11	0.000379913	8.63588e-06	43.9924	4.75072e-15	8.10122e-14	GO:1902290	BP	smo|91078,ptr|Potri.012G089000.1,ath|pacid=19658829,ptr|Potri.015G079400.1,ppa|Pp3c27_2580V3.1.p,ath|pacid=19648908,ath|pacid=19654288,ath|pacid=19656963,ath|pacid=19646809,ath|pacid=19662448,ath|pacid=19667490
tryptophan catabolic process to kynurenine	11	0.000379913	8.63588e-06	43.9924	4.75072e-15	8.10122e-14	GO:0019441	BP	ppa|Pp3c1_34950V3.1.p,ptr|Potri.008G066000.1,ppa|Pp3c7_23390V3.1.p,ath|pacid=19639551,ppa|Pp3c10_11250V3.1.p,ptr|Potri.010G191300.1,osa|ID=LOC_Os01g63690.1.MSUv7.0,ppa|Pp3c1_9290V3.1.p,ppa|Pp3c11_5520V3.1.p,ppa|Pp3c2_27180V3.1.p,ath|pacid=19661568
cyclin-dependent protein serine/threonine kinase inhibitor activity	11	0.000379913	8.63588e-06	43.9924	4.75072e-15	8.10122e-14	GO:0004861	MF	ptr|Potri.009G103600.1,ath|pacid=19672422,smo|414644,osa|ID=LOC_Os03g04490.1.MSUv7.0,osa|ID=LOC_Os10g33310.1.MSUv7.0,ath|pacid=19654988,ptr|Potri.001G314000.1,ptr|Potri.004G142100.1,ptr|Potri.002G242100.1,ath|pacid=19660018,ptr|Potri.017G054000.1
amino acid export across plasma membrane	11	0.000379913	8.63588e-06	43.9924	4.75072e-15	8.10122e-14	GO:0032973	BP	osa|ID=LOC_Os02g52930.1.MSUv7.0,ath|pacid=19641968,ptr|Potri.008G051500.1,ptr|Potri.002G085100.1,osa|ID=LOC_Os10g14920.1.MSUv7.0,ath|pacid=19646303,osa|ID=LOC_Os06g10750.1.MSUv7.0,ptr|Potri.010G209200.1,ath|pacid=19657744,ath|pacid=19665796,ath|pacid=19641885
regulation of secondary cell wall biogenesis	13	0.000448988	1.72718e-05	25.9955	1.23253e-14	2.07989e-13	GO:2000652	BP	ath|pacid=19670042,ath|pacid=19653448,ath|pacid=19646153,osa|ID=LOC_Os03g03164.2.MSUv7.0,ath|pacid=19651368,ath|pacid=19672366,ath|pacid=19651133,ath|pacid=19655531,ath|pacid=19662813,ath|pacid=19654998,ath|pacid=19651129,ath|pacid=19655690,ath|pacid=19648018
seed development	43	0.00148511	0.000362707	4.09453	4.80945e-14	8.03228e-13	GO:0048316	BP	ath|pacid=19654194,ptr|Potri.009G114300.1,ath|pacid=19642743,osa|ID=LOC_Os04g55560.2.MSUv7.0,ath|pacid=19652698,ath|pacid=19641259,ptr|Potri.004G153100.1,ptr|Potri.010G068800.1,ath|pacid=19661202,ath|pacid=19669904,ath|pacid=19653887,ath|pacid=19657533,osa|ID=LOC_Os04g43310.1.MSUv7.0,ath|pacid=19670140,ath|pacid=19641307,ath|pacid=19665894,ath|pacid=19658199,ath|pacid=19643309,ath|pacid=19667542,…
carboxypeptidase activity	21	0.000725288	7.77229e-05	9.33172	5.69961e-14	9.4218e-13	GO:0004180	MF	ptr|Potri.015G091900.1,ath|pacid=19655083,ath|pacid=19660270,ath|pacid=19655916,ath|pacid=19649859,ath|pacid=19653241,ath|pacid=19658544,osa|ID=LOC_Os10g01134.1.MSUv7.0,ath|pacid=19659948,ath|pacid=19670816,ath|pacid=19658859,ptr|Potri.006G041200.1,ptr|Potri.016G038100.1,ptr|Potri.012G094400.1,ath|pacid=19652919,ath|pacid=19640348,osa|ID=LOC_Os10g01110.1.MSUv7.0,ath|pacid=19661317,ath|pacid=19655…
induced systemic resistance, jasmonic acid mediated signaling pathway	20	0.000690751	6.9087e-05	9.99827	6.42964e-14	1.05212e-12	GO:0009864	BP	osa|ID=LOC_Os01g12160.1.MSUv7.0,smo|110439,ath|pacid=19668100,ptr|Potri.016G040500.1,osa|ID=LOC_Os11g08340.1.MSUv7.0,smo|107813,ptr|Potri.006G043400.1,ppa|Pp3c17_8330V3.1.p,osa|ID=LOC_Os11g04600.1.MSUv7.0,ath|pacid=19660520,ath|pacid=19664734,ppa|Pp3c14_11190V3.1.p,ptr|Potri.002G168200.1,ptr|Potri.014G095500.1,ppa|Pp3c10_20960V3.1.p,ath|pacid=19640928,ath|pacid=19642117,smo|74877,osa|ID=LOC_Os05g…
regulation of flower development	51	0.00176141	0.000500881	3.51663	7.50898e-14	1.21645e-12	GO:0009909	BP	ath|pacid=19673056,ath|pacid=19664296,ath|pacid=19655648,ptr|Potri.008G209300.1,osa|ID=LOC_Os07g47450.1.MSUv7.0,ath|pacid=19665045,ath|pacid=19643912,ath|pacid=19647350,ath|pacid=19671537,ath|pacid=19671873,smo|231311,ptr|Potri.003G130500.1,ath|pacid=19669829,ath|pacid=19653468,ath|pacid=19668870,ath|pacid=19639882,ppa|Pp3c25_9780V3.1.p,osa|ID=LOC_Os02g42870.1.MSUv7.0,ptr|Potri.010G024500.1,ptr|P…
defense response to bacterium	121	0.00417904	0.00197762	2.11317	1.46601e-13	2.35142e-12	GO:0042742	BP	ath|pacid=19657590,ath|pacid=19640773,ath|pacid=19667137,ath|pacid=19647519,ath|pacid=19666406,ath|pacid=19652180,ptr|Potri.012G118500.1,ath|pacid=19644840,ath|pacid=19665664,osa|ID=LOC_Os01g73000.1.MSUv7.0,ath|pacid=19659812,ath|pacid=19647358,osa|ID=LOC_Os11g37940.1.MSUv7.0,ath|pacid=19648828,ath|pacid=19649883,ath|pacid=19657457,ath|pacid=19638210,ath|pacid=19660741,ptr|Potri.006G148100.1,ath|…
regulation of seed dormancy process	10	0.000345375	8.63588e-06	39.9931	2.09469e-13	3.05712e-12	GO:2000033	BP	ath|pacid=19664323,ptr|Potri.010G110700.1,osa|ID=LOC_Os05g49930.1.MSUv7.0,osa|ID=LOC_Os03g49990.1.MSUv7.0,ath|pacid=19654925,ath|pacid=19670164,ptr|Potri.004G089800.1,ptr|Potri.017G125200.1,ath|pacid=19642167,ath|pacid=19667493
regulation of double fertilization forming a zygote and endosperm	10	0.000345375	8.63588e-06	39.9931	2.09469e-13	3.05712e-12	GO:0080155	BP	ptr|Potri.003G191800.1,ath|pacid=19653107,ath|pacid=19644566,ptr|Potri.009G077000.1,ath|pacid=19665894,ath|pacid=19667542,ath|pacid=19642503,ptr|Potri.001G306600.1,ptr|Potri.001G353600.1,ath|pacid=19641825
C-19 gibberellin 2-beta-dioxygenase activity	10	0.000345375	8.63588e-06	39.9931	2.09469e-13	3.05712e-12	GO:0052634	MF	ptr|Potri.004G065000.1,osa|ID=LOC_Os05g06670.1.MSUv7.0,ptr|Potri.011G095600.1,osa|ID=LOC_Os08g32160.1.MSUv7.0,ptr|Potri.001G378400.1,ptr|Potri.008G101600.1,ath|pacid=19652669,ath|pacid=19655082,osa|ID=LOC_Os01g55240.1.MSUv7.0,ptr|Potri.014G117300.1
regulation of monopolar cell growth	10	0.000345375	8.63588e-06	39.9931	2.09469e-13	3.05712e-12	GO:0051513	BP	osa|ID=LOC_Os07g01860.1.MSUv7.0,ptr|Potri.005G216300.1,osa|ID=LOC_Os11g37670.1.MSUv7.0,ptr|Potri.012G061900.1,ath|pacid=19656319,ath|pacid=19662327,ath|pacid=19653358,ptr|Potri.015G058900.1,ptr|Potri.002G046700.1,ptr|Potri.017G095000.1
regulation of secondary shoot formation	10	0.000345375	8.63588e-06	39.9931	2.09469e-13	3.05712e-12	GO:2000032	BP	osa|ID=LOC_Os03g29480.1.MSUv7.0,ppa|Pp3c6_29350V3.1.p,ath|pacid=19649781,ppa|Pp3c5_1710V3.1.p,ath|pacid=19661514,osa|ID=LOC_Os07g47330.1.MSUv7.0,smo|90295,ptr|Potri.001G168800.1,ppa|Pp3c16_15760V3.1.p,ppa|Pp3c2_9730V3.1.p
extrinsic component of plasma membrane	10	0.000345375	8.63588e-06	39.9931	2.09469e-13	3.05712e-12	GO:0019897	CC	ptr|Potri.006G137000.1,ath|pacid=19664708,ath|pacid=19664458,ath|pacid=19651308,ptr|Potri.015G048600.1,ath|pacid=19666057,ath|pacid=19657988,ath|pacid=19658764,ath|pacid=19669775,ath|pacid=19670511
cellulose synthase (UDP-forming) activity	23	0.000794363	0.000103631	7.66534	2.06394e-13	3.05712e-12	GO:0016760	MF	osa|ID=LOC_Os09g30130.1.MSUv7.0,ath|pacid=19645248,ptr|Potri.003G142500.1,ath|pacid=19645027,ptr|Potri.006G004200.1,ath|pacid=19646443,osa|ID=LOC_Os04g35020.1.MSUv7.0,ath|pacid=19638663,ath|pacid=19643457,ptr|Potri.003G142400.1,ath|pacid=19642174,osa|ID=LOC_Os09g30120.1.MSUv7.0,ath|pacid=19652964,osa|ID=LOC_Os02g49332.1.MSUv7.0,ath|pacid=19640123,ptr|Potri.003G142300.1,ath|pacid=19644295,ptr|Potr…
somatic embryogenesis	10	0.000345375	8.63588e-06	39.9931	2.09469e-13	3.05712e-12	GO:0010262	BP	ath|pacid=19658891,ath|pacid=19662348,ath|pacid=19670140,ath|pacid=19669343,ath|pacid=19657596,ath|pacid=19665494,ath|pacid=19655219,ath|pacid=19661073,ath|pacid=19659396,osa|ID=LOC_Os02g49370.1.MSUv7.0
sucrose transmembrane transporter activity	10	0.000345375	8.63588e-06	39.9931	2.09469e-13	3.05712e-12	GO:0008515	MF	ptr|Potri.019G030500.1,ath|pacid=19640248,ath|pacid=19648992,ath|pacid=19660984,osa|ID=LOC_Os11g31190.1.MSUv7.0,ath|pacid=19662242,ath|pacid=19672618,ath|pacid=19670259,ath|pacid=19665578,ath|pacid=19669309
petal development	10	0.000345375	8.63588e-06	39.9931	2.09469e-13	3.05712e-12	GO:0048441	BP	ath|pacid=19654225,ptr|Potri.010G177100.1,ath|pacid=19642020,ath|pacid=19672516,ppa|Pp3c8_14580V3.1.p,ppa|Pp3c20_7710V3.1.p,ath|pacid=19668870,ath|pacid=19662115,ptr|Potri.008G079800.1,ppa|Pp3c24_6560V3.1.p
protein homooligomerization	25	0.000863439	0.000129538	6.66552	3.95442e-13	5.71978e-12	GO:0051260	BP	ptr|Potri.018G107600.1,osa|ID=LOC_Os07g23720.1.MSUv7.0,osa|ID=LOC_Os04g42310.1.MSUv7.0,ppa|Pp3c2_37860V3.1.p,ath|pacid=19647875,ptr|Potri.006G185300.1,ptr|Potri.001G102300.1,ppa|Pp3c1_10060V3.1.p,ath|pacid=19640357,ath|pacid=19663538,ath|pacid=19660984,ptr|Potri.003G129300.1,ath|pacid=19662242,ppa|Pp3c8_10260V3.1.p,ath|pacid=19672618,smo|231523,ptr|Potri.003G129400.1,ath|pacid=19668977,ath|pacid=…
abscisic acid-activated signaling pathway	90	0.00310838	0.00135583	2.2926	2.84925e-12	4.08476e-11	GO:0009738	BP	ptr|Potri.001G142500.1,ath|pacid=19650969,ath|pacid=19652222,ath|pacid=19661069,ath|pacid=19657141,ptr|Potri.007G112400.1,osa|ID=LOC_Os01g53840.1.MSUv7.0,ath|pacid=19642233,ath|pacid=19639082,ath|pacid=19652853,ath|pacid=19658829,ath|pacid=19641259,ath|pacid=19664752,ath|pacid=19653189,ath|pacid=19642959,ath|pacid=19652951,ptr|Potri.012G134600.1,ath|pacid=19652043,smo|58736,ath|pacid=19661468,ptr…
glucosinolate metabolic process	20	0.000690751	8.63588e-05	7.99862	3.47356e-12	4.93612e-11	GO:0019760	BP	ath|pacid=19642241,ath|pacid=19660282,ath|pacid=19649803,ath|pacid=19668665,ath|pacid=19669905,ath|pacid=19669988,ath|pacid=19669772,ath|pacid=19654738,ath|pacid=19648734,ath|pacid=19639781,ath|pacid=19673199,ath|pacid=19655317,ath|pacid=19672767,ath|pacid=19656278,ptr|Potri.002G139500.1,ath|pacid=19671763,ath|pacid=19656016,ath|pacid=19660237,ptr|Potri.014G051200.1,ath|pacid=19653831
nucleolar ribonuclease P complex	14	0.000483526	3.45435e-05	13.9976	4.51781e-12	6.36422e-11	GO:0005655	CC	ath|pacid=19666887,osa|ID=LOC_Os03g63660.1.MSUv7.0,ptr|Potri.015G012000.1,ptr|Potri.003G181000.1,ath|pacid=19661501,ppa|Pp3c21_20520V3.1.p,osa|ID=LOC_Os01g36970.1.MSUv7.0,ath|pacid=19649409,ptr|Potri.001G130100.1,ptr|Potri.012G016600.1,ath|pacid=19655234,ath|pacid=19659618,osa|ID=LOC_Os03g06340.1.MSUv7.0,ath|pacid=19646885
exocytosis	86	0.00297023	0.00128675	2.30833	6.04142e-12	8.43715e-11	GO:0006887	BP	ath|pacid=19661712,osa|ID=LOC_Os02g05620.1.MSUv7.0,ptr|Potri.008G048700.1,ath|pacid=19669142,ppa|Pp3c1_23960V3.1.p,osa|ID=LOC_Os06g48330.1.MSUv7.0,ptr|Potri.013G152900.1,ptr|Potri.001G060700.1,ptr|Potri.014G015500.1,ptr|Potri.003G048600.1,ptr|Potri.018G025800.1,ath|pacid=19646463,ptr|Potri.017G094000.1,ppa|Pp3c1_23940V3.1.p,ptr|Potri.006G214300.1,ppa|Pp3c17_14090V3.1.p,ptr|Potri.017G093900.1,osa|…
nuclear telomere cap complex	9	0.000310838	8.63588e-06	35.9938	8.39926e-12	1.1339e-10	GO:0000783	CC	osa|ID=LOC_Os11g06190.1.MSUv7.0,ath|pacid=19638180,ptr|Potri.006G054400.1,ptr|Potri.016G053300.1,ath|pacid=19654089,ptr|Potri.006G126300.1,ath|pacid=19666117,ptr|Potri.006G054300.1,osa|ID=LOC_Os11g29240.1.MSUv7.0
proximal/distal pattern formation	9	0.000310838	8.63588e-06	35.9938	8.39926e-12	1.1339e-10	GO:0009954	BP	ath|pacid=19654225,ptr|Potri.010G177100.1,ath|pacid=19672516,ppa|Pp3c8_14580V3.1.p,ppa|Pp3c20_7710V3.1.p,ath|pacid=19660520,ptr|Potri.008G079800.1,ppa|Pp3c24_6560V3.1.p,ath|pacid=19642117
brassinosteroid metabolic process	9	0.000310838	8.63588e-06	35.9938	8.39926e-12	1.1339e-10	GO:0016131	BP	ptr|Potri.006G154500.1,osa|ID=LOC_Os02g11020.1.MSUv7.0,ptr|Potri.018G070900.1,osa|ID=LOC_Os06g39880.1.MSUv7.0,ath|pacid=19642918,osa|ID=LOC_Os07g45290.1.MSUv7.0,ath|pacid=19642162,ath|pacid=19638623,ath|pacid=19638621
mitochondrial RNA modification	9	0.000310838	8.63588e-06	35.9938	8.39926e-12	1.1339e-10	GO:1900864	BP	ath|pacid=19648207,ath|pacid=19647423,osa|ID=LOC_Os01g72930.1.MSUv7.0,ath|pacid=19655804,ath|pacid=19662018,ath|pacid=19654394,osa|ID=LOC_Os01g36540.1.MSUv7.0,ath|pacid=19650037,ath|pacid=19663852
9-cis-epoxycarotenoid dioxygenase activity	12	0.000414451	2.59076e-05	15.9972	3.31397e-11	4.40052e-10	GO:0045549	MF	ath|pacid=19650075,osa|ID=LOC_Os02g47510.1.MSUv7.0,ath|pacid=19662583,osa|ID=LOC_Os03g44380.1.MSUv7.0,osa|ID=LOC_Os12g24800.1.MSUv7.0,ath|pacid=19662291,ath|pacid=19648051,ptr|Potri.003G176300.1,ath|pacid=19656582,osa|ID=LOC_Os12g42280.1.MSUv7.0,osa|ID=LOC_Os07g05940.1.MSUv7.0,osa|ID=LOC_Os04g46470.1.MSUv7.0
cellular response to hypoxia	12	0.000414451	2.59076e-05	15.9972	3.31397e-11	4.40052e-10	GO:0071456	BP	ath|pacid=19649052,ath|pacid=19639126,ptr|Potri.018G094100.1,ath|pacid=19669988,ath|pacid=19660528,ath|pacid=19651856,ath|pacid=19641942,ath|pacid=19655290,ath|pacid=19666904,ath|pacid=19639042,ath|pacid=19647918,osa|ID=LOC_Os08g34800.1.MSUv7.0
negative regulation of seed germination	18	0.000621676	7.77229e-05	7.99862	4.0698e-11	5.36022e-10	GO:0010187	BP	ptr|Potri.010G110700.1,ath|pacid=19641307,osa|ID=LOC_Os05g49930.1.MSUv7.0,ppa|Pp3c22_7230V3.1.p,osa|ID=LOC_Os03g49990.1.MSUv7.0,ath|pacid=19652969,ath|pacid=19671977,ath|pacid=19663486,ath|pacid=19654925,ath|pacid=19670164,ath|pacid=19645603,ath|pacid=19650783,ptr|Potri.004G089800.1,ath|pacid=19648519,ppa|Pp3c19_8310V3.1.p,ptr|Potri.017G125200.1,ath|pacid=19644003,ath|pacid=19640292
ribosome assembly	32	0.0011052	0.000267712	4.12832	6.08633e-11	7.9515e-10	GO:0042255	BP	ptr|Potri.014G044900.1,ptr|Potri.004G222000.1,osa|ID=LOC_Os11g09990.1.MSUv7.0,osa|ID=LOC_Os06g12100.1.MSUv7.0,ptr|Potri.001G034700.1,ath|pacid=19668379,osa|ID=LOC_Os06g12070.1.MSUv7.0,osa|ID=LOC_Os08g40630.1.MSUv7.0,ptr|Potri.007G069100.1,osa|ID=LOC_Os11g10040.1.MSUv7.0,osa|ID=LOC_Os05g33440.1.MSUv7.0,osa|ID=LOC_Os02g51460.1.MSUv7.0,osa|ID=LOC_Os05g33460.2.MSUv7.0,ptr|Potri.001G035600.1,ath|pacid…
negative regulation of gene expression	13	0.000448988	3.45435e-05	12.9978	6.35845e-11	8.24055e-10	GO:0010629	BP	osa|ID=LOC_Os02g52130.5.MSUv7.0,ath|pacid=19644473,smo|35457,ath|pacid=19669343,ath|pacid=19651078,ath|pacid=19645287,ath|pacid=19645600,ath|pacid=19663339,ath|pacid=19647656,ath|pacid=19642165,osa|ID=LOC_Os06g11630.1.MSUv7.0,ath|pacid=19654682,ath|pacid=19643834
microtubule associated complex	15	0.000518063	5.18153e-05	9.99827	8.23488e-11	1.05877e-09	GO:0005875	CC	ath|pacid=19654017,ath|pacid=19656604,ptr|Potri.008G066900.1,ptr|Potri.010G190300.1,ath|pacid=19660745,ath|pacid=19639370,ath|pacid=19646511,ptr|Potri.016G114900.1,ptr|Potri.002G025200.1,osa|ID=LOC_Os02g26140.1.MSUv7.0,ptr|Potri.005G236200.1,ath|pacid=19660922,ath|pacid=19672065,ath|pacid=19649521,ath|pacid=19658507
Cul3-RING ubiquitin ligase complex	25	0.000863439	0.000172718	4.99914	1.59456e-10	2.03401e-09	GO:0031463	CC	ath|pacid=19658109,ptr|Potri.017G069500.1,ppa|Pp3c7_18490V3.1.p,ppa|Pp3c1_5280V3.1.p,ath|pacid=19667287,ppa|Pp3c7_3040V3.1.p,smo|405137,ptr|Potri.009G024000.1,ptr|Potri.001G331500.1,ppa|Pp3c2_9470V3.1.p,ptr|Potri.004G037400.1,ptr|Potri.002G007700.1,ath|pacid=19654100,ptr|Potri.011G046100.1,ppa|Pp3c2_34130V3.1.p,ptr|Potri.005G253500.1,ppa|Pp3c11_9470V3.1.p,ath|pacid=19672552,ath|pacid=19649891,ptr…
response to molecule of fungal origin	10	0.000345375	1.72718e-05	19.9965	1.71009e-10	2.16434e-09	GO:0002238	BP	ath|pacid=19652222,ath|pacid=19664179,ath|pacid=19638602,osa|ID=LOC_Os02g08440.1.MSUv7.0,ath|pacid=19654435,ath|pacid=19664732,ath|pacid=19653088,ath|pacid=19654288,ath|pacid=19657162,ath|pacid=19665106
positive regulation of defense response to virus by host	8	0.0002763	8.63588e-06	31.9945	3.0326e-10	3.63912e-09	GO:0002230	BP	ath|pacid=19667650,ath|pacid=19668560,ath|pacid=19645695,ath|pacid=19668105,ath|pacid=19668832,ath|pacid=19673183,ath|pacid=19667490,ath|pacid=19649794
lignan biosynthetic process	8	0.0002763	8.63588e-06	31.9945	3.0326e-10	3.63912e-09	GO:0009807	BP	ath|pacid=19644199,ptr|Potri.009G118300.1,ptr|Potri.001G133200.1,smo|230858,ath|pacid=19645205,ptr|Potri.009G118100.1,ath|pacid=19648754,ath|pacid=19656530
positive regulation of organ growth	8	0.0002763	8.63588e-06	31.9945	3.0326e-10	3.63912e-09	GO:0046622	BP	ptr|Potri.014G166400.1,ptr|Potri.007G146400.1,smo|403897,ath|pacid=19660217,ptr|Potri.017G001400.1,ath|pacid=19655909,ath|pacid=19638803,ath|pacid=19667124
RNA polymerase II transcription factor complex	8	0.0002763	8.63588e-06	31.9945	3.0326e-10	3.63912e-09	GO:0090575	CC	ath|pacid=19647516,osa|ID=LOC_Os01g01870.1.MSUv7.0,ath|pacid=19663956,ptr|Potri.012G079100.1,ptr|Potri.015G074500.1,ptr|Potri.016G037300.1,ath|pacid=19659567,ath|pacid=19639480
positive regulation of secondary cell wall biogenesis	8	0.0002763	8.63588e-06	31.9945	3.0326e-10	3.63912e-09	GO:1901348	BP	ath|pacid=19658230,ath|pacid=19653448,ath|pacid=19641002,ath|pacid=19652688,ath|pacid=19672366,ath|pacid=19644263,osa|ID=LOC_Os10g38834.1.MSUv7.0,osa|ID=LOC_Os03g03540.1.MSUv7.0
regulation of protein localization to cell surface	8	0.0002763	8.63588e-06	31.9945	3.0326e-10	3.63912e-09	GO:2000008	BP	ptr|Potri.003G191800.1,ath|pacid=19653107,ath|pacid=19644566,ptr|Potri.009G077000.1,ath|pacid=19642503,ptr|Potri.001G306600.1,ptr|Potri.001G353600.1,ath|pacid=19641825
regulation of double-strand break repair	8	0.0002763	8.63588e-06	31.9945	3.0326e-10	3.63912e-09	GO:2000779	BP	osa|ID=LOC_Os03g40010.1.MSUv7.0,ath|pacid=19663738,ppa|Pp3c14_4960V3.1.p,ath|pacid=19666505,osa|ID=LOC_Os01g70020.1.MSUv7.0,ath|pacid=19648482,ptr|Potri.011G093200.1,ath|pacid=19667685
anther wall tapetum development	11	0.000379913	2.59076e-05	14.6641	5.33014e-10	6.34913e-09	GO:0048658	BP	osa|ID=LOC_Os04g39470.1.MSUv7.0,osa|ID=LOC_Os07g43010.1.MSUv7.0,ath|pacid=19665272,ath|pacid=19667641,ath|pacid=19656045,ath|pacid=19649701,ath|pacid=19661872,ath|pacid=19646928,osa|ID=LOC_Os04g51070.1.MSUv7.0,ath|pacid=19641333,ath|pacid=19639434
negative regulation of abscisic acid-activated signaling pathway	33	0.00113974	0.000310892	3.66603	5.91963e-10	6.99985e-09	GO:0009788	BP	ptr|Potri.005G047600.1,osa|ID=LOC_Os03g06410.1.MSUv7.0,ath|pacid=19652222,osa|ID=LOC_Os06g43620.1.MSUv7.0,ath|pacid=19664752,osa|ID=LOC_Os04g40910.1.MSUv7.0,ath|pacid=19652043,ath|pacid=19662698,ath|pacid=19664993,ath|pacid=19639856,ptr|Potri.013G034800.1,ath|pacid=19671031,ath|pacid=19656107,ath|pacid=19642946,ath|pacid=19659866,ath|pacid=19654645,ath|pacid=19663119,ath|pacid=19670423,osa|ID=LOC…
Golgi apparatus	269	0.0092906	0.00626965	1.48184	7.03885e-10	8.263e-09	GO:0005794	CC	ath|pacid=19673059,ath|pacid=19658920,ath|pacid=19650806,ath|pacid=19638537,osa|ID=LOC_Os04g39130.1.MSUv7.0,ptr|Potri.008G020900.1,osa|ID=LOC_Os09g35860.1.MSUv7.0,ath|pacid=19641427,ath|pacid=19658437,ath|pacid=19665519,ath|pacid=19665818,ath|pacid=19644356,ath|pacid=19644351,ath|pacid=19644963,osa|ID=LOC_Os09g30130.1.MSUv7.0,ath|pacid=19642130,ath|pacid=19663355,ath|pacid=19650690,ath|pacid=1964…
transport along microtubule	14	0.000483526	5.18153e-05	9.33172	8.2931e-10	9.66534e-09	GO:0010970	BP	osa|ID=LOC_Os04g38880.1.MSUv7.0,ath|pacid=19671706,ppa|Pp3c11_9560V3.1.p,ath|pacid=19648925,ptr|Potri.004G034000.1,ath|pacid=19654987,ptr|Potri.011G126400.1,ppa|Pp3c26_11770V3.1.p,osa|ID=LOC_Os01g37490.1.MSUv7.0,ath|pacid=19661995,ptr|Potri.015G067800.1,ptr|Potri.003G052800.1,osa|ID=LOC_Os02g36990.1.MSUv7.0,ptr|Potri.008G133000.1
response to molecule of bacterial origin	20	0.000690751	0.000120902	5.7133	1.12963e-09	1.30715e-08	GO:0002237	BP	ath|pacid=19652222,ath|pacid=19661858,ath|pacid=19664458,ath|pacid=19638602,ath|pacid=19668560,osa|ID=LOC_Os02g08440.1.MSUv7.0,ath|pacid=19645838,ath|pacid=19668874,ath|pacid=19654435,ath|pacid=19657927,ath|pacid=19639530,ath|pacid=19661021,ath|pacid=19664875,ath|pacid=19647502,osa|ID=LOC_Os09g31390.1.MSUv7.0,ath|pacid=19654288,ath|pacid=19644902,ath|pacid=19650871,ath|pacid=19665106,ath|pacid=19…
Casparian strip	9	0.000310838	1.72718e-05	17.9969	3.43676e-09	3.94862e-08	GO:0048226	CC	ath|pacid=19666290,ath|pacid=19643328,ath|pacid=19639732,ath|pacid=19642949,ath|pacid=19666600,ath|pacid=19666191,ath|pacid=19641102,ath|pacid=19662515,ath|pacid=19646177
polarity specification of adaxial/abaxial axis	15	0.000518063	6.9087e-05	7.4987	3.86947e-09	4.41447e-08	GO:0009944	BP	ath|pacid=19654016,ath|pacid=19654225,ptr|Potri.010G177100.1,ath|pacid=19638210,ath|pacid=19656327,ppa|Pp3c8_14580V3.1.p,ppa|Pp3c20_7710V3.1.p,ath|pacid=19660520,ath|pacid=19672649,ptr|Potri.008G079800.1,ppa|Pp3c24_6560V3.1.p,ath|pacid=19667129,ath|pacid=19652993,ath|pacid=19642117,ath|pacid=19640068
oligopeptide transport	44	0.00151965	0.000552696	2.74953	6.20057e-09	7.02442e-08	GO:0006857	BP	smo|135528,ath|pacid=19654194,ath|pacid=19643379,ptr|Potri.T150600.1,osa|ID=LOC_Os06g15370.1.MSUv7.0,ath|pacid=19659576,osa|ID=LOC_Os03g60850.1.MSUv7.0,ath|pacid=19673216,ptr|Potri.012G087500.1,ptr|Potri.013G106300.1,ptr|Potri.013G106400.1,ath|pacid=19656053,ath|pacid=19662346,ptr|Potri.013G106500.1,ath|pacid=19650053,ptr|Potri.019G079600.1,ath|pacid=19650398,ath|pacid=19651744,ath|pacid=19654217…
RNA-directed DNA methylation	19	0.000656213	0.000120902	5.42763	6.52065e-09	7.33573e-08	GO:0080188	BP	smo|91078,ptr|Potri.002G172000.1,ptr|Potri.012G089000.1,osa|ID=LOC_Os01g13404.1.MSUv7.0,ptr|Potri.015G079400.1,ptr|Potri.015G012600.1,ppa|Pp3c27_2580V3.1.p,ath|pacid=19659332,ath|pacid=19648366,ptr|Potri.012G016000.1,ath|pacid=19660376,ath|pacid=19649409,ath|pacid=19655234,ath|pacid=19656963,ath|pacid=19667185,ath|pacid=19646885,ath|pacid=19640393,ath|pacid=19667224,ath|pacid=19642422
lignin biosynthetic process	30	0.00103613	0.00029362	3.5288	7.99878e-09	8.93657e-08	GO:0009809	BP	ppa|Pp3c2_10530V3.1.p,ath|pacid=19665519,ptr|Potri.007G016400.1,osa|ID=LOC_Os11g40690.1.MSUv7.0,osa|ID=LOC_Os10g11810.1.MSUv7.0,ath|pacid=19651478,ath|pacid=19667215,osa|ID=LOC_Os10g36848.1.MSUv7.0,ath|pacid=19657533,ath|pacid=19650583,ath|pacid=19655753,ath|pacid=19659368,osa|ID=LOC_Os02g09490.1.MSUv7.0,ath|pacid=19642949,ath|pacid=19644343,ath|pacid=19654739,ath|pacid=19651133,ath|pacid=1964755…
bundle sheath cell fate specification	7	0.000241763	8.63588e-06	27.9952	9.73937e-09	1.03801e-07	GO:0090610	BP	ath|pacid=19670760,osa|ID=LOC_Os12g02870.1.MSUv7.0,osa|ID=LOC_Os07g38030.1.MSUv7.0,osa|ID=LOC_Os11g03110.1.MSUv7.0,ptr|Potri.006G021400.1,ptr|Potri.006G114200.1,ath|pacid=19661931
regulation of seed growth	7	0.000241763	8.63588e-06	27.9952	9.73937e-09	1.03801e-07	GO:0080113	BP	ath|pacid=19656563,ath|pacid=19647368,ath|pacid=19660237,ath|pacid=19643084,osa|ID=LOC_Os02g51320.1.MSUv7.0,osa|ID=LOC_Os03g07920.1.MSUv7.0,ath|pacid=19640315
low-affinity nitrate transmembrane transporter activity	7	0.000241763	8.63588e-06	27.9952	9.73937e-09	1.03801e-07	GO:0080054	MF	ath|pacid=19654194,ath|pacid=19663935,ath|pacid=19653218,ath|pacid=19650398,ath|pacid=19651744,ath|pacid=19651398,ath|pacid=19650114
specification of stamen identity	7	0.000241763	8.63588e-06	27.9952	9.73937e-09	1.03801e-07	GO:0010097	BP	osa|ID=LOC_Os01g66030.1.MSUv7.0,osa|ID=LOC_Os06g49840.1.MSUv7.0,osa|ID=LOC_Os01g03840.1.MSUv7.0,ath|pacid=19657480,ath|pacid=19653208,ptr|Potri.010G124200.1,osa|ID=LOC_Os05g34940.1.MSUv7.0
regulation of glucosinolate biosynthetic process	7	0.000241763	8.63588e-06	27.9952	9.73937e-09	1.03801e-07	GO:0010439	BP	ath|pacid=19638600,osa|ID=LOC_Os05g43040.1.MSUv7.0,ath|pacid=19665494,ath|pacid=19661073,ath|pacid=19652379,ath|pacid=19655809,ath|pacid=19671768
negative regulation of mitotic cell cycle	7	0.000241763	8.63588e-06	27.9952	9.73937e-09	1.03801e-07	GO:0045930	BP	osa|ID=LOC_Os07g39820.1.MSUv7.0,osa|ID=LOC_Os03g31880.1.MSUv7.0,ptr|Potri.017G025900.1,ptr|Potri.017G019900.1,ath|pacid=19646888,ptr|Potri.007G132000.1,ptr|Potri.007G063300.1
stomatal complex formation	7	0.000241763	8.63588e-06	27.9952	9.73937e-09	1.03801e-07	GO:0010376	BP	ath|pacid=19638188,ath|pacid=19651426,osa|ID=LOC_Os01g43440.1.MSUv7.0,ppa|Pp3c3_3780V3.1.p,ath|pacid=19638956,ath|pacid=19650197,smo|125817
floral organ abscission	11	0.000379913	3.45435e-05	10.9981	1.00495e-08	1.06407e-07	GO:0010227	BP	ath|pacid=19666024,ath|pacid=19669007,ath|pacid=19655171,ath|pacid=19660520,ath|pacid=19669343,ath|pacid=19638781,ath|pacid=19642146,ath|pacid=19672859,ath|pacid=19642117,ath|pacid=19649726,ath|pacid=19648777
double fertilization forming a zygote and endosperm	21	0.000725288	0.000164082	4.42029	3.49096e-08	3.64862e-07	GO:0009567	BP	ath|pacid=19662162,ptr|Potri.003G191800.1,osa|ID=LOC_Os10g30080.1.MSUv7.0,ath|pacid=19653107,ath|pacid=19657949,ath|pacid=19644566,ath|pacid=19643941,ath|pacid=19659161,ptr|Potri.009G077000.1,ath|pacid=19644682,ath|pacid=19642503,ath|pacid=19646117,ptr|Potri.001G306600.1,ath|pacid=19656752,ath|pacid=19644161,ath|pacid=19659003,ptr|Potri.010G062800.1,ptr|Potri.001G353600.1,ath|pacid=19647203,osa|I…
regulation of root development	21	0.000725288	0.000164082	4.42029	3.49096e-08	3.64862e-07	GO:2000280	BP	ath|pacid=19661797,ath|pacid=19641098,ath|pacid=19639084,ath|pacid=19650054,ath|pacid=19655896,ath|pacid=19653663,ath|pacid=19639733,ath|pacid=19647966,ath|pacid=19665944,ath|pacid=19640435,ath|pacid=19658079,ptr|Potri.005G001300.1,ath|pacid=19671321,osa|ID=LOC_Os01g15340.1.MSUv7.0,osa|ID=LOC_Os05g19670.1.MSUv7.0,ath|pacid=19643908,ath|pacid=19644336,ath|pacid=19657162,ath|pacid=19642167,ath|paci…
phototropism	16	0.000552601	9.49946e-05	5.81718	3.88992e-08	4.0138e-07	GO:0009638	BP	ath|pacid=19669333,ath|pacid=19663084,osa|ID=LOC_Os12g02530.2.MSUv7.0,ath|pacid=19666706,ath|pacid=19671331,osa|ID=LOC_Os11g02610.1.MSUv7.0,ath|pacid=19646656,ath|pacid=19667069,ptr|Potri.013G159000.1,ath|pacid=19640236,ath|pacid=19671982,ath|pacid=19666282,osa|ID=LOC_Os02g35970.1.MSUv7.0,ptr|Potri.019G131600.1,ath|pacid=19660256,ath|pacid=19642988
ethylene biosynthetic process	16	0.000552601	9.49946e-05	5.81718	3.88992e-08	4.0138e-07	GO:0009693	BP	ath|pacid=19638878,ath|pacid=19638287,ptr|Potri.014G159000.1,osa|ID=LOC_Os05g05680.1.MSUv7.0,ath|pacid=19661468,ath|pacid=19651674,osa|ID=LOC_Os09g27820.1.MSUv7.0,ptr|Potri.002G078600.1,ptr|Potri.005G182700.1,ptr|Potri.002G224100.1,ath|pacid=19649111,ptr|Potri.011G020900.1,osa|ID=LOC_Os09g27750.1.MSUv7.0,ath|pacid=19651705,ath|pacid=19656447,ptr|Potri.004G003000.1
double-stranded telomeric DNA binding	13	0.000448988	6.04511e-05	7.42729	4.59833e-08	4.68509e-07	GO:0003691	MF	ath|pacid=19663442,osa|ID=LOC_Os11g06190.1.MSUv7.0,ath|pacid=19638180,ath|pacid=19667630,ptr|Potri.006G054400.1,ptr|Potri.016G053300.1,ath|pacid=19654089,ptr|Potri.006G126300.1,ath|pacid=19666117,ptr|Potri.006G054300.1,osa|ID=LOC_Os11g29240.1.MSUv7.0,ath|pacid=19650945,ptr|Potri.006G147400.1
meiotic DNA double-strand break formation	13	0.000448988	6.04511e-05	7.42729	4.59833e-08	4.68509e-07	GO:0042138	BP	ptr|Potri.001G366700.1,ath|pacid=19654197,ppa|Pp3c7_6690V3.1.p,ath|pacid=19661237,osa|ID=LOC_Os03g54091.1.MSUv7.0,ath|pacid=19656406,ppa|Pp3c6_18230V3.1.p,osa|ID=LOC_Os08g44180.1.MSUv7.0,ptr|Potri.006G182200.1,ath|pacid=19670104,ath|pacid=19647440,ptr|Potri.010G041900.1,osa|ID=LOC_Os06g49450.1.MSUv7.0
defense response to Gram-negative bacterium	12	0.000414451	5.18153e-05	7.99862	6.82484e-08	6.91015e-07	GO:0050829	BP	ath|pacid=19650806,ath|pacid=19658994,ath|pacid=19663917,ath|pacid=19644238,ath|pacid=19644345,osa|ID=LOC_Os02g33630.1.MSUv7.0,ath|pacid=19663803,ath|pacid=19663889,ath|pacid=19649726,ptr|Potri.015G096000.1,ath|pacid=19667490,ath|pacid=19661177
jasmonic acid mediated signaling pathway	39	0.00134696	0.000500881	2.68919	7.52104e-08	7.56775e-07	GO:0009867	BP	ath|pacid=19653442,ppa|Pp3c8_4430V3.1.p,osa|ID=LOC_Os01g73000.1.MSUv7.0,ath|pacid=19661867,ath|pacid=19653636,ath|pacid=19660849,ath|pacid=19647532,osa|ID=LOC_Os01g09620.1.MSUv7.0,osa|ID=LOC_Os06g23460.1.MSUv7.0,ptr|Potri.010G110700.1,ath|pacid=19663040,osa|ID=LOC_Os05g49930.1.MSUv7.0,ppa|Pp3c22_7230V3.1.p,ath|pacid=19669066,osa|ID=LOC_Os03g49990.1.MSUv7.0,ath|pacid=19664432,ath|pacid=19654080,os…
DNA-3-methyladenine glycosylase activity	11	0.000379913	4.31794e-05	8.79848	9.31998e-08	9.31998e-07	GO:0008725	MF	ptr|Potri.006G184700.1,ptr|Potri.014G041700.1,ath|pacid=19649603,ath|pacid=19667316,ptr|Potri.018G106900.1,ath|pacid=19653559,osa|ID=LOC_Os04g42290.1.MSUv7.0,ptr|Potri.010G137300.1,ptr|Potri.008G112300.1,ptr|Potri.002G133800.1,osa|ID=LOC_Os08g38170.1.MSUv7.0
chitin catabolic process	26	0.000897976	0.000259076	3.46607	1.06383e-07	1.05731e-06	GO:0006032	BP	ptr|Potri.015G023900.1,ath|pacid=19644967,osa|ID=LOC_Os09g32080.2.MSUv7.0,ath|pacid=19654334,ppa|Pp3c13_18820V3.1.p,ppa|Pp3c8_13540V3.1.p,ptr|Potri.014G111800.1,osa|ID=LOC_Os08g41100.1.MSUv7.0,smo|227948,osa|ID=LOC_Os01g18400.1.MSUv7.0,ptr|Potri.013G125100.1,ptr|Potri.019G094000.1,ptr|Potri.010G141600.1,ath|pacid=19659023,osa|ID=LOC_Os01g47070.1.MSUv7.0,ppa|Pp3c13_4480V3.1.p,ptr|Potri.002G186500.…
stomatal complex patterning	10	0.000345375	3.45435e-05	9.99827	1.1146e-07	1.10101e-06	GO:0010375	BP	ath|pacid=19650803,osa|ID=LOC_Os01g68598.1.MSUv7.0,smo|84711,osa|ID=LOC_Os01g43440.1.MSUv7.0,ath|pacid=19668105,ath|pacid=19641929,ppa|Pp3c3_3780V3.1.p,ath|pacid=19650197,ath|pacid=19647840,smo|125817
leaf development	58	0.00200318	0.000932675	2.14778	1.50705e-07	1.47965e-06	GO:0048366	BP	ppa|Pp3c12_6520V3.1.p,ath|pacid=19670760,ath|pacid=19647126,ath|pacid=19662836,ptr|Potri.015G089000.1,ath|pacid=19652456,ath|pacid=19652180,ath|pacid=19640857,ath|pacid=19647700,ppa|Pp3c7_24880V3.1.p,ath|pacid=19662371,ath|pacid=19666706,smo|53339,osa|ID=LOC_Os12g02870.1.MSUv7.0,ath|pacid=19667216,osa|ID=LOC_Os07g39820.1.MSUv7.0,ath|pacid=19659359,ath|pacid=19640302,osa|ID=LOC_Os03g31880.1.MSUv7.…
unidimensional cell growth	46	0.00158873	0.000673598	2.35857	2.27859e-07	2.22187e-06	GO:0009826	BP	ath|pacid=19639058,ath|pacid=19662836,ptr|Potri.015G089000.1,osa|ID=LOC_Os04g56500.1.MSUv7.0,osa|ID=LOC_Os08g44750.1.MSUv7.0,ptr|Potri.012G132400.1,ath|pacid=19651013,ath|pacid=19672136,ath|pacid=19644948,ath|pacid=19668686,osa|ID=LOC_Os04g54900.1.MSUv7.0,ptr|Potri.014G073700.1,ath|pacid=19672364,smo|85812,ath|pacid=19670724,ath|pacid=19638833,ath|pacid=19662121,ath|pacid=19656642,ath|pacid=19655…
regulation of timing of transition from vegetative to reproductive phase	15	0.000518063	9.49946e-05	5.4536	2.29045e-07	2.22187e-06	GO:0048510	BP	ath|pacid=19652311,ptr|Potri.001G165800.1,ath|pacid=19647783,ath|pacid=19671012,osa|ID=LOC_Os10g25200.1.MSUv7.0,ath|pacid=19670140,ath|pacid=19656485,ath|pacid=19647692,ath|pacid=19671252,ath|pacid=19651266,ath|pacid=19673206,ath|pacid=19645446,ath|pacid=19667058,ath|pacid=19665479,ath|pacid=19673180
pollen sperm cell differentiation	18	0.000621676	0.000138174	4.49922	2.47994e-07	2.39137e-06	GO:0048235	BP	ath|pacid=19654197,ath|pacid=19660476,ath|pacid=19647823,ath|pacid=19653575,ath|pacid=19650491,ptr|Potri.005G101600.1,ath|pacid=19660933,ath|pacid=19653166,ath|pacid=19665991,ath|pacid=19669664,osa|ID=LOC_Os04g46490.1.MSUv7.0,ptr|Potri.010G168400.1,ath|pacid=19664449,ath|pacid=19666864,ath|pacid=19661760,osa|ID=LOC_Os04g47700.1.MSUv7.0,ath|pacid=19643836,ptr|Potri.008G087000.1
simple leaf morphogenesis	6	0.000207225	8.63588e-06	23.9959	2.73957e-07	2.50741e-06	GO:0060776	BP	osa|ID=LOC_Os01g69940.1.MSUv7.0,ptr|Potri.003G171300.1,ptr|Potri.001G057100.1,ath|pacid=19650177,ptr|Potri.007G027300.1,ath|pacid=19649322
flower morphogenesis	6	0.000207225	8.63588e-06	23.9959	2.73957e-07	2.50741e-06	GO:0048439	BP	ath|pacid=19660520,ptr|Potri.007G128400.1,ath|pacid=19662180,ath|pacid=19642117,ptr|Potri.017G029900.1,osa|ID=LOC_Os03g43670.1.MSUv7.0
monoterpene biosynthetic process	6	0.000207225	8.63588e-06	23.9959	2.73957e-07	2.50741e-06	GO:0043693	BP	ptr|Potri.009G139600.1,osa|ID=LOC_Os02g44780.1.MSUv7.0,ath|pacid=19660715,osa|ID=LOC_Os02g02930.1.MSUv7.0,ath|pacid=19653366,ath|pacid=19645273
regulation of defense response to bacterium	6	0.000207225	8.63588e-06	23.9959	2.73957e-07	2.50741e-06	GO:1900424	BP	ptr|Potri.005G047600.1,osa|ID=LOC_Os03g06410.1.MSUv7.0,ptr|Potri.013G034800.1,ath|pacid=19670453,ath|pacid=19654068,ath|pacid=19644988
rRNA N-glycosylase activity	6	0.000207225	8.63588e-06	23.9959	2.73957e-07	2.50741e-06	GO:0030598	MF	osa|ID=LOC_Os02g40410.1.MSUv7.0,osa|ID=LOC_Os01g06740.1.MSUv7.0,ath|pacid=19657328,ppa|Pp3c18_19130V3.1.p,ptr|Potri.017G011000.1,ptr|Potri.017G012000.1
galactosylgalactosylxylosylprotein 3-beta-glucuronosyltransferase activity	6	0.000207225	8.63588e-06	23.9959	2.73957e-07	2.50741e-06	GO:0015018	MF	osa|ID=LOC_Os03g17850.1.MSUv7.0,ptr|Potri.006G131000.1,ptr|Potri.016G086400.1,ath|pacid=19639722,ptr|Potri.016G086300.1,ptr|Potri.006G131100.1
abaxial cell fate specification	6	0.000207225	8.63588e-06	23.9959	2.73957e-07	2.50741e-06	GO:0010158	BP	ath|pacid=19651039,osa|ID=LOC_Os09g23200.1.MSUv7.0,ath|pacid=19672649,ath|pacid=19657480,ath|pacid=19665856,ath|pacid=19641330
drought recovery	6	0.000207225	8.63588e-06	23.9959	2.73957e-07	2.50741e-06	GO:0009819	BP	ath|pacid=19672110,ath|pacid=19652340,ath|pacid=19640357,ath|pacid=19649542,ath|pacid=19667986,ath|pacid=19659842
pre-miRNA processing	6	0.000207225	8.63588e-06	23.9959	2.73957e-07	2.50741e-06	GO:0031054	BP	osa|ID=LOC_Os05g24160.1.MSUv7.0,osa|ID=LOC_Os08g29530.2.MSUv7.0,osa|ID=LOC_Os11g01869.1.MSUv7.0,osa|ID=LOC_Os12g01916.1.MSUv7.0,ptr|Potri.005G153200.1,ath|pacid=19655045
defense response to oomycetes	19	0.000656213	0.000155446	4.22149	3.02192e-07	2.75029e-06	GO:0002229	BP	ptr|Potri.005G047600.1,osa|ID=LOC_Os03g06410.1.MSUv7.0,ath|pacid=19662430,ath|pacid=19666406,ath|pacid=19652222,ath|pacid=19638602,ptr|Potri.005G189500.1,ath|pacid=19672021,ath|pacid=19645973,ath|pacid=19671752,ptr|Potri.013G034800.1,ath|pacid=19671033,ath|pacid=19664734,ath|pacid=19670559,ath|pacid=19645958,ath|pacid=19654068,ath|pacid=19654515,ath|pacid=19652370,ath|pacid=19648226
phosphorelay signal transduction system	35	0.00120881	0.000449066	2.69184	3.28993e-07	2.97748e-06	GO:0000160	BP	osa|ID=LOC_Os06g08440.1.MSUv7.0,ath|pacid=19651277,osa|ID=LOC_Os01g54050.1.MSUv7.0,ath|pacid=19650451,ptr|Potri.001G189900.1,osa|ID=LOC_Os09g36220.1.MSUv7.0,ath|pacid=19667430,ath|pacid=19643993,ath|pacid=19661865,ptr|Potri.001G191900.1,ptr|Potri.015G135900.1,ptr|Potri.003G032400.1,osa|ID=LOC_Os02g08500.1.MSUv7.0,osa|ID=LOC_Os02g55320.1.MSUv7.0,ptr|Potri.018G111300.1,ptr|Potri.015G002300.1,osa|ID…
regulation of pollen tube growth	17	0.000587138	0.000129538	4.53255	4.77083e-07	4.29374e-06	GO:0080092	BP	ath|pacid=19669142,ath|pacid=19657356,ptr|Potri.001G060700.1,ath|pacid=19640478,ath|pacid=19661465,ath|pacid=19650219,ath|pacid=19651829,ath|pacid=19654582,ath|pacid=19660438,ath|pacid=19657204,ath|pacid=19656276,osa|ID=LOC_Os02g47420.3.MSUv7.0,ath|pacid=19642895,ath|pacid=19669506,ath|pacid=19644480,ath|pacid=19640465,ath|pacid=19655385
specification of floral organ identity	11	0.000379913	5.18153e-05	7.33207	5.51891e-07	4.93958e-06	GO:0010093	BP	osa|ID=LOC_Os04g55560.2.MSUv7.0,ath|pacid=19659884,osa|ID=LOC_Os01g66030.1.MSUv7.0,ptr|Potri.002G028400.1,ath|pacid=19666449,ath|pacid=19651403,ath|pacid=19660033,ath|pacid=19657480,ath|pacid=19673101,osa|ID=LOC_Os05g34940.1.MSUv7.0,ath|pacid=19645305
phospholipase A1 activity	15	0.000518063	0.000103631	4.99914	6.70244e-07	5.93331e-06	GO:0008970	MF	ath|pacid=19639281,ptr|Potri.T102600.1,osa|ID=LOC_Os01g46240.1.MSUv7.0,ath|pacid=19659309,ath|pacid=19638683,ptr|Potri.004G054800.1,ptr|Potri.011G064400.1,ath|pacid=19654735,ath|pacid=19654298,osa|ID=LOC_Os01g46230.1.MSUv7.0,ptr|Potri.003G101800.1,ath|pacid=19643139,osa|ID=LOC_Os01g51360.1.MSUv7.0,ath|pacid=19646714,ath|pacid=19644003
endosperm development	15	0.000518063	0.000103631	4.99914	6.70244e-07	5.93331e-06	GO:0009960	BP	ath|pacid=19656563,ath|pacid=19661347,ptr|Potri.009G049500.1,ath|pacid=19661202,ath|pacid=19642400,osa|ID=LOC_Os05g45760.1.MSUv7.0,ath|pacid=19660775,ath|pacid=19672245,ath|pacid=19661015,ath|pacid=19665494,ath|pacid=19665878,ath|pacid=19642031,ath|pacid=19659965,ath|pacid=19661073,ath|pacid=19643084
root development	75	0.00259032	0.00139901	1.85153	7.81952e-07	6.88457e-06	GO:0048364	BP	ath|pacid=19642241,ath|pacid=19661797,ath|pacid=19652180,ath|pacid=19647700,ath|pacid=19666399,ath|pacid=19665252,ath|pacid=19641098,osa|ID=LOC_Os12g06335.1.MSUv7.0,ptr|Potri.002G098000.1,osa|ID=LOC_Os11g06010.1.MSUv7.0,ath|pacid=19656083,ath|pacid=19647353,ptr|Potri.005G236700.1,ath|pacid=19669474,ptr|Potri.005G163900.1,ath|pacid=19640006,ath|pacid=19662348,ath|pacid=19639457,ath|pacid=19650296,…
defense response to insect	10	0.000345375	4.31794e-05	7.99862	8.28773e-07	7.21835e-06	GO:0002213	BP	ath|pacid=19673179,ath|pacid=19657703,ath|pacid=19669988,ath|pacid=19662029,ath|pacid=19641125,ath|pacid=19663803,ptr|Potri.017G069700.1,ath|pacid=19661708,ath|pacid=19663083,osa|ID=LOC_Os08g41780.1.MSUv7.0
megasporogenesis	10	0.000345375	4.31794e-05	7.99862	8.28773e-07	7.21835e-06	GO:0009554	BP	ptr|Potri.014G166400.1,osa|ID=LOC_Os03g01590.1.MSUv7.0,smo|403897,ath|pacid=19638188,osa|ID=ChrSy.fgenesh.mRNA.81.MSUv7.0,ath|pacid=19651426,ath|pacid=19657182,ath|pacid=19667124,osa|ID=LOC_Os03g01012.1.MSUv7.0,ath|pacid=19670960
serine-type carboxypeptidase activity	59	0.00203771	0.00101903	1.99965	1.12027e-06	9.69997e-06	GO:0004185	MF	ptr|Potri.007G072300.1,osa|ID=LOC_Os01g22954.1.MSUv7.0,smo|271104,ath|pacid=19645353,ppa|Pp3c14_24850V3.1.p,ppa|Pp3c17_14470V3.1.p,ath|pacid=19658187,osa|ID=LOC_Os11g42390.1.MSUv7.0,osa|ID=LOC_Os05g06660.2.MSUv7.0,ptr|Potri.013G124700.1,ptr|Potri.001G261100.1,osa|ID=LOC_Os07g46350.1.MSUv7.0,ath|pacid=19668449,ptr|Potri.005G091800.1,ath|pacid=19658415,ptr|Potri.009G055900.1,ath|pacid=19639562,smo|…
positive regulation of response to water deprivation	9	0.000310838	3.45435e-05	8.99845	1.12568e-06	9.69997e-06	GO:1902584	BP	osa|ID=LOC_Os03g20090.1.MSUv7.0,osa|ID=LOC_Os03g04070.1.MSUv7.0,ath|pacid=19638188,ath|pacid=19651426,ath|pacid=19662044,ath|pacid=19652302,osa|ID=LOC_Os01g64730.1.MSUv7.0,osa|ID=LOC_Os01g66120.1.MSUv7.0,ath|pacid=19665034
monolayer-surrounded lipid storage body	8	0.0002763	2.59076e-05	10.6648	1.27908e-06	1.09635e-05	GO:0012511	CC	ath|pacid=19667402,osa|ID=LOC_Os03g49190.1.MSUv7.0,ptr|Potri.012G083400.1,ptr|Potri.017G071800.1,ath|pacid=19662874,ptr|Potri.015G082100.1,ath|pacid=19663484,ptr|Potri.001G345800.1
seed maturation	12	0.000414451	6.9087e-05	5.99896	1.36485e-06	1.16372e-05	GO:0010431	BP	ath|pacid=19667658,osa|ID=LOC_Os06g10440.1.MSUv7.0,ath|pacid=19657192,ath|pacid=19649652,ath|pacid=19638947,ath|pacid=19657596,ath|pacid=19662242,ath|pacid=19664352,ath|pacid=19672618,ath|pacid=19670259,ptr|Potri.003G200000.1,ath|pacid=19667672
cotyledon development	19	0.000656213	0.000172718	3.79934	1.40066e-06	1.18799e-05	GO:0048825	BP	ath|pacid=19639052,ath|pacid=19647126,ath|pacid=19665818,ath|pacid=19668701,ath|pacid=19645242,ath|pacid=19656059,ath|pacid=19659359,ath|pacid=19640302,ath|pacid=19665434,ath|pacid=19642830,ath|pacid=19663465,ath|pacid=19655222,ath|pacid=19647002,ath|pacid=19667175,osa|ID=LOC_Os01g07940.1.MSUv7.0,ath|pacid=19658408,osa|ID=LOC_Os03g52320.1.MSUv7.0,ath|pacid=19644710,ath|pacid=19638622
auxin biosynthetic process	20	0.000690751	0.000189989	3.63574	1.45107e-06	1.22434e-05	GO:0009851	BP	ath|pacid=19655437,ath|pacid=19665818,ath|pacid=19672110,ath|pacid=19652923,ath|pacid=19645242,ath|pacid=19648828,ath|pacid=19668607,ath|pacid=19643091,osa|ID=LOC_Os01g07500.1.MSUv7.0,ath|pacid=19645923,ath|pacid=19650032,ath|pacid=19655393,ath|pacid=19656339,osa|ID=LOC_Os05g07720.1.MSUv7.0,ath|pacid=19650251,ath|pacid=19667055,ath|pacid=19648111,smo|59082,ath|pacid=19652758,ath|pacid=19664681
receptor-mediated endocytosis	15	0.000518063	0.000112266	4.61459	1.76716e-06	1.48331e-05	GO:0006898	BP	ath|pacid=19645240,ptr|Potri.004G186100.1,ptr|Potri.005G120700.1,ath|pacid=19658059,ptr|Potri.011G081500.1,ptr|Potri.015G081400.1,smo|88449,ath|pacid=19653815,ptr|Potri.014G042600.1,osa|ID=LOC_Os03g10180.1.MSUv7.0,ptr|Potri.005G181700.1,ath|pacid=19655715,ptr|Potri.002G079200.1,ptr|Potri.002G134300.1,ptr|Potri.014G173500.1
positive regulation of abscisic acid-activated signaling pathway	17	0.000587138	0.00014681	3.99931	2.51507e-06	2.10021e-05	GO:0009789	BP	ath|pacid=19644736,osa|ID=LOC_Os01g53840.1.MSUv7.0,ath|pacid=19658891,ath|pacid=19652853,ath|pacid=19667407,ath|pacid=19653469,ath|pacid=19667921,ath|pacid=19638754,osa|ID=LOC_Os06g10880.1.MSUv7.0,ath|pacid=19670428,ath|pacid=19665004,ath|pacid=19641214,osa|ID=LOC_Os01g64730.1.MSUv7.0,ath|pacid=19658004,ath|pacid=19652775,ath|pacid=19653207,ath|pacid=19670519
exocyst	51	0.00176141	0.000854952	2.06025	2.53677e-06	2.10747e-05	GO:0000145	CC	ath|pacid=19661712,osa|ID=LOC_Os02g05620.1.MSUv7.0,ptr|Potri.008G048700.1,ath|pacid=19669142,osa|ID=LOC_Os06g48330.1.MSUv7.0,ptr|Potri.013G152900.1,ptr|Potri.001G060700.1,ptr|Potri.014G015500.1,ptr|Potri.017G094000.1,ptr|Potri.006G214300.1,ptr|Potri.017G093900.1,osa|ID=LOC_Os07g38060.1.MSUv7.0,osa|ID=LOC_Os01g55799.2.MSUv7.0,ptr|Potri.017G068000.1,ath|pacid=19656974,ptr|Potri.019G124000.1,ptr|Pot…
leaf vascular tissue pattern formation	18	0.000621676	0.000164082	3.78882	2.71461e-06	2.2437e-05	GO:0010305	BP	osa|ID=LOC_Os01g69940.1.MSUv7.0,ath|pacid=19656083,ptr|Potri.005G236700.1,ptr|Potri.003G171300.1,ath|pacid=19650296,osa|ID=ChrSy.fgenesh.mRNA.81.MSUv7.0,ath|pacid=19667147,ptr|Potri.001G057100.1,osa|ID=LOC_Os04g56850.1.MSUv7.0,osa|ID=LOC_Os03g01012.1.MSUv7.0,ath|pacid=19670960,osa|ID=LOC_Os01g10800.1.MSUv7.0,ptr|Potri.002G024700.1,ath|pacid=19638622,ath|pacid=19646887,ptr|Potri.007G027300.1,ath|p…
red, far-red light phototransduction	32	0.0011052	0.000431794	2.55956	2.84048e-06	2.33583e-05	GO:0009585	BP	osa|ID=LOC_Os06g07010.1.MSUv7.0,ppa|Pp3c12_6520V3.1.p,osa|ID=LOC_Os03g45300.1.MSUv7.0,ath|pacid=19660585,ptr|Potri.001G201600.1,ath|pacid=19662376,ath|pacid=19648665,ptr|Potri.003G031200.1,ptr|Potri.010G029000.1,ptr|Potri.018G007100.1,ath|pacid=19643258,ath|pacid=19671331,ptr|Potri.T137500.1,ptr|Potri.016G058700.1,ath|pacid=19654211,ptr|Potri.008G199300.1,ptr|Potri.002G239400.1,ath|pacid=19658674…
DNA-templated transcription, termination	10	0.000345375	5.18153e-05	6.66552	4.09903e-06	3.3369e-05	GO:0006353	BP	ptr|Potri.005G225200.1,osa|ID=LOC_Os03g08480.1.MSUv7.0,ptr|Potri.002G037800.1,ath|pacid=19652285,ath|pacid=19651955,ath|pacid=19648303,ath|pacid=19659316,ptr|Potri.004G059300.1,ptr|Potri.011G069300.1,ath|pacid=19672868
protein desumoylation	10	0.000345375	5.18153e-05	6.66552	4.09903e-06	3.3369e-05	GO:0016926	BP	osa|ID=LOC_Os01g33520.1.MSUv7.0,ptr|Potri.004G091800.1,ptr|Potri.017G123200.1,ath|pacid=19651957,ath|pacid=19658488,osa|ID=LOC_Os06g29310.1.MSUv7.0,ptr|Potri.015G090800.1,ptr|Potri.010G214500.1,osa|ID=LOC_Os04g32230.1.MSUv7.0,ath|pacid=19651059
photoperiodism, flowering	17	0.000587138	0.000155446	3.77713	5.26811e-06	4.26717e-05	GO:0048573	BP	ppa|Pp3c12_6520V3.1.p,ath|pacid=19652805,ath|pacid=19661858,ath|pacid=19658517,ath|pacid=19651985,ath|pacid=19664960,ppa|Pp3c4_3650V3.1.p,ath|pacid=19642594,ath|pacid=19666975,ath|pacid=19638459,ath|pacid=19668792,ath|pacid=19673206,ath|pacid=19645446,ath|pacid=19664102,ath|pacid=19648967,ptr|Potri.001G017300.1,ath|pacid=19642828
regulation of antifungal innate immune response	5	0.000172688	8.63588e-06	19.9965	6.61513e-06	4.91583e-05	GO:1905034	BP	osa|ID=LOC_Os01g43440.1.MSUv7.0,ppa|Pp3c3_3780V3.1.p,osa|ID=LOC_Os06g44010.1.MSUv7.0,ath|pacid=19650197,smo|125817
5alpha,9alpha,10beta-labda-8(20),13-dien-15-yl diphosphate biosynthetic process	5	0.000172688	8.63588e-06	19.9965	6.61513e-06	4.91583e-05	GO:1901949	BP	smo|412139,smo|402349,smo|407280,smo|418910,smo|439448
5alpha,9alpha,10beta-labda-8(20),13-dien-15-yl diphosphate catabolic process	5	0.000172688	8.63588e-06	19.9965	6.61513e-06	4.91583e-05	GO:1901948	BP	smo|412139,smo|402349,smo|407280,smo|418910,smo|439448
miltiradiene biosynthetic process	5	0.000172688	8.63588e-06	19.9965	6.61513e-06	4.91583e-05	GO:1901946	BP	smo|412139,smo|402349,smo|407280,smo|418910,smo|439448
regulation of production of siRNA involved in chromatin silencing by small RNA	5	0.000172688	8.63588e-06	19.9965	6.61513e-06	4.91583e-05	GO:0070921	BP	ptr|Potri.002G172000.1,osa|ID=LOC_Os01g13404.1.MSUv7.0,ptr|Potri.015G012600.1,ath|pacid=19659332,ptr|Potri.012G016000.1
galactomannan biosynthetic process	5	0.000172688	8.63588e-06	19.9965	6.61513e-06	4.91583e-05	GO:0051070	BP	ath|pacid=19644023,ptr|Potri.014G006100.1,ath|pacid=19643557,osa|ID=LOC_Os02g49140.1.MSUv7.0,osa|ID=LOC_Os11g34390.1.MSUv7.0
adventitious root development	5	0.000172688	8.63588e-06	19.9965	6.61513e-06	4.91583e-05	GO:0048830	BP	ath|pacid=19662131,ath|pacid=19668718,ath|pacid=19644050,ptr|Potri.002G041100.1,ath|pacid=19651811
hydroxycinnamate 4-beta-glucosyltransferase activity	5	0.000172688	8.63588e-06	19.9965	6.61513e-06	4.91583e-05	GO:0047218	MF	ath|pacid=19648179,ath|pacid=19673322,ath|pacid=19671065,ath|pacid=19648142,ath|pacid=19644564
L-tryptophan:2-oxoglutarate aminotransferase activity	5	0.000172688	8.63588e-06	19.9965	6.61513e-06	4.91583e-05	GO:0050362	MF	ath|pacid=19655437,ath|pacid=19652180,ath|pacid=19648828,osa|ID=LOC_Os01g07500.1.MSUv7.0,osa|ID=LOC_Os05g07720.1.MSUv7.0
flavonol 7-O-beta-glucosyltransferase activity	5	0.000172688	8.63588e-06	19.9965	6.61513e-06	4.91583e-05	GO:0033836	MF	ath|pacid=19653032,ath|pacid=19655863,ath|pacid=19663245,ath|pacid=19645841,ath|pacid=19640432
sesquiterpenoid biosynthetic process	5	0.000172688	8.63588e-06	19.9965	6.61513e-06	4.91583e-05	GO:0016106	BP	ath|pacid=19665461,ath|pacid=19665539,ath|pacid=19648569,ath|pacid=19647570,ath|pacid=19648633
negative regulation of histone acetylation	5	0.000172688	8.63588e-06	19.9965	6.61513e-06	4.91583e-05	GO:0035067	BP	ath|pacid=19662836,ptr|Potri.015G089000.1,ath|pacid=19646745,ptr|Potri.012G092400.1,ath|pacid=19641271
cellular response to sulfur starvation	5	0.000172688	8.63588e-06	19.9965	6.61513e-06	4.91583e-05	GO:0010438	BP	osa|ID=LOC_Os05g43040.1.MSUv7.0,ath|pacid=19671033,ath|pacid=19658766,ath|pacid=19652379,ath|pacid=19671768
galactoglucomannan metabolic process	5	0.000172688	8.63588e-06	19.9965	6.61513e-06	4.91583e-05	GO:0010392	BP	ath|pacid=19644023,ptr|Potri.014G006100.1,ath|pacid=19643557,osa|ID=LOC_Os02g49140.1.MSUv7.0,osa|ID=LOC_Os11g34390.1.MSUv7.0
regulation of abscisic acid biosynthetic process	5	0.000172688	8.63588e-06	19.9965	6.61513e-06	4.91583e-05	GO:0010115	BP	ath|pacid=19657553,ath|pacid=19654936,osa|ID=LOC_Os03g59610.1.MSUv7.0,ath|pacid=19651362,ath|pacid=19667493
cytokinin catabolic process	5	0.000172688	8.63588e-06	19.9965	6.61513e-06	4.91583e-05	GO:0009823	BP	ath|pacid=19646864,ath|pacid=19653979,ath|pacid=19670108,ath|pacid=19642980,ath|pacid=19639435
exocyst assembly	5	0.000172688	8.63588e-06	19.9965	6.61513e-06	4.91583e-05	GO:0001927	BP	osa|ID=LOC_Os07g38060.1.MSUv7.0,ptr|Potri.012G120000.1,ath|pacid=19651151,ptr|Potri.015G118500.1,ptr|Potri.015G119300.1
DNA-directed RNA polymerase complex	5	0.000172688	8.63588e-06	19.9965	6.61513e-06	4.91583e-05	GO:0000428	CC	osa|ID=LOC_Os11g04730.1.MSUv7.0,ptr|Potri.016G038500.1,osa|ID=LOC_Os05g06490.1.MSUv7.0,ptr|Potri.001G025500.1,osa|ID=LOC_Os12g04510.1.MSUv7.0
clathrin-coated vesicle	29	0.00100159	0.000388614	2.57733	7.074e-06	5.23282e-05	GO:0030136	CC	ptr|Potri.006G255000.1,osa|ID=LOC_Os09g27570.1.MSUv7.0,ath|pacid=19652277,ptr|Potri.008G140100.1,ath|pacid=19668149,ath|pacid=19648710,ath|pacid=19654073,ath|pacid=19653501,ptr|Potri.018G026900.1,ptr|Potri.002G224500.1,osa|ID=LOC_Os12g06740.1.MSUv7.0,osa|ID=LOC_Os05g02140.1.MSUv7.0,osa|ID=LOC_Os11g14000.1.MSUv7.0,osa|ID=LOC_Os08g36410.1.MSUv7.0,ath|pacid=19647864,ath|pacid=19654612,ppa|Pp3c9_1501…
stress-activated protein kinase signaling cascade	30	0.00103613	0.000414522	2.49957	8.8502e-06	6.51697e-05	GO:0031098	BP	ath|pacid=19661267,ath|pacid=19642954,ath|pacid=19652221,ath|pacid=19640244,ath|pacid=19673215,ath|pacid=19648823,osa|ID=LOC_Os02g46760.1.MSUv7.0,ath|pacid=19645838,ath|pacid=19668658,ptr|Potri.002G088900.1,ptr|Potri.007G044800.1,ptr|Potri.008G163800.1,ath|pacid=19647272,osa|ID=LOC_Os06g05520.1.MSUv7.0,ath|pacid=19653458,ath|pacid=19659999,osa|ID=LOC_Os03g47470.1.MSUv7.0,ptr|Potri.001G138800.1,os…
cysteine-type endopeptidase inhibitor activity	18	0.000621676	0.000181353	3.42798	1.03239e-05	7.56772e-05	GO:0004869	MF	ptr|Potri.009G022300.1,ptr|Potri.006G014500.1,osa|ID=LOC_Os03g11170.1.MSUv7.0,smo|19455,ath|pacid=19665768,ath|pacid=19638323,osa|ID=LOC_Os03g11180.1.MSUv7.0,ptr|Potri.001G225800.1,ptr|Potri.014G149300.1,osa|ID=LOC_Os03g11160.1.MSUv7.0,osa|ID=LOC_Os01g68670.1.MSUv7.0,osa|ID=LOC_Os01g68660.1.MSUv7.0,ppa|Pp3c13_18300V3.1.p,ptr|Potri.002G235800.1,ptr|Potri.006G014700.1,ptr|Potri.006G014600.1,osa|ID=…
xylan catabolic process	12	0.000414451	8.63588e-05	4.79917	1.26016e-05	9.19579e-05	GO:0045493	BP	osa|ID=LOC_Os01g71080.1.MSUv7.0,osa|ID=LOC_Os01g71070.1.MSUv7.0,osa|ID=LOC_Os10g21100.1.MSUv7.0,osa|ID=LOC_Os01g71090.1.MSUv7.0,osa|ID=LOC_Os01g71130.1.MSUv7.0,osa|ID=LOC_Os01g71140.1.MSUv7.0,ptr|Potri.001G021100.1,osa|ID=LOC_Os01g71160.1.MSUv7.0,osa|ID=LOC_Os03g10478.1.MSUv7.0,osa|ID=LOC_Os10g21110.1.MSUv7.0,osa|ID=LOC_Os01g71094.1.MSUv7.0,osa|ID=LOC_Os01g71060.1.MSUv7.0
root cap development	7	0.000241763	2.59076e-05	9.33172	1.37962e-05	9.97763e-05	GO:0048829	BP	ath|pacid=19648997,ath|pacid=19650722,osa|ID=LOC_Os06g33940.1.MSUv7.0,ath|pacid=19652892,ath|pacid=19662180,ath|pacid=19656476,osa|ID=LOC_Os03g43670.1.MSUv7.0
SAGA-type complex	7	0.000241763	2.59076e-05	9.33172	1.37962e-05	9.97763e-05	GO:0070461	CC	ptr|Potri.001G296200.1,ptr|Potri.009G090400.1,smo|420782,osa|ID=LOC_Os03g55450.1.MSUv7.0,ptr|Potri.009G090500.1,ptr|Potri.001G296300.1,ptr|Potri.003G187400.1
purine nucleobase transport	6	0.000207225	1.72718e-05	11.9979	1.41724e-05	0.000101143	GO:0006863	BP	ath|pacid=19646689,ath|pacid=19656757,ath|pacid=19651121,ath|pacid=19651596,ath|pacid=19642873,ath|pacid=19656819
indoleacetic acid biosynthetic process	6	0.000207225	1.72718e-05	11.9979	1.41724e-05	0.000101143	GO:0009684	BP	ath|pacid=19652180,ath|pacid=19645973,ath|pacid=19641568,ath|pacid=19671336,ath|pacid=19644050,ath|pacid=19643189
regulation of nuclear division	6	0.000207225	1.72718e-05	11.9979	1.41724e-05	0.000101143	GO:0051783	BP	osa|ID=LOC_Os04g39670.1.MSUv7.0,ath|pacid=19661347,ath|pacid=19642400,ptr|Potri.006G057800.1,ptr|Potri.016G050300.1,osa|ID=LOC_Os02g37850.2.MSUv7.0
fruit development	10	0.000345375	6.04511e-05	5.7133	1.53041e-05	0.00010874	GO:0010154	BP	ath|pacid=19667658,ath|pacid=19664755,ath|pacid=19662029,ath|pacid=19652685,ath|pacid=19670614,ath|pacid=19654973,ath|pacid=19654189,ath|pacid=19671289,ath|pacid=19645603,osa|ID=LOC_Os02g14730.1.MSUv7.0
RNA polymerase V complex	13	0.000448988	0.000103631	4.33259	1.61519e-05	0.000114262	GO:0000419	CC	ptr|Potri.002G172000.1,osa|ID=LOC_Os01g13404.1.MSUv7.0,ath|pacid=19641622,ptr|Potri.015G012600.1,ath|pacid=19658423,ath|pacid=19659332,ath|pacid=19662043,ath|pacid=19647213,ath|pacid=19644150,ath|pacid=19662175,ptr|Potri.012G016000.1,ptr|Potri.001G025500.1,ath|pacid=19642422
chromosome, centromeric region	18	0.000621676	0.000189989	3.27216	1.89035e-05	0.000133146	GO:0000775	CC	osa|ID=LOC_Os05g38640.1.MSUv7.0,osa|ID=LOC_Os10g31930.1.MSUv7.0,ath|pacid=19668812,ath|pacid=19659705,ath|pacid=19653219,ath|pacid=19655910,ptr|Potri.010G229100.1,ath|pacid=19662568,ath|pacid=19648366,ptr|Potri.004G216000.1,ath|pacid=19672404,ath|pacid=19639334,ath|pacid=19667873,ptr|Potri.008G032600.1,ptr|Potri.009G006100.1,ath|pacid=19642323,ath|pacid=19661363,ath|pacid=19640393
1-phosphatidylinositol binding	25	0.000863439	0.000328163	2.63112	2.08337e-05	0.000146107	GO:0005545	MF	ptr|Potri.006G255000.1,osa|ID=LOC_Os09g27570.1.MSUv7.0,ath|pacid=19652277,ptr|Potri.008G140100.1,ath|pacid=19654073,ath|pacid=19653501,ptr|Potri.018G026900.1,ptr|Potri.002G224500.1,osa|ID=LOC_Os12g06740.1.MSUv7.0,osa|ID=LOC_Os05g02140.1.MSUv7.0,osa|ID=LOC_Os11g14000.1.MSUv7.0,osa|ID=LOC_Os08g36410.1.MSUv7.0,ath|pacid=19647864,ath|pacid=19654612,ppa|Pp3c9_15010V3.1.p,ppa|Pp3c2_4270V3.1.p,ptr|Potri…
vesicle fusion	44	0.00151965	0.000759957	1.99965	2.341e-05	0.000163467	GO:0006906	BP	ppa|Pp3c1_23960V3.1.p,ptr|Potri.003G048600.1,ptr|Potri.018G025800.1,ath|pacid=19646463,ppa|Pp3c1_23940V3.1.p,ppa|Pp3c17_14090V3.1.p,ath|pacid=19647540,ppa|Pp3c16_5350V3.1.p,ppa|Pp3c14_10430V3.1.p,ppa|Pp3c24_8583V3.1.p,ptr|Potri.011G043700.1,osa|ID=LOC_Os08g01880.1.MSUv7.0,ptr|Potri.013G094900.1,ath|pacid=19650554,ptr|Potri.012G016400.1,ath|pacid=19654297,ath|pacid=19666384,ath|pacid=19671590,ath|…
cell cycle arrest	11	0.000379913	7.77229e-05	4.88804	2.42303e-05	0.000168468	GO:0007050	BP	ptr|Potri.009G103600.1,ath|pacid=19672422,smo|414644,osa|ID=LOC_Os03g04490.1.MSUv7.0,osa|ID=LOC_Os10g33310.1.MSUv7.0,ath|pacid=19654988,ptr|Potri.001G314000.1,ptr|Potri.004G142100.1,ptr|Potri.002G242100.1,ath|pacid=19660018,ptr|Potri.017G054000.1
protein storage vacuole	9	0.000310838	5.18153e-05	5.99896	2.77487e-05	0.000192106	GO:0000326	CC	ptr|Potri.009G114300.1,ath|pacid=19652698,ath|pacid=19657192,ptr|Potri.004G153100.1,ath|pacid=19643196,ath|pacid=19649652,ptr|Potri.009G114600.1,ath|pacid=19667672,osa|ID=LOC_Os02g15090.1.MSUv7.0
acyl-CoA hydrolase activity	13	0.000448988	0.000112266	3.99931	3.64017e-05	0.00025094	GO:0047617	MF	ath|pacid=19642452,osa|ID=LOC_Os02g32200.1.MSUv7.0,ptr|Potri.002G155500.1,ath|pacid=19663519,ptr|Potri.009G042100.1,osa|ID=LOC_Os07g27960.1.MSUv7.0,ath|pacid=19654578,ptr|Potri.003G051900.1,osa|ID=LOC_Os07g27870.1.MSUv7.0,ptr|Potri.014G078900.1,ath|pacid=19660306,osa|ID=LOC_Os01g12910.1.MSUv7.0,osa|ID=LOC_Os01g12920.1.MSUv7.0
cellular response to abscisic acid stimulus	14	0.000483526	0.000129538	3.73269	3.88737e-05	0.000266845	GO:0071215	BP	ath|pacid=19645911,ath|pacid=19657192,ath|pacid=19651985,osa|ID=LOC_Os01g43440.1.MSUv7.0,ath|pacid=19650570,ath|pacid=19659840,ath|pacid=19661679,ath|pacid=19670259,ppa|Pp3c3_3780V3.1.p,ath|pacid=19667672,ath|pacid=19650197,ath|pacid=19656062,smo|125817,ath|pacid=19665034
regulation of chromatin silencing	10	0.000345375	6.9087e-05	4.99914	4.65179e-05	0.00031797	GO:0031935	BP	smo|91078,ptr|Potri.012G089000.1,ath|pacid=19648325,ptr|Potri.015G079400.1,ath|pacid=19646493,ppa|Pp3c27_2580V3.1.p,ath|pacid=19645695,ptr|Potri.018G002800.1,ptr|Potri.006G279100.1,ath|pacid=19656963
DNA methylation	8	0.0002763	4.31794e-05	6.39889	4.90895e-05	0.000331354	GO:0006306	BP	osa|ID=LOC_Os05g04330.1.MSUv7.0,ath|pacid=19650312,ptr|Potri.010G152200.1,ath|pacid=19661359,ath|pacid=19659332,ath|pacid=19662175,ath|pacid=19667185,ath|pacid=19642422
leaf senescence	35	0.00120881	0.000569968	2.12085	4.89285e-05	0.000331354	GO:0010150	BP	ath|pacid=19641759,ath|pacid=19657553,ath|pacid=19666406,ath|pacid=19652696,ath|pacid=19638287,ath|pacid=19665756,ath|pacid=19639869,osa|ID=LOC_Os04g54390.1.MSUv7.0,ath|pacid=19669007,ath|pacid=19661468,osa|ID=LOC_Os01g09620.1.MSUv7.0,ath|pacid=19640357,ath|pacid=19651362,ath|pacid=19664734,ath|pacid=19649651,ath|pacid=19654641,ath|pacid=19658021,ath|pacid=19645584,ath|pacid=19663803,ath|pacid=19…
guard mother cell differentiation	8	0.0002763	4.31794e-05	6.39889	4.90895e-05	0.000331354	GO:0010444	BP	ath|pacid=19652459,ath|pacid=19638188,ath|pacid=19651426,ath|pacid=19668210,ath|pacid=19663089,osa|ID=LOC_Os05g50900.1.MSUv7.0,ath|pacid=19665233,ath|pacid=19643759
brassinosteroid mediated signaling pathway	34	0.00117428	0.000552696	2.12463	5.99716e-05	0.000403129	GO:0009742	BP	ath|pacid=19639058,osa|ID=LOC_Os04g56500.1.MSUv7.0,ath|pacid=19659148,ptr|Potri.001G386900.1,smo|437216,ppa|Pp3c20_1120V3.1.p,ath|pacid=19657943,ath|pacid=19638993,ath|pacid=19669266,ath|pacid=19645923,osa|ID=LOC_Os09g28550.1.MSUv7.0,ptr|Potri.007G030700.1,ath|pacid=19669550,ath|pacid=19671924,ptr|Potri.005G126400.1,ptr|Potri.002G133700.1,ath|pacid=19652260,ath|pacid=19671252,ptr|Potri.011G106800…
regulation of photoperiodism, flowering	15	0.000518063	0.000155446	3.33276	7.36674e-05	0.000493146	GO:2000028	BP	ath|pacid=19643912,ath|pacid=19655364,ath|pacid=19658829,ptr|Potri.003G045000.1,ath|pacid=19671977,ath|pacid=19646745,ptr|Potri.006G233800.1,ath|pacid=19660653,osa|ID=LOC_Os01g38530.1.MSUv7.0,ath|pacid=19644988,ath|pacid=19648519,osa|ID=LOC_Os06g05060.1.MSUv7.0,ath|pacid=19639222,ath|pacid=19662448,ath|pacid=19642828
UDP-glucose:hexose-1-phosphate uridylyltransferase activity	7	0.000241763	3.45435e-05	6.99879	8.32853e-05	0.000555235	GO:0008108	MF	osa|ID=LOC_Os07g07550.1.MSUv7.0,ath|pacid=19669820,ppa|Pp3c2_1350V3.1.p,ppa|Pp3c17_20460V3.1.p,ptr|Potri.006G233200.1,smo|74004,ptr|Potri.019G034400.1
plant-type sporogenesis	4	0.00013815	8.63588e-06	15.9972	0.000133433	0.000761133	GO:0048236	BP	ptr|Potri.002G160100.1,ath|pacid=19653585,ptr|Potri.014G084800.1,ath|pacid=19670104
sperm capacitation	4	0.00013815	8.63588e-06	15.9972	0.000133433	0.000761133	GO:0048240	BP	ptr|Potri.003G191800.1,ath|pacid=19653107,ptr|Potri.009G077000.1,ptr|Potri.001G353600.1
negative regulation of short-day photoperiodism, flowering	4	0.00013815	8.63588e-06	15.9972	0.000133433	0.000761133	GO:0048577	BP	ath|pacid=19669343,ath|pacid=19672364,ath|pacid=19647294,ath|pacid=19659472
root hair initiation	6	0.000207225	2.59076e-05	7.99862	0.000130624	0.000761133	GO:0048766	BP	ath|pacid=19652311,ath|pacid=19639052,ath|pacid=19645236,ath|pacid=19670253,ath|pacid=19666282,ath|pacid=19657222
sinapate 1-glucosyltransferase activity	4	0.00013815	8.63588e-06	15.9972	0.000133433	0.000761133	GO:0050284	MF	ath|pacid=19648179,ath|pacid=19648142,ath|pacid=19644564,ath|pacid=19661318
maintenance of protein location in nucleus	4	0.00013815	8.63588e-06	15.9972	0.000133433	0.000761133	GO:0051457	BP	osa|ID=LOC_Os12g02870.1.MSUv7.0,osa|ID=LOC_Os11g03110.1.MSUv7.0,ptr|Potri.006G114200.1,ath|pacid=19661931
cellular response to chitin	4	0.00013815	8.63588e-06	15.9972	0.000133433	0.000761133	GO:0071323	BP	ath|pacid=19673215,osa|ID=LOC_Os06g41960.1.MSUv7.0,ath|pacid=19640620,ath|pacid=19638480
cellular response to fatty acid	4	0.00013815	8.63588e-06	15.9972	0.000133433	0.000761133	GO:0071398	BP	ath|pacid=19638878,ath|pacid=19649111,ath|pacid=19651705,ath|pacid=19656447
detoxification of cadmium ion	4	0.00013815	8.63588e-06	15.9972	0.000133433	0.000761133	GO:0071585	BP	ptr|Potri.017G123400.1,ath|pacid=19652875,ath|pacid=19665879,ath|pacid=19650596
nitrate import	6	0.000207225	2.59076e-05	7.99862	0.000130624	0.000761133	GO:1902025	BP	ath|pacid=19661797,ath|pacid=19641098,ath|pacid=19653663,ath|pacid=19639733,ath|pacid=19658079,ath|pacid=19665407
stamen filament development	6	0.000207225	2.59076e-05	7.99862	0.000130624	0.000761133	GO:0080086	BP	ath|pacid=19661266,ath|pacid=19650216,ath|pacid=19653463,ath|pacid=19669066,ath|pacid=19654973,ath|pacid=19663588
regulation of salicylic acid biosynthetic process	4	0.00013815	8.63588e-06	15.9972	0.000133433	0.000761133	GO:0080142	BP	ath|pacid=19671217,ath|pacid=19658629,ath|pacid=19663803,ath|pacid=19654515
axillary shoot meristem initiation	4	0.00013815	8.63588e-06	15.9972	0.000133433	0.000761133	GO:0090506	BP	ath|pacid=19665121,ath|pacid=19649278,ath|pacid=19646478,ath|pacid=19641183
plant organ senescence	4	0.00013815	8.63588e-06	15.9972	0.000133433	0.000761133	GO:0090693	BP	ath|pacid=19644938,ath|pacid=19671977,ath|pacid=19648519,ath|pacid=19646100
negative regulation of trichome patterning	4	0.00013815	8.63588e-06	15.9972	0.000133433	0.000761133	GO:1900033	BP	ath|pacid=19640481,ath|pacid=19642648,ath|pacid=19639028,ath|pacid=19654682
active borate transmembrane transporter activity	4	0.00013815	8.63588e-06	15.9972	0.000133433	0.000761133	GO:0046715	MF	osa|ID=LOC_Os10g36924.1.MSUv7.0,ath|pacid=19663868,ath|pacid=19646364,ath|pacid=19656701
regulation of phosphatidate phosphatase activity	4	0.00013815	8.63588e-06	15.9972	0.000133433	0.000761133	GO:1903730	BP	ptr|Potri.002G111500.1,ath|pacid=19645013,osa|ID=LOC_Os02g30640.1.MSUv7.0,ptr|Potri.005G153300.1
negative regulation of stomatal complex development	4	0.00013815	8.63588e-06	15.9972	0.000133433	0.000761133	GO:2000122	BP	ath|pacid=19653182,ath|pacid=19641929,ptr|Potri.013G116600.1,ath|pacid=19639352
integument development	4	0.00013815	8.63588e-06	15.9972	0.000133433	0.000761133	GO:0080060	BP	ath|pacid=19669959,ath|pacid=19662760,ath|pacid=19667542,ath|pacid=19653336
cellular response to nitrogen levels	10	0.000345375	7.77229e-05	4.44368	0.000120859	0.000761133	GO:0043562	BP	ath|pacid=19654194,ath|pacid=19648828,ath|pacid=19639959,osa|ID=LOC_Os09g20010.1.MSUv7.0,ptr|Potri.009G008700.1,ath|pacid=19668360,ptr|Potri.009G021600.1,ptr|Potri.001G220800.1,ptr|Potri.004G213600.1,ath|pacid=19666343
heterochromatin	4	0.00013815	8.63588e-06	15.9972	0.000133433	0.000761133	GO:0000792	CC	osa|ID=LOC_Os05g38640.1.MSUv7.0,ath|pacid=19672404,ath|pacid=19665863,ath|pacid=19671451
ELL-EAF complex	4	0.00013815	8.63588e-06	15.9972	0.000133433	0.000761133	GO:0032783	CC	ptr|Potri.008G127900.1,ath|pacid=19657230,ptr|Potri.010G114900.1,osa|ID=LOC_Os01g32300.1.MSUv7.0
nuclear cohesin complex	4	0.00013815	8.63588e-06	15.9972	0.000133433	0.000761133	GO:0000798	CC	ath|pacid=19669176,ptr|Potri.001G225600.1,osa|ID=LOC_Os08g16610.1.MSUv7.0,ath|pacid=19659695
mitochondrial RNA processing	4	0.00013815	8.63588e-06	15.9972	0.000133433	0.000761133	GO:0000963	BP	ath|pacid=19643373,ptr|Potri.006G181800.1,osa|ID=LOC_Os06g08660.1.MSUv7.0,ath|pacid=19645252
defense response to nematode	6	0.000207225	2.59076e-05	7.99862	0.000130624	0.000761133	GO:0002215	BP	ptr|Potri.011G062100.1,osa|ID=LOC_Os02g20870.1.MSUv7.0,ath|pacid=19658273,ath|pacid=19647057,ath|pacid=19669507,ath|pacid=19644698
beta-1,4-mannosylglycoprotein 4-beta-N-acetylglucosaminyltransferase activity	4	0.00013815	8.63588e-06	15.9972	0.000133433	0.000761133	GO:0003830	MF	ptr|Potri.018G127900.1,osa|ID=LOC_Os12g41780.2.MSUv7.0,ath|pacid=19640795,ptr|Potri.006G066700.1
diacylglycerol cholinephosphotransferase activity	6	0.000207225	2.59076e-05	7.99862	0.000130624	0.000761133	GO:0004142	MF	ath|pacid=19661795,ppa|Pp3c20_11410V3.1.p,ptr|Potri.001G204100.1,ath|pacid=19665089,ptr|Potri.003G032200.1,osa|ID=LOC_Os06g40500.1.MSUv7.0
polar nucleus	4	0.00013815	8.63588e-06	15.9972	0.000133433	0.000761133	GO:0043078	CC	ath|pacid=19656563,ath|pacid=19642372,ath|pacid=19672717,ath|pacid=19643084
lysophospholipase activity	4	0.00013815	8.63588e-06	15.9972	0.000133433	0.000761133	GO:0004622	MF	smo|113971,osa|ID=LOC_Os02g11720.1.MSUv7.0,ppa|Pp3c19_14430V3.1.p,ath|pacid=19655260
auxin catabolic process	4	0.00013815	8.63588e-06	15.9972	0.000133433	0.000761133	GO:0009852	BP	ath|pacid=19651549,osa|ID=LOC_Os04g39980.1.MSUv7.0,ptr|Potri.001G455400.1,ath|pacid=19652885
ent-kaurene synthase activity	4	0.00013815	8.63588e-06	15.9972	0.000133433	0.000761133	GO:0009899	MF	ath|pacid=19655644,osa|ID=LOC_Os04g52230.1.MSUv7.0,ptr|Potri.008G082700.1,ptr|Potri.008G082400.1
alpha-L-fucosidase activity	4	0.00013815	8.63588e-06	15.9972	0.000133433	0.000761133	GO:0004560	MF	ath|pacid=19648433,ptr|Potri.001G298800.1,ptr|Potri.009G093400.1,ath|pacid=19639744
epidermal cell fate specification	4	0.00013815	8.63588e-06	15.9972	0.000133433	0.000761133	GO:0009957	BP	ath|pacid=19653636,ath|pacid=19666050,ath|pacid=19638141,ath|pacid=19670230
specification of carpel identity	4	0.00013815	8.63588e-06	15.9972	0.000133433	0.000761133	GO:0010094	BP	osa|ID=LOC_Os01g03840.1.MSUv7.0,ath|pacid=19657480,ath|pacid=19653208,ptr|Potri.010G124200.1
nectary development	4	0.00013815	8.63588e-06	15.9972	0.000133433	0.000761133	GO:0010254	BP	ath|pacid=19660520,ath|pacid=19652993,ath|pacid=19642117,osa|ID=LOC_Os03g11600.1.MSUv7.0
homogalacturonan biosynthetic process	4	0.00013815	8.63588e-06	15.9972	0.000133433	0.000761133	GO:0010289	BP	ptr|Potri.002G098000.1,ptr|Potri.005G163900.1,osa|ID=LOC_Os02g51860.1.MSUv7.0,ath|pacid=19652544
regulation of salicylic acid metabolic process	4	0.00013815	8.63588e-06	15.9972	0.000133433	0.000761133	GO:0010337	BP	ath|pacid=19665817,ath|pacid=19661302,ath|pacid=19643501,ath|pacid=19657005
positive regulation of auxin biosynthetic process	4	0.00013815	8.63588e-06	15.9972	0.000133433	0.000761133	GO:0010601	BP	ath|pacid=19650395,ath|pacid=19638227,ath|pacid=19656887,ath|pacid=19657596
trans-Golgi network transport vesicle membrane	4	0.00013815	8.63588e-06	15.9972	0.000133433	0.000761133	GO:0012510	CC	ptr|Potri.005G047600.1,osa|ID=LOC_Os03g06410.1.MSUv7.0,ptr|Potri.013G034800.1,ath|pacid=19654068
negative regulation of ATPase activity	4	0.00013815	8.63588e-06	15.9972	0.000133433	0.000761133	GO:0032780	BP	ath|pacid=19668913,ptr|Potri.010G240400.1,osa|ID=LOC_Os02g33070.1.MSUv7.0,ptr|Potri.008G016800.1
chloroplast relocation	6	0.000207225	2.59076e-05	7.99862	0.000130624	0.000761133	GO:0009902	BP	ptr|Potri.005G255500.1,ath|pacid=19649336,osa|ID=LOC_Os01g13480.1.MSUv7.0,ptr|Potri.002G006100.1,ath|pacid=19657713,osa|ID=LOC_Os09g38090.1.MSUv7.0
regulation of meristem growth	11	0.000379913	9.49946e-05	3.99931	0.000140512	0.000795908	GO:0010075	BP	ath|pacid=19660076,ath|pacid=19654277,ath|pacid=19638769,ath|pacid=19639024,ath|pacid=19645583,ath|pacid=19670285,osa|ID=LOC_Os01g70260.2.MSUv7.0,ath|pacid=19666586,ath|pacid=19650704,osa|ID=LOC_Os02g39100.1.MSUv7.0,ath|pacid=19671261
regulation of mitotic spindle organization	11	0.000379913	9.49946e-05	3.99931	0.000140512	0.000795908	GO:0060236	BP	ath|pacid=19647173,ath|pacid=19666043,ppa|Pp3c5_10270V3.1.p,ath|pacid=19662121,osa|ID=LOC_Os06g03980.1.MSUv7.0,ptr|Potri.003G117800.1,osa|ID=LOC_Os03g11400.1.MSUv7.0,ptr|Potri.004G118700.1,ath|pacid=19645894,ptr|Potri.017G092100.1,ptr|Potri.001G114400.1
cytokinin biosynthetic process	20	0.000690751	0.000267712	2.5802	0.000169054	0.000954242	GO:0009691	BP	ath|pacid=19653994,osa|ID=LOC_Os01g73760.1.MSUv7.0,ptr|Potri.006G204800.1,ptr|Potri.009G141500.1,ath|pacid=19640661,osa|ID=LOC_Os05g46360.1.MSUv7.0,ptr|Potri.014G139300.1,ath|pacid=19661043,ptr|Potri.006G226100.1,ptr|Potri.016G072000.1,ptr|Potri.002G012500.1,ath|pacid=19654348,ptr|Potri.005G248900.1,ath|pacid=19644740,ath|pacid=19667367,ath|pacid=19660117,ptr|Potri.004G181800.1,ath|pacid=19665377…
negative regulation of leaf senescence	5	0.000172688	1.72718e-05	9.99827	0.000172204	0.000968649	GO:1900056	BP	ath|pacid=19655364,ath|pacid=19640006,ath|pacid=19638309,ath|pacid=19664734,ath|pacid=19643442
elongin complex	7	0.000241763	4.31794e-05	5.59903	0.000320301	0.00179546	GO:0070449	CC	ptr|Potri.005G241400.1,ptr|Potri.002G020000.1,osa|ID=LOC_Os11g06650.1.MSUv7.0,ath|pacid=19665917,ptr|Potri.001G307600.1,ath|pacid=19646556,osa|ID=LOC_Os12g06850.1.MSUv7.0
lateral root development	16	0.000552601	0.000198625	2.78213	0.000324084	0.00180418	GO:0048527	BP	ath|pacid=19641583,ath|pacid=19666706,ath|pacid=19645868,ath|pacid=19648828,ath|pacid=19641259,ath|pacid=19654141,ath|pacid=19638188,ath|pacid=19666754,ath|pacid=19661192,ath|pacid=19668284,ath|pacid=19657105,ath|pacid=19668181,ath|pacid=19656500,ath|pacid=19658399,ath|pacid=19652171,ath|pacid=19671264
lysosome	16	0.000552601	0.000198625	2.78213	0.000324084	0.00180418	GO:0005764	CC	osa|ID=LOC_Os05g01810.1.MSUv7.0,ath|pacid=19654024,ptr|Potri.015G087500.1,osa|ID=LOC_Os01g73980.1.MSUv7.0,ptr|Potri.012G090900.1,ath|pacid=19663683,osa|ID=LOC_Os08g44270.1.MSUv7.0,ath|pacid=19667641,ptr|Potri.002G005700.1,ath|pacid=19648866,ptr|Potri.005G256000.1,ptr|Potri.015G087400.1,ath|pacid=19654992,osa|ID=LOC_Os05g43230.1.MSUv7.0,osa|ID=LOC_Os11g14900.4.MSUv7.0,ath|pacid=19665039
transcription by RNA polymerase II	57	0.00196864	0.00120039	1.64	0.000328041	0.00181995	GO:0006366	BP	ath|pacid=19650078,ptr|Potri.005G217800.1,ptr|Potri.002G045400.1,ath|pacid=19652805,ath|pacid=19645236,ath|pacid=19641622,ath|pacid=19647356,osa|ID=LOC_Os01g13000.1.MSUv7.0,ptr|Potri.002G119200.1,ath|pacid=19651309,osa|ID=LOC_Os11g04730.1.MSUv7.0,ath|pacid=19661656,osa|ID=LOC_Os03g42100.1.MSUv7.0,osa|ID=LOC_Os08g39630.1.MSUv7.0,ptr|Potri.014G150600.1,ptr|Potri.009G094300.1,ath|pacid=19640804,ptr|…
regulation of chlorophyll biosynthetic process	8	0.0002763	6.04511e-05	4.57064	0.000468376	0.00258966	GO:0010380	BP	ath|pacid=19657553,ath|pacid=19650969,ath|pacid=19651362,ath|pacid=19647368,ath|pacid=19671977,ath|pacid=19648519,ath|pacid=19665186,ath|pacid=19640315
seed coat development	9	0.000310838	7.77229e-05	3.99931	0.000550345	0.00302223	GO:0010214	BP	ath|pacid=19654735,ath|pacid=19643557,ath|pacid=19652192,ath|pacid=19656755,ath|pacid=19638141,ath|pacid=19663000,ath|pacid=19646802,ath|pacid=19656440,ath|pacid=19640522
positive regulation of response to salt stress	9	0.000310838	7.77229e-05	3.99931	0.000550345	0.00302223	GO:1901002	BP	osa|ID=LOC_Os03g20090.1.MSUv7.0,osa|ID=LOC_Os03g04070.1.MSUv7.0,ath|pacid=19638188,ath|pacid=19651426,ath|pacid=19667690,ath|pacid=19665004,osa|ID=LOC_Os01g64730.1.MSUv7.0,osa|ID=LOC_Os01g66120.1.MSUv7.0,osa|ID=LOC_Os02g22130.1.MSUv7.0
regulation of abscisic acid-activated signaling pathway	10	0.000345375	9.49946e-05	3.63574	0.000576504	0.00315519	GO:0009787	BP	ath|pacid=19650969,ptr|Potri.T115600.1,ath|pacid=19647739,ath|pacid=19649336,ptr|Potri.001G289600.1,osa|ID=LOC_Os10g39430.1.MSUv7.0,ptr|Potri.008G190900.1,osa|ID=LOC_Os03g12930.1.MSUv7.0,ath|pacid=19655806,ath|pacid=19667493
trans-Golgi network membrane	6	0.000207225	3.45435e-05	5.99896	0.000594503	0.00324274	GO:0032588	CC	ptr|Potri.019G030500.1,ath|pacid=19664422,ath|pacid=19640248,ath|pacid=19648177,ath|pacid=19651821,ptr|Potri.010G052600.1
small GTPase mediated signal transduction	21	0.000725288	0.000319527	2.26988	0.000618985	0.00336495	GO:0007264	BP	ptr|Potri.015G073000.1,ath|pacid=19661230,ppa|Pp3c16_15000V3.1.p,ath|pacid=19639082,ath|pacid=19664752,ptr|Potri.007G056700.1,ath|pacid=19640420,ptr|Potri.005G110700.1,ptr|Potri.018G083400.1,ath|pacid=19647005,osa|ID=LOC_Os02g02840.1.MSUv7.0,osa|ID=LOC_Os05g43820.1.MSUv7.0,ath|pacid=19666224,ptr|Potri.011G061500.1,ptr|Potri.005G112300.1,ptr|Potri.012G077800.1,smo|165983,ath|pacid=19673283,ppa|Pp3…
pollen exine formation	14	0.000483526	0.000172718	2.79952	0.000698218	0.00378299	GO:0010584	BP	ath|pacid=19648327,osa|ID=LOC_Os03g15710.1.MSUv7.0,ath|pacid=19650450,ath|pacid=19656246,ath|pacid=19647300,ath|pacid=19638999,ath|pacid=19649043,osa|ID=LOC_Os02g44250.1.MSUv7.0,osa|ID=LOC_Os08g03682.1.MSUv7.0,ath|pacid=19663146,ath|pacid=19645369,ptr|Potri.001G120700.1,ath|pacid=19654329,ath|pacid=19651990
defense response to virus	15	0.000518063	0.000198625	2.60825	0.000928714	0.00499839	GO:0051607	BP	ath|pacid=19661880,ath|pacid=19641759,ath|pacid=19669592,ath|pacid=19667650,ath|pacid=19646151,ath|pacid=19668560,osa|ID=LOC_Os07g04530.1.MSUv7.0,ath|pacid=19645695,ath|pacid=19639471,ath|pacid=19667690,ath|pacid=19668105,ath|pacid=19668832,ath|pacid=19649865,ath|pacid=19673183,ath|pacid=19649794
negative regulation of response to salt stress	7	0.000241763	5.18153e-05	4.66586	0.000926495	0.00499839	GO:1901001	BP	ptr|Potri.002G099900.1,ath|pacid=19664736,ath|pacid=19648734,ath|pacid=19651861,ath|pacid=19660770,ath|pacid=19665422,ath|pacid=19648252
carpel development	8	0.0002763	6.9087e-05	3.99931	0.00109731	0.00588625	GO:0048440	BP	ath|pacid=19654016,ath|pacid=19638538,ath|pacid=19672649,ath|pacid=19654348,ath|pacid=19657480,ath|pacid=19652993,ath|pacid=19645603,ath|pacid=19653208
cytoplasmic dynein complex	14	0.000483526	0.000181353	2.66621	0.00110206	0.00589218	GO:0005868	CC	osa|ID=LOC_Os04g38880.1.MSUv7.0,ath|pacid=19671706,ppa|Pp3c11_9560V3.1.p,ath|pacid=19648925,ptr|Potri.004G034000.1,ath|pacid=19654987,ptr|Potri.011G126400.1,ppa|Pp3c26_11770V3.1.p,osa|ID=LOC_Os01g37490.1.MSUv7.0,ath|pacid=19661995,ptr|Potri.015G067800.1,ptr|Potri.003G052800.1,osa|ID=LOC_Os02g36990.1.MSUv7.0,ptr|Potri.008G133000.1
mRNA transcription	17	0.000587138	0.00025044	2.34442	0.00138402	0.00737536	GO:0009299	BP	ptr|Potri.005G225600.1,ptr|Potri.011G109900.1,ptr|Potri.001G390900.1,ath|pacid=19642020,ptr|Potri.013G046500.1,ptr|Potri.004G057300.1,ptr|Potri.014G142400.1,ath|pacid=19638833,ptr|Potri.002G214200.1,ath|pacid=19651809,ath|pacid=19647294,ptr|Potri.019G018600.1,ptr|Potri.002G037500.1,ptr|Potri.009G157600.1,ath|pacid=19642683,ath|pacid=19652758,ath|pacid=19666348
positive regulation of stomatal complex development	4	0.00013815	1.72718e-05	7.99862	0.00175244	0.00912847	GO:2000123	BP	ptr|Potri.002G249900.1,osa|ID=LOC_Os01g68598.1.MSUv7.0,smo|84711,ath|pacid=19647840
quercetin 4'-O-glucosyltransferase activity	4	0.00013815	1.72718e-05	7.99862	0.00175244	0.00912847	GO:0080046	MF	ath|pacid=19655863,ath|pacid=19640953,ath|pacid=19663104,ath|pacid=19664529
endoplasmic reticulum Sec complex	4	0.00013815	1.72718e-05	7.99862	0.00175244	0.00912847	GO:0031205	CC	ptr|Potri.002G143100.1,ath|pacid=19663028,ath|pacid=19640847,osa|ID=LOC_Os12g07490.1.MSUv7.0
floral organ morphogenesis	4	0.00013815	1.72718e-05	7.99862	0.00175244	0.00912847	GO:0048444	BP	ath|pacid=19659094,ath|pacid=19650395,ath|pacid=19638227,ath|pacid=19656887
acetylserotonin O-methyltransferase activity	4	0.00013815	1.72718e-05	7.99862	0.00175244	0.00912847	GO:0017096	MF	osa|ID=LOC_Os09g17560.1.MSUv7.0,osa|ID=LOC_Os10g02880.1.MSUv7.0,osa|ID=LOC_Os10g02840.1.MSUv7.0,ath|pacid=19647990
proanthocyanidin biosynthetic process	4	0.00013815	1.72718e-05	7.99862	0.00175244	0.00912847	GO:0010023	BP	osa|ID=LOC_Os12g42130.1.MSUv7.0,ath|pacid=19667081,ath|pacid=19647841,ath|pacid=19659034
transport vesicle	4	0.00013815	1.72718e-05	7.99862	0.00175244	0.00912847	GO:0030133	CC	ath|pacid=19666314,ath|pacid=19650725,ath|pacid=19658008,ath|pacid=19655887
cellular response to potassium ion starvation	3	0.000103613	8.63588e-06	11.9979	0.00216236	0.00946765	GO:0051365	BP	ath|pacid=19638878,ath|pacid=19654046,ath|pacid=19655403
negative regulation of cyclin-dependent protein serine/threonine kinase activity	3	0.000103613	8.63588e-06	11.9979	0.00216236	0.00946765	GO:0045736	BP	ath|pacid=19672422,ath|pacid=19654988,ath|pacid=19660018
salicylic acid catabolic process	3	0.000103613	8.63588e-06	11.9979	0.00216236	0.00946765	GO:0046244	BP	ath|pacid=19666406,ath|pacid=19645958,ath|pacid=19648226
terpene biosynthetic process	3	0.000103613	8.63588e-06	11.9979	0.00216236	0.00946765	GO:0046246	BP	ath|pacid=19663020,ath|pacid=19646707,ath|pacid=19644776
transport of virus in multicellular host	3	0.000103613	8.63588e-06	11.9979	0.00216236	0.00946765	GO:0046739	BP	ath|pacid=19651753,ath|pacid=19639568,ptr|Potri.002G257300.1
cadmium ion binding	3	0.000103613	8.63588e-06	11.9979	0.00216236	0.00946765	GO:0046870	MF	osa|ID=LOC_Os03g17870.1.MSUv7.0,ath|pacid=19648691,osa|ID=LOC_Os02g41904.1.MSUv7.0
coniferyl-alcohol glucosyltransferase activity	3	0.000103613	8.63588e-06	11.9979	0.00216236	0.00946765	GO:0047209	MF	ath|pacid=19673322,ath|pacid=19671065,ath|pacid=19659291
maintenance of floral organ identity	3	0.000103613	8.63588e-06	11.9979	0.00216236	0.00946765	GO:0048497	BP	ath|pacid=19671012,ath|pacid=19666449,ath|pacid=19667058
trichome patterning	3	0.000103613	8.63588e-06	11.9979	0.00216236	0.00946765	GO:0048629	BP	ath|pacid=19640481,ath|pacid=19642648,ath|pacid=19665006
tau-protein kinase activity	3	0.000103613	8.63588e-06	11.9979	0.00216236	0.00946765	GO:0050321	MF	ptr|Potri.013G096400.1,ptr|Potri.013G095800.1,ptr|Potri.013G086100.1
myrcene synthase activity	3	0.000103613	8.63588e-06	11.9979	0.00216236	0.00946765	GO:0050551	MF	ath|pacid=19660715,ath|pacid=19639600,ath|pacid=19647570
O-malonyltransferase activity	3	0.000103613	8.63588e-06	11.9979	0.00216236	0.00946765	GO:0050736	MF	ath|pacid=19666425,ath|pacid=19663148,ath|pacid=19658980
salicylic acid glucosyltransferase (glucoside-forming) activity	3	0.000103613	8.63588e-06	11.9979	0.00216236	0.00946765	GO:0052640	MF	ath|pacid=19640953,ath|pacid=19662103,ath|pacid=19638506
cation transmembrane transport	6	0.000207225	4.31794e-05	4.79917	0.00183907	0.00946765	GO:0098655	BP	osa|ID=LOC_Os01g41720.1.MSUv7.0,ppa|Pp3c9_12460V3.1.p,ath|pacid=19638652,osa|ID=LOC_Os01g47460.1.MSUv7.0,ath|pacid=19650884,ath|pacid=19651569
cellular response to cytokinin stimulus	3	0.000103613	8.63588e-06	11.9979	0.00216236	0.00946765	GO:0071368	BP	ath|pacid=19647368,ath|pacid=19670629,ath|pacid=19640315
quercetin 3'-O-glucosyltransferase activity	3	0.000103613	8.63588e-06	11.9979	0.00216236	0.00946765	GO:0080045	MF	ath|pacid=19663104,ath|pacid=19640553,ath|pacid=19640432
L-tryptophan:pyruvate aminotransferase activity	3	0.000103613	8.63588e-06	11.9979	0.00216236	0.00946765	GO:0080097	MF	ath|pacid=19655437,ath|pacid=19652180,ath|pacid=19648828
floral organ senescence	3	0.000103613	8.63588e-06	11.9979	0.00216236	0.00946765	GO:0080187	BP	osa|ID=LOC_Os04g54390.1.MSUv7.0,ath|pacid=19664734,ath|pacid=19649651
regulation of mitotic cell cycle spindle assembly checkpoint	3	0.000103613	8.63588e-06	11.9979	0.00216236	0.00946765	GO:0090266	BP	ath|pacid=19670545,osa|ID=LOC_Os02g38029.1.MSUv7.0,ptr|Potri.012G085100.1
regulation of superoxide metabolic process	3	0.000103613	8.63588e-06	11.9979	0.00216236	0.00946765	GO:0090322	BP	osa|ID=LOC_Os01g59920.1.MSUv7.0,ptr|Potri.019G045800.1,ath|pacid=19664897
embryonic meristem initiation	3	0.000103613	8.63588e-06	11.9979	0.00216236	0.00946765	GO:0090421	BP	ath|pacid=19661551,osa|ID=LOC_Os03g13590.1.MSUv7.0,ath|pacid=19658293
positive regulation of fatty acid biosynthetic process	3	0.000103613	8.63588e-06	11.9979	0.00216236	0.00946765	GO:0045723	BP	ath|pacid=19665494,ath|pacid=19661073,osa|ID=LOC_Os02g49370.1.MSUv7.0
positive regulation of RNA interference	3	0.000103613	8.63588e-06	11.9979	0.00216236	0.00946765	GO:1900370	BP	ath|pacid=19661555,ath|pacid=19667858,ath|pacid=19642422
positive regulation of defense response to bacterium	13	0.000448988	0.000172718	2.59955	0.00201974	0.00946765	GO:1900426	BP	ath|pacid=19661347,ath|pacid=19652222,ath|pacid=19646151,ath|pacid=19642959,ath|pacid=19642400,ath|pacid=19645695,ath|pacid=19648908,ath|pacid=19664875,ath|pacid=19663803,ath|pacid=19654515,ath|pacid=19654288,ath|pacid=19646809,ath|pacid=19667490
regulation of cell wall pectin metabolic process	3	0.000103613	8.63588e-06	11.9979	0.00216236	0.00946765	GO:1902066	BP	ath|pacid=19665907,ath|pacid=19640965,ath|pacid=19668114
abscisic acid homeostasis	3	0.000103613	8.63588e-06	11.9979	0.00216236	0.00946765	GO:1902265	BP	ath|pacid=19649336,osa|ID=LOC_Os10g39430.1.MSUv7.0,ath|pacid=19649542
regulation of trichome morphogenesis	3	0.000103613	8.63588e-06	11.9979	0.00216236	0.00946765	GO:2000039	BP	ath|pacid=19642489,ath|pacid=19665006,ath|pacid=19638459
positive regulation of mitochondrial translational initiation	3	0.000103613	8.63588e-06	11.9979	0.00216236	0.00946765	GO:0070134	BP	ath|pacid=19664977,ptr|Potri.018G146900.1,osa|ID=LOC_Os08g40870.1.MSUv7.0
cellular protein catabolic process	3	0.000103613	8.63588e-06	11.9979	0.00216236	0.00946765	GO:0044257	BP	osa|ID=LOC_Os05g48390.1.MSUv7.0,ath|pacid=19639578,ptr|Potri.011G052600.1
phagocytic vesicle	3	0.000103613	8.63588e-06	11.9979	0.00216236	0.00946765	GO:0045335	CC	ath|pacid=19667921,ath|pacid=19664875,ath|pacid=19654288
fatty-acyl-CoA synthase activity	3	0.000103613	8.63588e-06	11.9979	0.00216236	0.00946765	GO:0004321	MF	osa|ID=LOC_Os03g05780.1.MSUv7.0,ath|pacid=19644130,ath|pacid=19672600
RNA polymerase I transcription factor complex	3	0.000103613	8.63588e-06	11.9979	0.00216236	0.00946765	GO:0000120	CC	osa|ID=LOC_Os03g13720.1.MSUv7.0,ptr|Potri.012G041300.1,osa|ID=LOC_Os09g01700.1.MSUv7.0
establishment of mitotic spindle orientation	3	0.000103613	8.63588e-06	11.9979	0.00216236	0.00946765	GO:0000132	BP	ath|pacid=19658893,ath|pacid=19660935,ath|pacid=19671527
mitochondrial proton-transporting ATP synthase complex, coupling factor F(o)	3	0.000103613	8.63588e-06	11.9979	0.00216236	0.00946765	GO:0000276	CC	ppa|Pp3c2_20190V3.1.p,smo|270363,osa|ID=LOC_Os04g02670.1.MSUv7.0
response to singlet oxygen	3	0.000103613	8.63588e-06	11.9979	0.00216236	0.00946765	GO:0000304	BP	ath|pacid=19656024,ath|pacid=19662948,ath|pacid=19663889
regulation of RNA stability	3	0.000103613	8.63588e-06	11.9979	0.00216236	0.00946765	GO:0043487	BP	ptr|Potri.004G045300.1,ptr|Potri.011G053800.1,ath|pacid=19652411
peroxisomal matrix	3	0.000103613	8.63588e-06	11.9979	0.00216236	0.00946765	GO:0005782	CC	osa|ID=LOC_Os06g14240.1.MSUv7.0,ptr|Potri.017G130700.1,ath|pacid=19667302
cellular glucan metabolic process	3	0.000103613	8.63588e-06	11.9979	0.00216236	0.00946765	GO:0006073	BP	ppa|Pp3c3_9730V3.1.p,ppa|Pp3c13_11910V3.1.p,smo|115266
triterpenoid metabolic process	3	0.000103613	8.63588e-06	11.9979	0.00216236	0.00946765	GO:0006722	BP	ath|pacid=19672012,ath|pacid=19672523,ath|pacid=19666911
male meiosis sister chromatid cohesion	3	0.000103613	8.63588e-06	11.9979	0.00216236	0.00946765	GO:0007065	BP	ath|pacid=19668967,ptr|Potri.001G126800.1,ptr|Potri.003G106800.1
female meiosis sister chromatid cohesion	3	0.000103613	8.63588e-06	11.9979	0.00216236	0.00946765	GO:0007066	BP	ath|pacid=19668967,ptr|Potri.001G126800.1,ptr|Potri.003G106800.1
[protein-PII] uridylyltransferase activity	3	0.000103613	8.63588e-06	11.9979	0.00216236	0.00946765	GO:0008773	MF	ptr|Potri.007G006500.1,ptr|Potri.014G008300.1,ptr|Potri.014G006700.1
secondary cell wall	3	0.000103613	8.63588e-06	11.9979	0.00216236	0.00946765	GO:0009531	CC	ath|pacid=19642070,ath|pacid=19673283,ath|pacid=19639380
plant-type cell wall modification	6	0.000207225	4.31794e-05	4.79917	0.00183907	0.00946765	GO:0009827	BP	ath|pacid=19671625,ptr|Potri.005G114500.1,ath|pacid=19666820,ath|pacid=19665706,ptr|Potri.005G114600.1,osa|ID=LOC_Os07g40030.1.MSUv7.0
telomerase holoenzyme complex	3	0.000103613	8.63588e-06	11.9979	0.00216236	0.00946765	GO:0005697	CC	ptr|Potri.004G045300.1,ptr|Potri.011G053800.1,ath|pacid=19652411
positive regulation of flower development	13	0.000448988	0.000172718	2.59955	0.00201974	0.00946765	GO:0009911	BP	ath|pacid=19647322,ath|pacid=19665818,ath|pacid=19645002,ath|pacid=19643912,ath|pacid=19645242,ath|pacid=19669007,ath|pacid=19666449,ath|pacid=19641052,ath|pacid=19670614,ath|pacid=19666975,ath|pacid=19644710,ath|pacid=19650942,ath|pacid=19672568
adaxial/abaxial axis specification	3	0.000103613	8.63588e-06	11.9979	0.00216236	0.00946765	GO:0009943	BP	ath|pacid=19654225,ppa|Pp3c20_7710V3.1.p,ath|pacid=19672649
phytochromobilin biosynthetic process	3	0.000103613	8.63588e-06	11.9979	0.00216236	0.00946765	GO:0010024	BP	osa|ID=LOC_Os03g27770.1.MSUv7.0,ptr|Potri.014G034200.1,ath|pacid=19641853
suberin biosynthetic process	3	0.000103613	8.63588e-06	11.9979	0.00216236	0.00946765	GO:0010345	BP	ath|pacid=19642949,ath|pacid=19671921,ath|pacid=19659442
bract formation	3	0.000103613	8.63588e-06	11.9979	0.00216236	0.00946765	GO:0010434	BP	ath|pacid=19660520,ath|pacid=19642117,ath|pacid=19673180
urea transport	3	0.000103613	8.63588e-06	11.9979	0.00216236	0.00946765	GO:0015840	BP	ath|pacid=19646499,ath|pacid=19643196,ath|pacid=19664449
apical plasma membrane	6	0.000207225	4.31794e-05	4.79917	0.00183907	0.00946765	GO:0016324	CC	ath|pacid=19644841,ath|pacid=19660504,ath|pacid=19673005,smo|33330,ath|pacid=19639185,ath|pacid=19668616
clathrin vesicle coat	3	0.000103613	8.63588e-06	11.9979	0.00216236	0.00946765	GO:0030125	CC	osa|ID=LOC_Os06g51510.1.MSUv7.0,ath|pacid=19640318,ptr|Potri.004G040100.1
glucuronoxylan 4-O-methyltransferase activity	3	0.000103613	8.63588e-06	11.9979	0.00216236	0.00946765	GO:0030775	MF	ath|pacid=19644356,ath|pacid=19652714,ath|pacid=19654540
maintenance of meiotic sister chromatid cohesion	3	0.000103613	8.63588e-06	11.9979	0.00216236	0.00946765	GO:0034090	BP	ath|pacid=19668812,ath|pacid=19662568,ath|pacid=19666859
plant-type ovary development	3	0.000103613	8.63588e-06	11.9979	0.00216236	0.00946765	GO:0035670	BP	ptr|Potri.017G082700.1,ptr|Potri.004G126600.1,ath|pacid=19658868
caffeoyl-CoA O-methyltransferase activity	3	0.000103613	8.63588e-06	11.9979	0.00216236	0.00946765	GO:0042409	MF	ath|pacid=19657533,ath|pacid=19644343,ath|pacid=19656848
mitochondrial ATP synthesis coupled electron transport	3	0.000103613	8.63588e-06	11.9979	0.00216236	0.00946765	GO:0042775	BP	ath|pacid=19660722,ptr|Potri.008G108300.1,osa|ID=LOC_Os12g37100.1.MSUv7.0
fruit ripening	3	0.000103613	8.63588e-06	11.9979	0.00216236	0.00946765	GO:0009835	BP	osa|ID=LOC_Os09g27820.1.MSUv7.0,ath|pacid=19649111,ath|pacid=19654233
regulation of vesicle targeting, to, from or within Golgi	7	0.000241763	6.04511e-05	3.99931	0.00220242	0.00951445	GO:0048209	BP	ppa|Pp3c16_5350V3.1.p,osa|ID=LOC_Os09g24980.1.MSUv7.0,ptr|Potri.001G047100.1,ath|pacid=19651774,ptr|Potri.003G180800.1,ppa|Pp3c14_7230V3.1.p,osa|ID=LOC_Os08g34140.1.MSUv7.0
inflorescence development	7	0.000241763	6.04511e-05	3.99931	0.00220242	0.00951445	GO:0010229	BP	ath|pacid=19665818,ath|pacid=19645242,osa|ID=LOC_Os09g23200.1.MSUv7.0,osa|ID=LOC_Os01g10110.1.MSUv7.0,ath|pacid=19643138,ath|pacid=19644710,ath|pacid=19659249
induced systemic resistance	7	0.000241763	6.04511e-05	3.99931	0.00220242	0.00951445	GO:0009682	BP	ath|pacid=19646597,ath|pacid=19669988,ath|pacid=19645973,ath|pacid=19641568,ath|pacid=19651805,ath|pacid=19644050,ath|pacid=19645763
methyl-CpG binding	7	0.000241763	6.04511e-05	3.99931	0.00220242	0.00951445	GO:0008327	MF	ath|pacid=19660009,ath|pacid=19646169,ath|pacid=19665731,ath|pacid=19665157,ath|pacid=19661643,ath|pacid=19666177,ath|pacid=19654684
blue light signaling pathway	7	0.000241763	6.04511e-05	3.99931	0.00220242	0.00951445	GO:0009785	BP	ath|pacid=19665045,ath|pacid=19666706,ath|pacid=19663300,ath|pacid=19672518,osa|ID=LOC_Os08g40240.1.MSUv7.0,ath|pacid=19655219,osa|ID=LOC_Os02g49370.1.MSUv7.0
positive regulation of gene expression	11	0.000379913	0.000138174	2.74953	0.00284123	0.0122415	GO:0010628	BP	ptr|Potri.013G019000.1,ath|pacid=19657932,ptr|Potri.005G027000.1,osa|ID=LOC_Os03g22540.1.MSUv7.0,ath|pacid=19650459,ath|pacid=19648997,ath|pacid=19639028,ath|pacid=19642464,ath|pacid=19646117,ath|pacid=19662829,ath|pacid=19654682
defense response to fungus, incompatible interaction	16	0.000552601	0.00025044	2.20652	0.00336261	0.0144494	GO:0009817	BP	ptr|Potri.001G107600.1,ath|pacid=19639716,ath|pacid=19642070,ath|pacid=19659367,ath|pacid=19648056,ath|pacid=19653451,ath|pacid=19659991,ath|pacid=19652356,ath|pacid=19640200,ath|pacid=19647638,ath|pacid=19644698,ath|pacid=19647689,ath|pacid=19666370,ath|pacid=19652320,ptr|Potri.001G102400.1,ath|pacid=19641691
lateral root morphogenesis	5	0.000172688	3.45435e-05	4.99914	0.0036617	0.0156104	GO:0010102	BP	ath|pacid=19645632,ptr|Potri.015G141700.1,ath|pacid=19670301,ath|pacid=19649726,ath|pacid=19647674
cellular response to auxin stimulus	5	0.000172688	3.45435e-05	4.99914	0.0036617	0.0156104	GO:0071365	BP	ath|pacid=19650459,ath|pacid=19669343,ath|pacid=19653956,ath|pacid=19644057,ath|pacid=19640928
positive regulation of leaf senescence	5	0.000172688	3.45435e-05	4.99914	0.0036617	0.0156104	GO:1900057	BP	ath|pacid=19658407,ath|pacid=19658289,ath|pacid=19658493,ath|pacid=19652639,ath|pacid=19667490
negative regulation of transcription by RNA polymerase II	13	0.000448988	0.000189989	2.36323	0.00445306	0.0187112	GO:0000122	BP	ath|pacid=19653442,ath|pacid=19660077,ath|pacid=19668147,ath|pacid=19662692,ptr|Potri.010G220000.1,ath|pacid=19642255,ath|pacid=19662115,ptr|Potri.008G041900.1,ath|pacid=19664965,ath|pacid=19668284,ath|pacid=19645676,ath|pacid=19663720,ath|pacid=19665952
regulation of hydrogen peroxide metabolic process	6	0.000207225	5.18153e-05	3.99931	0.00445836	0.0187112	GO:0010310	BP	osa|ID=LOC_Os01g59920.1.MSUv7.0,ptr|Potri.019G045800.1,ath|pacid=19664897,ath|pacid=19665817,ath|pacid=19663803,ath|pacid=19663889
seed oilbody biogenesis	6	0.000207225	5.18153e-05	3.99931	0.00445836	0.0187112	GO:0010344	BP	ath|pacid=19667402,osa|ID=LOC_Os03g49190.1.MSUv7.0,ath|pacid=19665894,ath|pacid=19657596,ath|pacid=19662874,ath|pacid=19663484
mucilage biosynthetic process involved in seed coat development	6	0.000207225	5.18153e-05	3.99931	0.00445836	0.0187112	GO:0048354	BP	ath|pacid=19650690,osa|ID=LOC_Os01g50110.1.MSUv7.0,osa|ID=LOC_Os01g22540.1.MSUv7.0,ath|pacid=19664725,ath|pacid=19663000,ath|pacid=19656440
floral organ development	6	0.000207225	5.18153e-05	3.99931	0.00445836	0.0187112	GO:0048437	BP	ath|pacid=19658493,ptr|Potri.001G267700.1,ath|pacid=19655909,osa|ID=LOC_Os03g07790.1.MSUv7.0,osa|ID=LOC_Os01g03840.1.MSUv7.0,ptr|Potri.012G136400.1
gynoecium development	6	0.000207225	5.18153e-05	3.99931	0.00445836	0.0187112	GO:0048467	BP	ath|pacid=19652180,ath|pacid=19648828,ath|pacid=19655605,ath|pacid=19647294,ath|pacid=19665422,ath|pacid=19648252
cotyledon vascular tissue pattern formation	7	0.000241763	6.9087e-05	3.4994	0.0045363	0.0189892	GO:0010588	BP	ath|pacid=19660504,ath|pacid=19650296,ath|pacid=19667147,ath|pacid=19639756,osa|ID=LOC_Os01g10800.1.MSUv7.0,ath|pacid=19638622,ath|pacid=19646887
5S rRNA binding	17	0.000587138	0.00029362	1.99965	0.00661536	0.0276208	GO:0008097	MF	ptr|Potri.008G087100.1,ath|pacid=19652693,ptr|Potri.005G135000.1,ath|pacid=19649272,ptr|Potri.013G029300.1,ptr|Potri.017G030200.1,osa|ID=LOC_Os03g07340.1.MSUv7.0,osa|ID=LOC_Os09g37740.1.MSUv7.0,osa|ID=LOC_Os03g41612.1.MSUv7.0,osa|ID=LOC_Os10g41050.1.MSUv7.0,ath|pacid=19662337,ptr|Potri.008G153100.1,ptr|Potri.007G039700.1,ath|pacid=19671699,ath|pacid=19640105,ath|pacid=19662576,osa|ID=LOC_Os10g343…
xylan metabolic process	4	0.00013815	2.59076e-05	5.33241	0.0072955	0.0301289	GO:0045491	BP	ath|pacid=19644356,ath|pacid=19652714,ath|pacid=19650459,ath|pacid=19654540
nucleoside transport	4	0.00013815	2.59076e-05	5.33241	0.0072955	0.0301289	GO:0015858	BP	ath|pacid=19647331,ath|pacid=19650347,ath|pacid=19644105,ath|pacid=19643907
phyllome development	4	0.00013815	2.59076e-05	5.33241	0.0072955	0.0301289	GO:0048827	BP	ath|pacid=19639052,ath|pacid=19665818,ath|pacid=19645242,ath|pacid=19644710
protein glycosylation	96	0.0033156	0.00254758	1.30147	0.00730904	0.0301289	GO:0006486	BP	ptr|Potri.006G064900.1,smo|85747,smo|118133,ptr|Potri.001G072500.1,ath|pacid=19666268,ath|pacid=19668375,smo|408845,ptr|Potri.006G064600.1,osa|ID=LOC_Os06g07887.1.MSUv7.0,osa|ID=LOC_Os02g09430.1.MSUv7.0,ptr|Potri.018G085400.1,ath|pacid=19663847,ptr|Potri.007G058400.1,ppa|Pp3c6_24480V3.1.p,osa|ID=LOC_Os02g39960.1.MSUv7.0,osa|ID=LOC_Os01g01780.1.MSUv7.0,osa|ID=LOC_Os10g40559.1.MSUv7.0,ptr|Potri.019…
posttranscriptional regulation of gene expression	4	0.00013815	2.59076e-05	5.33241	0.0072955	0.0301289	GO:0010608	BP	osa|ID=LOC_Os02g52130.5.MSUv7.0,ath|pacid=19644473,smo|35457,osa|ID=LOC_Os06g11630.1.MSUv7.0
clathrin coat assembly	25	0.000863439	0.000500881	1.72384	0.00759522	0.0312291	GO:0048268	BP	ptr|Potri.006G255000.1,osa|ID=LOC_Os09g27570.1.MSUv7.0,ath|pacid=19652277,ptr|Potri.008G140100.1,ath|pacid=19654073,ath|pacid=19653501,ptr|Potri.018G026900.1,ptr|Potri.002G224500.1,osa|ID=LOC_Os12g06740.1.MSUv7.0,osa|ID=LOC_Os05g02140.1.MSUv7.0,osa|ID=LOC_Os11g14000.1.MSUv7.0,osa|ID=LOC_Os08g36410.1.MSUv7.0,ath|pacid=19647864,ath|pacid=19654612,ppa|Pp3c9_15010V3.1.p,ppa|Pp3c2_4270V3.1.p,ptr|Potri…
transcription regulatory region sequence-specific DNA binding	16	0.000552601	0.000276348	1.99965	0.00823475	0.0337729	GO:0000976	MF	ptr|Potri.013G019000.1,ptr|Potri.011G041400.1,ath|pacid=19657932,ptr|Potri.005G027000.1,ath|pacid=19661858,osa|ID=LOC_Os03g22540.1.MSUv7.0,ath|pacid=19644209,ath|pacid=19662853,ath|pacid=19669772,osa|ID=LOC_Os03g58530.1.MSUv7.0,ath|pacid=19647362,osa|ID=LOC_Os07g08880.1.MSUv7.0,ptr|Potri.004G032700.1,ath|pacid=19646745,ath|pacid=19673201,ath|pacid=19649998
shade avoidance	6	0.000207225	6.04511e-05	3.42798	0.00913841	0.0371966	GO:0009641	BP	ath|pacid=19655250,ath|pacid=19652180,smo|42085,ath|pacid=19667278,ath|pacid=19641397,ath|pacid=19644050
procambium histogenesis	5	0.000172688	4.31794e-05	3.99931	0.00912884	0.0371966	GO:0010067	BP	ath|pacid=19665121,ptr|Potri.015G077100.1,ath|pacid=19646478,ath|pacid=19656202,ath|pacid=19669604
abscisic acid binding	5	0.000172688	4.31794e-05	3.99931	0.00912884	0.0371966	GO:0010427	MF	ath|pacid=19642037,osa|ID=LOC_Os06g36670.1.MSUv7.0,ath|pacid=19638065,ath|pacid=19646187,ath|pacid=19669413
solute:proton antiporter activity	31	0.00107066	0.000673598	1.58947	0.00979335	0.0397625	GO:0015299	MF	ptr|Potri.005G207600.1,ath|pacid=19657412,ptr|Potri.013G153200.1,ath|pacid=19652576,ath|pacid=19655121,ptr|Potri.003G194100.1,ptr|Potri.016G127800.1,osa|ID=LOC_Os12g42130.1.MSUv7.0,ath|pacid=19671821,ath|pacid=19672421,ptr|Potri.001G264600.1,ptr|Potri.002G055100.1,ptr|Potri.009G078000.1,ath|pacid=19639936,ptr|Potri.019G123800.1,osa|ID=LOC_Os02g58660.1.MSUv7.0,ath|pacid=19656169,ath|pacid=19672889…
[truncated: 5 more rows]

## Sheet: kcm
Cell wall-relatd
plant hormone-related
desiccation-related
biotic stress
GO term description	OGC count in test group	OGC% in test group	OGC% in control group	Fold change	pval	adj_pval	GO term ID	Ontology	IDs
[truncated: 6 more rows]

## Sheet: zcc
Cell wall-relatd
plant hormone-related
desiccation-related
biotic stress
filamentous actin-related
[truncated: 43 more rows]

## Sheet: cha_emb_selected
Cell wall-relatd
plant hormone-related
[truncated: 90 more rows]

## Sheet: emb_selected
Cell wall-relatd
[truncated: 105 more rows]
